# Supplementary material for: Phosphorylation of Toxoplasma gondii Secreted Proteins during Acute and Chronic Stages of Infection
Source: mSphere. 2020 Sep 9;5(5):e00792-20. doi: 10.1128/mSphere.00792-20 (PMC7485689; doi:10.1128/mSphere.00792-20)
Supplement: DATA SET S1 [file mSphere.00792-20-sd001.xlsx]

## Sheet: Legend
Data Set S1: TMT-based quantification of differential phosphorylation and protein abundance in Tachyzoites and Bradyzoites
Sheet 1: Quantified phosphosites with proteome data
TMT reporter intensities obtained via MS2 and MS3-based acquistion methods were averaged. The data were filtered to remove common contaminants and IDs originating from reverse decoy sequences. The log2 values of reporter intensities for Tachyzoites and Bradyzoites were then determined and normalized to the available proteome data to reflect changes in phosphorylation and not in protein abundance.…
Sheet 2: Differentially regulated phosphosites
Sheet 3: Quantified proteome
The data were filtered to remove common contaminants and protein IDs originating from reverse decoy sequences and only identfied by site. The log2 values of reporter intensities were then determined and normalized by median subtraction. To identify proteins with differential abundance a modified t-test with permutation-based FDR statistics was performed (250 permutations, FDR 0.01, log2 fold chan…
Sheet 4: Differentially regulated proteome

## Sheet: Quantified phosphosites
Leading proteins	Protein name	Postion within protein	Log2 fold change Tachy_Brady norm	Log2 fold change Tachy/Brady	Log2 fold change Tachy/Brady prot	Tachy 1 norm	Tachy 2 norm	Tachy 3 norm	Brady 1 norm	Brady 2 norm	Brady 3 norm	Tachy 1	Tachy 2	Tachy 3	Brady 1	Brady 2	Brady 3	Tachy prot 1	Tachy prot 2	Tachy prot 3	Brady prot 1	Brady prot 2	Brady prot 3	Amino acid	Charge	[SignalP Peptide]	[# TM Domains]	Significant	Reporter intensity count Tachy 1	Reporter intensity count Tachy 2	Reporter intensity count Tachy 3	Reporter intensity count Brady 1	Reporter intensity count Brady 2	Reporter intensity count Brady 3	Log10 Intensity	Localization probability	PEP	Score	Delta score	Score for localization	Mass error [ppm]	Reporter intensity count Tachy 1 Proteome	Reporter intensity count Tachy 2 Proteome	Reporter intensity count Tachy 3 Proteome	Reporter intensity count Brady 1 Proteome	Reporter intensity count Brady 2 Proteome	Reporter intensity count Brady 3 Proteome	Log 10 Intensity Proteome	Razor + unique peptides Proteome
TGVEG_205740	putative transmembrane protein	462	-4.09608	-4.30012	-0.0996316	-2.28045		-2.4464	1.60957	2.00325	1.58514	-3.24135		-3.39838	0.914679	1.20062	0.825468	-0.960903	-0.643202	-0.951984	-0.694895	-0.802628	-0.759672	S	4	HMM: MAPSYLVDEPVPLRKVCGKQAGRELRHVARGLLPPKASLRCLLSALLVVEAFFIPVVFGA, NN: MAPSYLVDEPVPLRKVCGKQAGRELRHVARGLLPPKASLRCLLSALLVVEAFFIPVVFGA	1	+	1	0	1	1	1	1	8.76088	0.601631	0.01137	41.908	8.2321	41.908	-3.238	2	2	2	2	2	2	7.39419	2
TGVEG_205740	putative transmembrane protein	454	-4.09608	-4.30012	-0.0996316	-2.28045		-2.4464	1.60957	2.00325	1.58514	-3.24135		-3.39838	0.914679	1.20062	0.825468	-0.960903	-0.643202	-0.951984	-0.694895	-0.802628	-0.759672	T	4	HMM: MAPSYLVDEPVPLRKVCGKQAGRELRHVARGLLPPKASLRCLLSALLVVEAFFIPVVFGA, NN: MAPSYLVDEPVPLRKVCGKQAGRELRHVARGLLPPKASLRCLLSALLVVEAFFIPVVFGA	1	+	1	0	1	1	1	1	8.76088	0.601631	0.01137	41.908	8.2321	41.908	-3.238	2	2	2	2	2	2	7.39419	2
TGVEG_205740	putative transmembrane protein	460	-4.09608	-4.30012	-0.0996316	-2.28045		-2.4464	1.60957	2.00325	1.58514	-3.24135		-3.39838	0.914679	1.20062	0.825468	-0.960903	-0.643202	-0.951984	-0.694895	-0.802628	-0.759672	Y	4	HMM: MAPSYLVDEPVPLRKVCGKQAGRELRHVARGLLPPKASLRCLLSALLVVEAFFIPVVFGA, NN: MAPSYLVDEPVPLRKVCGKQAGRELRHVARGLLPPKASLRCLLSALLVVEAFFIPVVFGA	1	+	1	0	1	1	1	1	8.76088	0.796739	0.01137	41.908	8.2321	41.908	-3.238	2	2	2	2	2	2	7.39419	2
TGME49_208730	microneme protein, putative;putative microneme protein	256	-3.82117	-5.47516	-1.65399	-1.99627	-1.90709	-2.31033	1.63629	1.77816	1.83536	0.589096	0.716227	0.392958	5.79947	6.17845	6.14583	2.58537	2.62332	2.70328	4.16317	4.40029	4.31047	S	3	HMM: MVPLSRMAMVSVAYFILGALVYGSAN, NN: MVPLSRMAMVSVAYFILGALVYGSAN	1	+	4	5	4	5	5	5	8.87028	1	1.32e-09	117.3	90.886	117.3	0.1318	42	42	42	43	43	43	8.79385	28
TGME49_208730	microneme protein, putative;putative microneme protein	151	-3.80975	-5.46374	-1.65399	-5.12902	-3.89215	-4.40936	-0.691614	-0.648174	-0.661499	-2.54365	-1.26883	-1.70608	3.47156	3.75212	3.64897	2.58537	2.62332	2.70328	4.16317	4.40029	4.31047	S	2	HMM: MVPLSRMAMVSVAYFILGALVYGSAN, NN: MVPLSRMAMVSVAYFILGALVYGSAN	1	+	3	3	3	3	3	3	8.05763	0.916794	3.67e-85	239.03	191.39	157.53	-0.23347	42	42	42	43	43	43	8.79385	28
TGME49_261650	hypothetical protein	680	-3.23556	-4.82111	-1.58555	-3.8205	-3.51727	-3.50706	-0.411732	-0.312038	-0.414373	-2.59396	-2.17247	-2.05312	2.40105	2.67117	2.57157	1.22654	1.3448	1.45394	2.81278	2.98321	2.98594	T	3		0	+	1	1	1	1	1	1	7.82561	0.5	3.24e-05	102.52	75.734	102.52	0.35165	21	21	20	21	21	21	8.33778	15
TGME49_208730	microneme protein, putative;putative microneme protein	45	-3.06251	-4.7165	-1.65399	-0.315699	-0.145292	-0.0728855	2.7922	2.96931	2.89214	2.26967	2.47802	2.6304	6.95537	7.3696	7.20262	2.58537	2.62332	2.70328	4.16317	4.40029	4.31047	T	3	HMM: MVPLSRMAMVSVAYFILGALVYGSAN, NN: MVPLSRMAMVSVAYFILGALVYGSAN	1	+	17	20	22	23	23	23	9.50711	0.999999	9.38e-135	253.77	228.19	253.77	-0.066496	42	42	42	43	43	43	8.79385	28
TGME49_244280	hypothetical protein;putative transmembrane protein	61	-3.03925	-1.66956	1.36969	-0.424087	-0.362375	-0.296782	2.54008	2.80684	2.68758	-2.26322	-2.11101	-1.97836	-0.58202	-0.413227	-0.348667	-1.83913	-1.74863	-1.68158	-3.1221	-3.22007	-3.03625	T	3	HMM: MEICQLPRVRHLRMMVAVALGALLFLSICGE, NN: MEICQLPRVRHLRMMVAVALGALLFLSICGE	1	+	1	1	1	1	1	1	7.73686	0.661171	5.84e-30	99.907	97.7	99.907	-0.13326	3	3	3	3	3	3	7.42999	2
TGME49_203510	zinc finger, C3HC4 type (RING finger) domain-containing protein	163	-2.93478	-0.278227	2.65656	-0.100223	-0.390911	-1.96534	1.99646	2.41682	1.9346	-0.2167	-0.320578	-0.402669	-0.0964413	0.0539436	-0.0627689	-0.116476	0.0703335	1.56267	-2.0929	-2.36288	-1.99737	S	3		1	+	2	2	2	2	2	2	7.69929	1	6.98e-12	133.86	107.16	133.86	-0.37622	2	2	2	2	2	2	7.53695	1
TGME49_261650	hypothetical protein	660	-2.67792	-4.26347	-1.58555	0.0375004	0.205633	0.533743	2.96719	3.04873	2.7947	1.26404	1.55044	1.98768	5.77997	6.03194	5.78065	1.22654	1.3448	1.45394	2.81278	2.98321	2.98594	S	3		0	+	15	16	16	17	17	17	9.35185	1	4.04e-57	220.86	202.84	55.662	0.074317	21	21	20	21	21	21	8.33778	15
TGME49_287180	hypothetical protein	2159	-2.59097	-0.990568	1.6004	0.287775	-0.250073	-0.856422	2.03616	2.57677	2.34126	0.623159	0.274691	0.435993	1.27766	1.53895	1.48893	0.335384	0.524763	1.29242	-0.758501	-1.03781	-0.852329	T	4		0	+	1	1	1	1	1	1	7.74064	0.990483	1.1e-26	135.84	124.91	135.84	-0.19773	5	5	5	5	5	5	8.25108	3
TGME49_312330	hypothetical protein;putative transmembrane protein	1801	-2.56243	-3.00014	-0.437711	4.37616	4.74846	5.04097	7.2014	7.34154	7.30992	4.59817	4.75143	4.67234	7.58	7.76019	7.68216	0.222012	0.00296783	-0.368629	0.378601	0.418648	0.372234	T	3		1	+	114	121	119	124	124	124	9.94161	0.999651	8.24e-291	334.15	306.98	95.523	0.21994	5	4	5	5	5	5	7.51964	4
TGME49_208730	microneme protein, putative;putative microneme protein	153	-2.5554	-4.20939	-1.65399	-2.01181	-1.62258	-1.5236	0.743267	0.951557	0.813385	0.573557	1.00073	1.17968	4.90644	5.35185	5.12386	2.58537	2.62332	2.70328	4.16317	4.40029	4.31047	S	2	HMM: MVPLSRMAMVSVAYFILGALVYGSAN, NN: MVPLSRMAMVSVAYFILGALVYGSAN	1	+	3	3	3	3	3	3	8.52714	0.997749	4.67e-107	264.37	195.17	264.37	-0.27413	42	42	42	43	43	43	8.79385	28
TGME49_281400	phosphofructokinase domain-containing protein	2668	-2.5493	-2.30049	0.248816	0.702806	1.4127	-0.0148764	3.00168	3.21821	3.52864	-2.16829	-1.92334	-2.95256	-0.0217876	0.0703602	-0.191309	-2.87109	-3.33605	-2.93769	-3.02347	-3.14785	-3.71995	S	3		0	+	1	1	1	1	1	1	6.81916	1	0.0500465	50.127	18.41	50.127	-0.35792	1	1	1	1	1	1		1
TGME49_208730	microneme protein, putative;putative microneme protein	39	-2.36896	-4.02295	-1.65399	-3.33985	-2.61383	-2.6995	-0.552713	-0.444897	-0.548698	-0.75448	0.00948334	0.00378418	3.61046	3.9554	3.76177	2.58537	2.62332	2.70328	4.16317	4.40029	4.31047	S	4	HMM: MVPLSRMAMVSVAYFILGALVYGSAN, NN: MVPLSRMAMVSVAYFILGALVYGSAN	1	+	2	2	2	2	2	2	7.97683	0.794827	5.46e-80	189.18	175.81	136.15	-0.17675	42	42	42	43	43	43	8.79385	28
TGME49_216620	EF hand domain-containing protein	1349	-2.29245	-0.793607	1.49884	1.02377	0.849483	0.108091	2.71657	3.14207	3.00006	1.10952	1.09298	0.962717	1.85636	1.85817	1.8315	0.0857525	0.243492	0.854626	-0.860207	-1.2839	-1.16856	S	3		7	+	3	3	3	3	3	3	7.65514	1	0.0198401	106.42	23.971	43.651	-0.13535	2	2	2	2	2	2	7.83241	2
TGME49_229000	kelch repeat-containing protein	156	-2.26257	-2.25229	0.0102779	-5.76714	-4.74687	-6.62287	-3.60469	-3.15058	-3.59391	-3.44724	-2.41463	-4.25617	-1.24922	-0.804648	-1.30731	2.3199	2.33223	2.36669	2.35547	2.34593	2.2866	S	3		0	+	1	1	1	1	1	1	6.97344	0.988512	3.51e-05	63.203	59.399	63.203	2.3606	15	15	15	15	15	15	8.23523	12
TGME49_217680	hypothetical protein	150	-2.25124	-2.54844	-0.297201	-2.86902	-2.82202	-2.75619	-0.613022	-0.50621	-0.574287	0.89809	0.967295	1.00654	3.45565	3.55506	3.50653	3.76711	3.78932	3.76273	4.06867	4.06127	4.08082	T	4		0	+	5	5	5	5	5	5	8.59825	1	1.39e-80	177.38	156.9	161.15	-0.18998	53	54	54	53	53	54	8.77718	39
TGME49_272660	hypothetical protein	167	-2.22377	-2.26015	-0.0363827	-2.63845	-2.62386	-2.49336	-0.56142	-0.252754	-0.270184	-0.768459	-0.822298	-0.700877	1.28924	1.6469	1.55268	1.86999	1.80156	1.79248	1.85066	1.89966	1.82286	S	3	HMM: MQTLKLSRALMPLTVVAFFLLSFSVASCR, NN: MQTLKLSRALMPLTVVAFFLLSFSVASCR	0	+	3	3	3	4	4	4	8.00273	0.849355	4.66e-44	163.32	148.96	163.32	0.29042	14	14	14	14	14	14	8.41903	9
TGME49_261650	hypothetical protein	901	-2.19737	-3.78292	-1.58555	-2.09122	-2.09472	-2.07021	0.118956	0.214899	0.00209618	-0.864684	-0.749917	-0.616276	2.93173	3.19811	2.98804	1.22654	1.3448	1.45394	2.81278	2.98321	2.98594	S	2		0	+	7	6	8	9	9	9	9.15728	0.959801	3.31e-48	151.28	143.09	151.28	0.057704	21	21	20	21	21	21	8.33778	15
TGME49_287180	hypothetical protein	1556	-2.19514	-0.594733	1.6004	0.799032	0.442369	-0.216454	2.4393	2.72146	2.4496	1.13442	0.967133	1.07596	1.6808	1.68364	1.59727	0.335384	0.524763	1.29242	-0.758501	-1.03781	-0.852329	T	4		0	+	3	3	3	3	3	3	7.79067	0.967232	4.44e-22	131.09	120.11	131.09	0.13952	5	5	5	5	5	5	8.25108	3
TGME49_312330	hypothetical protein;putative transmembrane protein	1790	-2.19339	-2.6311	-0.437711	3.5727	3.91022	4.19072	6.00832	6.1432	6.1023	3.79471	3.91319	3.82209	6.38692	6.56185	6.47453	0.222012	0.00296783	-0.368629	0.378601	0.418648	0.372234	T	3		1	+	55	57	55	59	59	59	9.68022	1	6.73e-130	249.24	236.57	249.24	-0.050957	5	4	5	5	5	5	7.51964	4
TGME49_209850	RNA recognition motif-containing protein	1163	-2.15569	-2.01262	0.143067	-2.57025	-3.03202	-3.95855	-1.03566	-0.864309	-1.19378	-1.51717	-2.02664	-2.56444	-0.0543919	0.079401	-0.0953922	1.05307	1.00538	1.39411	0.981264	0.94371	1.09839	S	2		0	+	1	1	1	1	1	1	7.34311	1	0.0357349	86.794	7.3253	86.794	-0.042081	9	9	9	9	9	9	7.9219	8
TGME49_244280	hypothetical protein;putative transmembrane protein	63	-2.09236	-0.722669	1.36969	1.40708	1.43082	1.29268	3.37602	3.63016	3.40148	-0.432051	-0.317814	-0.388901	0.253923	0.410086	0.365232	-1.83913	-1.74863	-1.68158	-3.1221	-3.22007	-3.03625	S	4	HMM: MEICQLPRVRHLRMMVAVALGALLFLSICGE, NN: MEICQLPRVRHLRMMVAVALGALLFLSICGE	1	+	2	2	2	2	2	2	8.19742	0.968952	5.86e-217	259.74	244.97	259.74	-0.28702	3	3	3	3	3	3	7.42999	2
TGME49_227620	dense granule protein GRA2	56	-2.08062	-2.30107	-0.220449	3.15529	3.46013	3.35318	5.29449	5.50178	5.41419	7.72108	7.76267	7.57523	9.82848	10.117	10.0167	4.56578	4.30254	4.22205	4.53399	4.61526	4.60247	T	3	HMM: MFAVKHCLLVVAVGALVNVSVRAA, NN: MFAVKHCLLVVAVGALVNVSVRAA	0	+	103	102	102	104	104	104	11.1664	1	4.41e-177	259.46	237.15	101.34	-1.5527	42	42	42	42	42	42	9.88838	11
TGME49_287180	hypothetical protein	1558	-2.07507	-0.474669	1.6004	-2.05775	-2.41796	-2.93124	-0.572849	-0.155008	-0.453873	-1.72236	-1.89319	-1.63883	-1.33135	-1.19282	-1.3062	0.335384	0.524763	1.29242	-0.758501	-1.03781	-0.852329	T	5		0	+	1	1	1	1	1	1	6.81065	0.5	2.6e-09	93.776	80.984	93.776	-0.48557	5	5	5	5	5	5	8.25108	3
TGME49_214500	ankyrin repeat-containing protein	388	-2.00847	-1.39154	0.616923	1.52749	1.47289	0.577355	2.88206	3.35926	3.36181	-0.496827	-0.868077	-0.849706	0.52397	0.677513	0.758541	-2.02432	-2.34097	-1.42706	-2.35809	-2.68175	-2.60327	S	4	HMM: MDSSAPSNSLSSATQMSSSSSSSASFLSSPSSSASASAA, NN: MDSSAPSNSLSSATQMSSSSSSSASFLSSPSSSASASAA	0	+	2	2	2	2	2	2	7.65328	1	9.27e-32	132.33	115.76	132.33	-0.26639	1	1	1	1	1	1	6.65708	1
TGME49_312330	hypothetical protein;putative transmembrane protein	1799	-1.9833	-2.42101	-0.437711	2.00913	2.30461	2.7318	4.25414	4.41625	4.32506	2.23114	2.30758	2.36317	4.63274	4.8349	4.69729	0.222012	0.00296783	-0.368629	0.378601	0.418648	0.372234	T	4		1	+	27	27	27	27	27	27	8.84348	0.99999	1.35e-74	217.94	192.97	217.94	-0.027975	5	4	5	5	5	5	7.51964	4
TGME49_208730	microneme protein, putative;putative microneme protein	162	-1.971	-3.62499	-1.65399	-2.84366	-2.97514	-3.2828	-1.14601	-0.999109	-1.04346	-0.258287	-0.351824	-0.579511	3.01716	3.40119	3.26701	2.58537	2.62332	2.70328	4.16317	4.40029	4.31047	S	2	HMM: MVPLSRMAMVSVAYFILGALVYGSAN, NN: MVPLSRMAMVSVAYFILGALVYGSAN	1	+	4	4	4	4	4	4	8.17047	1	2.18e-41	169.6	151.51	115.57	-1.1738	42	42	42	43	43	43	8.79385	28
TGME49_288650	dense granule protein GRA12	415	-1.94086	-2.18323	-0.242365	-5.70345	-5.59938	-5.77694	-4.0113	-3.64137	-3.60452	-1.14395	-1.16731	-1.41985	0.663589	1.06336	1.09163	4.55951	4.43207	4.35708	4.67489	4.70473	4.69615	S	3	HMM: MRAIMASTQQFLRPVGSRPLAGISVVVVVALAIALGTAA, NN: MRAIMASTQQFLRPVGSRPLAGISVVVVVALAIALGTAA;HMM: MRAIVASTQQFLRPVGSRPLAGISIVVVVALAIALGTAA, NN: MRAIVASTQQFLRPVGSRPLAGISIVVVVALAIALGTAA	1	+	2	2	2	2	2	2	7.80103	0.999799	2.55e-20	122.19	106.39	122.19	0.11593	54	54	54	54	54	54	9.51829	23
TGME49_208730	microneme protein, putative;putative microneme protein	143	-1.92381	-3.5778	-1.65399	0.332712	0.347075	0.452498	2.16741	2.36206	2.37425	2.91808	2.97039	3.15578	6.33058	6.76235	6.68472	2.58537	2.62332	2.70328	4.16317	4.40029	4.31047	S	4	HMM: MVPLSRMAMVSVAYFILGALVYGSAN, NN: MVPLSRMAMVSVAYFILGALVYGSAN	1	+	27	28	28	28	28	28	9.48485	1	1.29e-42	179.85	142.68	137.89	-0.27362	42	42	42	43	43	43	8.79385	28
TGME49_252430	hypothetical protein;putative START-2 domain protein	500	-1.92318	-0.977624	0.945557	3.72805	3.11883	2.33965	4.6097	5.37995	4.96643	1.64129	1.46596	1.13397	2.30124	2.44892	2.42393	-2.08676	-1.65288	-1.20567	-2.30845	-2.93103	-2.54249	S	3		0	+	2	2	2	2	2	2	7.61889	0.941638	0.02088	93.374	8.1621	93.374	-0.12233	1	1	1	1	1	1	6.62815	1
TGME49_214500	ankyrin repeat-containing protein	65	-1.92072	-1.3038	0.616923	2.96434	3.15941	2.17045	4.29256	4.96732	4.79649	0.94002	0.818449	0.743387	1.93447	2.28557	2.19322	-2.02432	-2.34097	-1.42706	-2.35809	-2.68175	-2.60327	S	2	HMM: MDSSAPSNSLSSATQMSSSSSSSASFLSSPSSSASASAA, NN: MDSSAPSNSLSSATQMSSSSSSSASFLSSPSSSASASAA	0	+	3	3	3	3	3	3	8.32517	1	9.73e-53	226.67	196.1	156.72	-0.43894	1	1	1	1	1	1	6.65708	1
TGME49_260520	hypothetical protein	511	-1.91038	-2.47428	-0.563899	-3.18717	-3.6204	-3.97444	-1.92416	-1.5548	-1.57192	-1.76595	-2.33135	-2.61061	-0.0486298	0.40336	0.360199	1.42121	1.28905	1.36384	1.87553	1.95816	1.93212	T	2		0	+	1	1	1	1	1	1	7.70406	0.499919	1.87e-15	88.19	79.625	88.19	-0.22924	13	13	13	13	13	13	8.2237	11
TGME49_261650	hypothetical protein	1117	-1.86204	-3.44759	-1.58555	1.89633	1.93713	1.89687	3.78347	3.86114	3.67183	3.12287	3.28193	3.35081	6.59625	6.84435	6.65777	1.22654	1.3448	1.45394	2.81278	2.98321	2.98594	S	4		0	+	32	33	32	34	34	34	9.85081	0.999986	6.99e-134	274.87	239.74	114.1	0.26153	21	21	20	21	21	21	8.33778	15
TGME49_209755	hypothetical protein;putative tryptophan-rich antigen, related protein	84	-1.85063	-3.97697	-2.12634	-4.23219	-4.55086	-4.99247	-2.81161	-2.68719	-2.72481	-1.16611	-1.43781	-1.73357	2.29116	2.70482	2.59745	3.06608	3.11305	3.25889	5.10277	5.39202	5.32226	S	4	HMM: MKLFFKLVLAGVSSIFAAQCLAGAVAA, NN: MKLFFKLVLAGVSSIFAAQCLAGAVAAR	0	+	1	1	1	1	1	1	8.50076	0.797603	1.43e-91	157.63	151.53	157.63	0.085499	64	65	65	65	65	65	9.32133	35
TGME49_222370	SAG-related sequence SRS13	301	-1.8419	-3.21623	-1.37432	-2.49093	-3.07832	-3.23959	-1.21589	-0.944965	-1.12228	-1.69942	-2.02865	-2.10344	1.07265	1.47949	1.26504	0.791513	1.04967	1.13615	2.28854	2.42445	2.38732	S	3	HMM: MQRIFFIAATVAAVALAVSPAAAE, NN: MQRIFFIAATVAAVALAVSPAAAE;N/A	0;1	+	2	2	2	3	3	3	8.19307	0.99957	8.92e-47	115.93	114.18	115.93	0.41576	21	21	21	21	21	21	8.35622	13
TGME49_213067	hypothetical protein;putative transmembrane protein	67	-1.79737	-2.53569	-0.738316	0.411549	0.27968	0.262611	2.02038	2.16213	2.16344	2.10112	2.01208	2.07584	4.47961	4.66567	4.65081	1.68957	1.7324	1.81323	2.45923	2.50354	2.48737	S	2	HMM: MHSIVYVVVSVLAVLGRVDGQ, NN: MHSIVYVVVSVLAVLGRVDGQ	1	+	9	9	9	9	9	9	8.25983	1	8.35e-13	168.67	121.88	168.67	0.086396	18	18	18	18	18	18	8.1936	11
TGME49_202410	CRAL/TRIO domain protein;hypothetical protein	1401	-1.73748	-0.338099	1.39938	-1.09484	-1.54127	-1.21612	0.548628	0.550728	0.260839	-0.0432015	-0.134169	-0.0419865	0.296902	0.231205	0.266832	1.05164	1.4071	1.17413	-0.251726	-0.319523	0.00599289	S	3	HMM: MNHVASSSSLLSSASSPSSPS, NN: MNHVASSSSLLSSASSPSSPSS	0	+	1	1	1	1	1	1	7.5817	0.993113	7.16e-10	98.376	87.761	98.376	-0.20284	3	3	3	3	3	3	7.91732	2
TGME49_209850	RNA recognition motif-containing protein	200	-1.73563	-1.59256	0.143067	1.86751	1.86884	0.605187	3.07317	3.33581	3.13943	2.92058	2.87422	1.9993	4.05444	4.27953	4.23782	1.05307	1.00538	1.39411	0.981264	0.94371	1.09839	S	3		0	+	7	7	7	7	7	7	8.85836	1	0.0188242	70.856	30.004	42.599	-0.084733	9	9	9	9	9	9	7.9219	8
TGME49_312330	hypothetical protein;putative transmembrane protein	1802	-1.69972	-2.13743	-0.437711	2.82315	3.09109	3.44779	4.79555	4.85413	4.81149	3.04516	3.09406	3.07916	5.17415	5.27278	5.18372	0.222012	0.00296783	-0.368629	0.378601	0.418648	0.372234	T	4		1	+	41	41	41	41	41	41	9.06985	0.999987	6.49e-70	191.41	178.74	167.51	-0.043847	5	4	5	5	5	5	7.51964	4
TGME49_244280	hypothetical protein;putative transmembrane protein	62	-1.67264	-0.302945	1.36969	2.45303	2.33534	2.20473	3.92804	4.13902	3.94395	0.613899	0.586704	0.523151	0.805942	0.918949	0.9077	-1.83913	-1.74863	-1.68158	-3.1221	-3.22007	-3.03625	S	3	HMM: MEICQLPRVRHLRMMVAVALGALLFLSICGE, NN: MEICQLPRVRHLRMMVAVALGALLFLSICGE	1	+	4	4	4	4	4	4	8.21299	0.684859	5.82e-92	157.19	152.56	117.94	0.08877	3	3	3	3	3	3	7.42999	2
TGME49_246460	hypothetical protein;putative transmembrane protein	351	-1.66824	-0.912304	0.755934	3.35413	2.96247	2.74684	4.72136	4.59962	4.74718	2.03487	2.073	1.90289	3.02239	2.69487	3.03042	-1.31926	-0.889469	-0.843944	-1.69897	-1.90475	-1.71676	S	2		2	+	4	4	4	4	4	4	8.10237	1	1.67e-07	143.43	101.95	110.84	0.60778	2	2	2	2	2	2	6.64179	1
TGME49_205550	AGC kinase	12	-1.65665	-1.01175	0.644894	0.7556	0.880537	-0.562826	2.02144	2.09675	1.92506	-0.0803509	-0.162554	-1.50785	0.41411	0.472856	0.397532	-0.835951	-1.04309	-0.945024	-1.60733	-1.62389	-1.52753	S	3		0	+	3	3	3	3	3	3	7.37949	0.998889	0.000430876	96.673	75.007	96.673	0.012718	1	1	1	1	1	1		1
TGME49_244530	hypothetical protein	552	-1.64485	-1.40346	0.241385	3.50637	3.56657	3.48557	5.16984	5.19237	5.13085	2.17976	2.23363	2.35145	3.55003	3.75962	3.66558	-1.32662	-1.33293	-1.13412	-1.61981	-1.43275	-1.46527	T	3		0	+	5	5	5	5	5	5	8.25645	0.999981	1.2e-07	132.08	103.8	118.16	0.15589	4	4	4	4	4	4	7.33708	4
TGME49_208730	microneme protein, putative;putative microneme protein	137	-1.63835	-3.29234	-1.65399	-0.384066	-0.232307	-0.11689	1.29431	1.43328	1.4542	2.2013	2.39101	2.5864	5.45748	5.83357	5.76467	2.58537	2.62332	2.70328	4.16317	4.40029	4.31047	S	4	HMM: MVPLSRMAMVSVAYFILGALVYGSAN, NN: MVPLSRMAMVSVAYFILGALVYGSAN	1	+	14	14	14	14	14	14	9.1273	1	2.19e-27	160.25	145.06	129.57	-0.068747	42	42	42	43	43	43	8.79385	28
TGME49_203310	dense granule protein GRA7	130	-1.63598	-1.85836	-0.222379	2.58822	3.01221	2.2804	4.33202	4.33671	4.12003	6.63076	6.96419	6.247	8.48802	8.52715	8.40185	4.04254	3.95198	3.9666	4.15599	4.19044	4.28182	S	4	HMM: MARHAIFFALCVLGLVAAALPQFATAA, NN: MARHAIFFALCVLGLVAAALPQFATAA;HMM: MARHAIFSALCVLGLVAAALPQFATAA, NN: MARHAIFSALCVLGLVAAALPQFATAA	2	+	19	19	19	19	19	19	10.4023	1	0.000520739	133.05	115.82	47.712	-0.77367	46	46	46	46	46	46	9.44767	14
TGME49_286450	dense granule protein GRA5	31	-1.6336	-1.20559	0.428012	-0.418505	-1.05671	-1.11206	0.495758	1.30433	0.513434	-0.113516	-0.584445	-0.769585	0.455517	1.17568	0.518013	0.304989	0.472263	0.342478	-0.0402412	-0.128645	0.00457954	T	3	HMM: MASVKRVVVAVMIVNVLALIFVGVAGS, NN: MASVKRVVVAVMIVNVLALIFVGVAGS	2	+	1	1	1	1	1	1	8.50515	0.499935	1.56e-66	157.26	137.57	157.26	-0.12588	12	12	12	12	12	12	8.14622	4
TGME49_252340	hypothetical protein;putative MBOAT domain, related protein	1191	-1.62811	-1.4218	0.206315	2.14686	1.59547	1.28938	3.28014	3.21493	3.42099	-0.124378	-0.497751	-0.688885	0.929155	1.0609	0.964323	-2.27124	-2.09322	-1.97827	-2.35099	-2.15403	-2.45666	S	2		11	+	1	1	1	1	1	1	7.14264	1	0.034202	83.998	17.7	83.998	-0.26398	1	1	1	1	1	1	6.67721	1
TGME49_310780	dense granule protein GRA4	251	-1.62536	-0.971577	0.653779	-3.04124	-2.83835	-2.99558	-1.41051	-1.24777	-1.34082	-0.344751	-0.0767841	-0.20171	0.675783	0.831877	0.783825	2.69649	2.76156	2.79387	2.08629	2.07965	2.12464	T	4	HMM: MQGTWFSLFVVVMVSHLACGG, NN: MQGTWFSLFVVVMVSHLACGG;HMM: MQGTWFSLFVVVMVSHLAFGG, NN: MQGTWFSLFVVVMVSHLAFGG	0	+	4	4	4	4	4	4	8.17958	0.997665	3.75e-59	149.67	139.35	126.27	-0.53782	18	18	18	18	18	18	8.68229	10
TGME49_226250	DEAD (Asp-Glu-Ala-Asp) box polypeptide DDX3X	355	-1.62283	-1.1533	0.469525	-0.428122	-0.503578	-0.706785	0.998779	1.21041	1.02081	2.08213	2.09257	1.85825	3.11972	3.26296	3.11017	2.51025	2.59614	2.56504	2.12094	2.05256	2.08936	S	3		0	+	2	2	2	2	2	2	8.12366	1	7.81e-18	155.09	132.1	155.09	0.36157	21	21	21	21	21	21	8.321	15
TGME49_246460	hypothetical protein;putative transmembrane protein	355	-1.62267	-0.866737	0.755934	3.47471	3.08126	2.86187	4.78468	4.68434	4.81682	2.15545	2.19179	2.01792	3.08572	2.77959	3.10007	-1.31926	-0.889469	-0.843944	-1.69897	-1.90475	-1.71676	S	2		2	+	5	5	5	5	5	5	8.11234	1	1.67e-07	143.43	101.95	110.84	0.60778	2	2	2	2	2	2	6.64179	1
TGME49_310780	dense granule protein GRA4	260	-1.61703	-0.96325	0.653779	-0.0727043	-0.0949001	-0.143812	1.31028	1.65532	1.57407	2.62379	2.66666	2.65006	3.39657	3.73497	3.69872	2.69649	2.76156	2.79387	2.08629	2.07965	2.12464	S	3	HMM: MQGTWFSLFVVVMVSHLACGG, NN: MQGTWFSLFVVVMVSHLACGG;HMM: MQGTWFSLFVVVMVSHLAFGG, NN: MQGTWFSLFVVVMVSHLAFGG	0	+	18	18	18	18	18	18	9.09195	0.999298	1.52e-105	199.04	188.04	110.78	0.42305	18	18	18	18	18	18	8.68229	10
TGME49_252430	hypothetical protein;putative START-2 domain protein	412	-1.58894	-0.643382	0.945557	1.52867	1.07805	0.533696	2.36705	2.98312	2.55707	-0.558083	-0.574822	-0.671977	0.0585957	0.0520935	0.014574	-2.08676	-1.65288	-1.20567	-2.30845	-2.93103	-2.54249	S	2		0	+	1	1	1	1	1	1	7.34025	0.643564	0.000399283	90.853	69.793	90.853	1.1585	1	1	1	1	1	1	6.62815	1
TGME49_220600	hypothetical protein;putative transporter	430	-1.56772	-1.78528	-0.21756	2.25979	2.24983	1.98096	3.6944	3.69108	3.80827	2.23882	2.36166	2.16087	3.90639	4.11106	4.09974	-0.0209789	0.111832	0.179911	0.212	0.419975	0.291468	T	2		10;5	+	2	2	2	2	2	2	8.51188	0.997505	0.000371987	127.71	93.022	127.71	0.42806	7	7	7	7	7	7	7.59257	3
TGME49_209755	hypothetical protein	676	-1.55746	-3.6838	-2.12634	-4.2523	-3.87492	-3.88755	-2.46698	-2.40885	-2.46656	-1.18622	-0.761867	-0.628654	2.63579	2.98317	2.8557	3.06608	3.11305	3.25889	5.10277	5.39202	5.32226	T	3	HMM: MKLFFKLVLAGVSSIFAAQCLAGAVAA, NN: MKLFFKLVLAGVSSIFAAQCLAGAVAAR	0	+	4	4	4	4	4	4	8.3662	1	5.71e-133	269.86	241.03	202.81	0.25145	64	65	65	65	65	65	9.32133	35
TGME49_289380	hypothetical protein	326	-1.55225	-1.71228	-0.160035	-4.9027	-4.92718	-4.82743	-3.43734	-3.16009	-3.40313	-1.22377	-1.32746	-1.20903	0.314198	0.653788	0.408604	3.67893	3.59972	3.6184	3.75154	3.81388	3.81173	S	2	HMM: MESNRRRAPCPPASGVSPGSILCLFLLSLLPCALGA, NN: MESNRRRAPCPPASGVSPGSILCLFLLSLLPCALGA	0	+	3	3	3	3	3	3	7.88744	1	1.23e-15	162.77	126.25	137.73	0.033044	36	36	36	36	36	36	8.69525	25
TGME49_211040	Sec61beta family protein	13	-1.53657	-1.29834	0.238239	0.881527	0.496895	0.579521	2.14326	2.30324	2.12117	2.35332	1.90278	1.92428	3.23102	3.47672	3.36765	1.4718	1.40589	1.34476	1.08776	1.17348	1.24649	S	3		1	+	4	4	4	4	4	4	8.27912	0.99543	6.7e-105	235.01	222.51	228.95	-0.19568	10	10	10	10	10	10	8.01932	4
TGME49_252430	hypothetical protein;putative START-2 domain protein	414	-1.52088	-0.57532	0.945557	0.866262	0.217746	-0.0710249	1.55261	2.1226	1.90041	-1.22049	-1.43513	-1.2767	-0.75585	-0.808429	-0.642084	-2.08676	-1.65288	-1.20567	-2.30845	-2.93103	-2.54249	S	2		0	+	2	2	2	2	2	2	6.99714	0.834853	0.000253789	96.707	82.842	83.633	-0.011905	1	1	1	1	1	1	6.62815	1
TGME49_252430	hypothetical protein;putative START-2 domain protein	415	-1.52088	-0.57532	0.945557	0.866262	0.217746	-0.0710249	1.55261	2.1226	1.90041	-1.22049	-1.43513	-1.2767	-0.75585	-0.808429	-0.642084	-2.08676	-1.65288	-1.20567	-2.30845	-2.93103	-2.54249	S	2		0	+	2	2	2	2	2	2	6.99714	0.956017	0.000253789	96.707	82.842	83.633	-0.011905	1	1	1	1	1	1	6.62815	1
TGME49_281400	phosphofructokinase domain-containing protein	2069	-1.5182	-1.26939	0.248816	3.67833	4.13814	3.58407	4.97558	5.19327	5.7863	0.807241	0.80209	0.646383	1.95211	2.04542	2.06635	-2.87109	-3.33605	-2.93769	-3.02347	-3.14785	-3.71995	S	3		0	+	3	3	3	3	3	3	7.56424	1	0.00246851	86.114	57.158	86.114	0.0088969	1	1	1	1	1	1		1
TGME49_260520	hypothetical protein	513	-1.4905	-2.0544	-0.563899	-2.7648	-3.10525	-3.28807	-1.7941	-1.45214	-1.44039	-1.34358	-1.8162	-1.92423	0.0814323	0.506016	0.49173	1.42121	1.28905	1.36384	1.87553	1.95816	1.93212	S	3		0	+	3	3	3	3	3	3	7.73214	0.693438	1.87e-15	88.19	79.625	77.493	-0.086491	13	13	13	13	13	13	8.2237	11
TGVEG_279100	hypothetical protein;putative transmembrane protein	48	-1.48765	-0.781508	0.70614	2.47684	2.36398	2.43146	3.78654	4.06645	3.88223	1.3845	1.42215	1.40448	2.14377	2.25629	2.1556	-1.09233	-0.941828	-1.02697	-1.64277	-1.81016	-1.72662	S	3	HMM: MWRIWRCRLSFLFATGCLLGALTAGLGS, NN: MWRIWRCRLSFLFATGCLLGALTA;HMM: MWRIWRCRLSFLFVTGCLLGALTAGLGS, NN: MWRIWRCRLSFLFVTGCLLGALTA	1;2	+	8	8	8	8	8	8	8.47603	1	4.27e-177	263.1	242.75	263.1	0.044945	2	2	2	2	2	2	7.12642	2
TGME49_226960	phosphofructokinase PFKII	5	-1.48764	-1.49745	-0.00980552	-7.15449	-7.10024	-8.17144	-5.98681	-5.9156	-6.06082	-2.07287	-2.05133	-3.12882	-0.931896	-0.854199	-0.974573	5.08162	5.04891	5.04262	5.05492	5.0614	5.08625	S	2		0	+	1	1	1	1	1	1	6.57583	0.997845	0.0200485	95.502	72.815	95.502	0.22025	63	63	63	63	63	63	9.28037	41
TGME49_309590	rhoptry protein ROP1	314	-1.4874	-1.43109	0.0563027	-4.76152	-4.81629	-5.19664	-3.48998	-3.38306	-3.43922	-0.683026	-0.839648	-1.24694	0.475294	0.542898	0.505474	4.07849	3.97664	3.9497	3.96528	3.92596	3.94469	S	3	HMM: MACRQLLCSVQNLLFFFLRDIYCT, NN: MACRQLLCSVQNLLFFFLRDIYCT;HMM: MACRQLLCSVQNLLFYFLPDIYCT, NN: MACRQLLCSVQNLLFYFLPDIYCT	0	+	1	1	1	1	1	1	7.3006	1	0.0113721	68.456	30.154	68.456	-0.1882	35	35	35	35	35	35	9.36511	12
TGME49_269690	hypothetical protein;putative transmembrane protein	46	-1.48549	-1.72633	-0.240836	-2.95858	-3.11149	-3.05697	-1.6946	-1.41148	-1.56447	-0.172182	-0.267281	-0.147589	1.36093	1.69274	1.53826	2.7864	2.84421	2.90938	3.05554	3.10422	3.10273	S	3	HMM: MRPLRVAVALFWAMVAVVGFWAS, NN: MRPLRVAVALFWAMVAVVGF;HMM: MRPLRVTVALFWAMVAVVGFWAS, NN: MRPLRVTVALFWAMVAVVGF	1	+	1	1	1	1	1	1	6.68313	1	0.0283302	66.692	36.128	66.692	0.1381	32	32	32	32	32	32	8.57167	19
TGME49_261650	hypothetical protein	721	-1.4804	-3.06595	-1.58555	0.847073	0.93849	0.941065	2.47496	2.474	2.21887	2.07361	2.28329	2.395	5.28773	5.4572	5.20481	1.22654	1.3448	1.45394	2.81278	2.98321	2.98594	S	3		0	+	10	10	11	12	12	12	9.20273	0.999936	1.68e-135	249.2	215.95	199.66	-0.31016	21	21	20	21	21	21	8.33778	15
TGME49_252430	hypothetical protein;putative START-2 domain protein	251	-1.47631	-0.530757	0.945557	2.29821	1.75403	1.32313	2.98493	3.47952	3.33986	0.211456	0.101156	0.117453	0.676479	0.548489	0.797367	-2.08676	-1.65288	-1.20567	-2.30845	-2.93103	-2.54249	S	4		0	+	4	4	4	4	4	4	7.46605	0.999993	1.21e-12	109.44	92.851	109.44	0.042389	1	1	1	1	1	1	6.62815	1
TGME49_261650	hypothetical protein	1050	-1.47228	-3.05783	-1.58555	-3.22942	-3.25809	-3.23642	-1.8108	-1.70314	-1.79316	-2.00289	-1.91328	-1.78248	1.00198	1.28007	1.19279	1.22654	1.3448	1.45394	2.81278	2.98321	2.98594	S	2		0	+	2	2	2	3	3	3	7.64143	0.74837	2.73e-16	111.11	91.855	111.11	-0.49191	21	21	20	21	21	21	8.33778	15
TGME49_206690	glideosome-associated protein with multiple-membrane spans GAPM2B	365	-1.47177	-0.918432	0.553338	0.554266	0.306264	-0.0718794	1.51704	1.78926	1.89767	-0.805574	-0.692101	-0.812593	0.0254746	0.13414	0.285414	-1.35984	-0.998365	-0.740713	-1.49156	-1.65512	-1.61225	S	2		5	+	2	2	2	2	2	2	7.28276	0.998683	5.55e-05	134.66	55.6	100.84	0.31182	1	1	1	1	1	1		1
TGME49_260520	hypothetical protein	187	-1.47097	-2.03487	-0.563899	1.77091	2.03896	1.95149	3.32675	3.50238	3.34514	3.19213	3.32802	3.31532	5.20228	5.46054	5.27726	1.42121	1.28905	1.36384	1.87553	1.95816	1.93212	S	3		0	+	15	16	15	16	16	16	9.3366	1	1.54e-275	317.49	292.59	317.49	0.10164	13	13	13	13	13	13	8.2237	11
TGME49_209800	formate/nitrite transporter protein	299	-1.46005	-1.96873	-0.50868	-0.87249	-0.59241	-0.520268	0.865673	0.957735	0.571573	-1.03184	-0.68809	-0.551518	1.1989	1.36526	1.07058	-0.159346	-0.0956802	-0.03125	0.333229	0.407528	0.499006	S	3		6	+	6	7	7	7	7	7	8.4488	0.999989	1.78e-42	162.01	146.72	94.927	-0.10214	3	3	3	3	3	3	7.83586	3
TGME49_246460	hypothetical protein;putative transmembrane protein	109	-1.44447	-0.688533	0.755934	0.30094	-0.289698	-0.179722	1.06382	1.58365	1.51745	-1.01832	-1.17917	-1.02367	-0.635145	-0.321108	-0.199303	-1.31926	-0.889469	-0.843944	-1.69897	-1.90475	-1.71676	S	4		2	+	2	2	2	2	2	2	7.58516	0.499999	3.71e-09	90.299	80.282	90.299	-0.3116	2	2	2	2	2	2	6.64179	1
TGME49_246460	hypothetical protein;putative transmembrane protein	110	-1.44447	-0.688533	0.755934	0.30094	-0.289698	-0.179722	1.06382	1.58365	1.51745	-1.01832	-1.17917	-1.02367	-0.635145	-0.321108	-0.199303	-1.31926	-0.889469	-0.843944	-1.69897	-1.90475	-1.71676	S	4		2	+	2	2	2	2	2	2	7.58516	0.499999	3.71e-09	90.299	80.282	90.299	-0.3116	2	2	2	2	2	2	6.64179	1
TGME49_254390	CRAL/TRIO domain-containing protein	489	-1.43132	-2.30375	-0.872431	1.66257	1.14325	0.289084	2.51599	2.5912	2.28168	0.380077	-0.11969	-1.26	1.92092	2.06473	1.92598	-1.2825	-1.26294	-1.54909	-0.595062	-0.526468	-0.355698	S	4		0	+	3	3	3	3	3	3	7.42081	0.999911	0.00383892	80.96	58.639	80.96	-0.62266	2	2	2	2	2	2	7.23289	2
TGME49_217680	hypothetical protein	2034	-1.42023	-1.71743	-0.297201	0.290634	0.3389	0.476715	1.93714	1.42512	2.00467	4.05775	4.12822	4.23945	6.00581	5.48639	6.08549	3.76711	3.78932	3.76273	4.06867	4.06127	4.08082	S	4		0	+	7	7	7	7	7	7	8.8274	1	4.03e-72	230.71	206.16	124.2	-0.031359	53	54	54	53	53	54	8.77718	39
TGME49_225690	hypothetical protein	1146	-1.41011	-1.39206	0.0180474	-0.0637856	-0.304092	-0.26755	1.12239	1.24349	1.22902	0.394783	0.188091	0.264269	1.58327	1.69727	1.74279	0.458569	0.492184	0.531818	0.46088	0.453783	0.513765	S	3		0	+	2	2	2	2	2	2	7.9807	0.999955	4.58e-16	149.86	121.05	149.86	0.20465	5	5	5	5	5	5	7.47911	5
TGME49_232600	phospholipase, patatin family protein	662	-1.40898	-1.25963	0.149343	-2.42648	-2.46913	-2.263	-0.8915	-0.970148	-1.07002	0.0454979	-0.0694256	0.102711	1.39573	1.26675	1.19521	2.47197	2.3997	2.36571	2.28723	2.2369	2.26523	S	2	HMM: MMKGNSVSLRSLSLCLLFSLLLFSFCMDTRSSAT, NN: MMKGNSVSLRSLSLCLLFSLLLFSFCM	0	+	4	4	4	4	4	4	8.04743	0.5	3.25e-06	76.889	69.653	65.428	1.0868	16	16	16	16	16	16	8.38268	12
TGME49_232600	phospholipase, patatin family protein	665	-1.40898	-1.25963	0.149343	-2.42648	-2.46913	-2.263	-0.8915	-0.970148	-1.07002	0.0454979	-0.0694256	0.102711	1.39573	1.26675	1.19521	2.47197	2.3997	2.36571	2.28723	2.2369	2.26523	S	2	HMM: MMKGNSVSLRSLSLCLLFSLLLFSFCMDTRSSAT, NN: MMKGNSVSLRSLSLCLLFSLLLFSFCM	0	+	4	4	4	4	4	4	8.04743	0.5	3.25e-06	76.889	69.653	65.428	1.0868	16	16	16	16	16	16	8.38268	12
TGME49_290670	leucyl aminopeptidase LAP	330	-1.39997	-1.62842	-0.228454	-3.65283	-3.9928	-3.6753	-2.21633	-2.53826	-2.36643	0.413364	0.141027	0.395555	2.09451	1.80462	1.93609	4.0662	4.13383	4.07086	4.31084	4.34288	4.30252	S	3	HMM: MVPPSPGASCLLSRTRQRNVLPLACSLCLYTVTVCSAL, NN: MVPPSPGASCLLSRTRQRNVLPLACSLCLYTVTVCSAL;HMM: MVPPTPGASCLLSRTRQRNVLPLACSLCLYTVTVCSAL, NN: MVPPTPGASCLLSRTRQRNVLPLACSLCLYTVTVCSAL	0	+	4	4	4	4	4	4	7.46737	0.999988	0.00334761	82.069	47.319	54.281	-0.018418	46	46	46	46	46	46	9.01077	30
TGME49_279100	hypothetical protein	48	-1.39402	-0.687883	0.70614	2.64409	2.52188	2.57118	3.8556	4.11495	3.94867	1.55176	1.58005	1.5442	2.21283	2.30479	2.22205	-1.09233	-0.941828	-1.02697	-1.64277	-1.81016	-1.72662	S	4	HMM: MWRIWRCRLSFLFATGCLLGALTAGLGS, NN: MWRIWRCRLSFLFATGCLLGALTA	1	+	9	9	9	9	9	9	8.50081	1	4.27e-177	263.1	242.75	48.302	0.45535	2	2	2	2	2	2	7.12642	2
TGME49_270320	protein phosphatase 2C domain-containing protein	529	-1.38471	-1.36911	0.015603	-3.98371	-4.00916	-4.21136	-2.68012	-2.66705	-2.70295	-0.576424	-0.579863	-0.543933	0.777102	0.840006	0.789988	3.40729	3.4293	3.66743	3.45722	3.50705	3.49293	S	2	HMM: MAGPRSPLRFVLLLSLLALKVFVDSPSVLPA, NN: MAGPRSPLRFVLLLSLLALKVFVDSP;HMM: MAGPRSPLRFVLLLSLLAR, NN: MAGPRSPLRFVLLLSLLARKVFVD	0	+	4	4	4	4	4	4	8.28389	0.992379	3.33e-24	98.147	85.477	41.256	0.049381	31	31	31	31	31	31	8.77434	18
TGME49_263270	glycerophosphodiester phosphodiesterase family protein	378	-1.38298	-2.24921	-0.866226	3.43748	3.45604	3.54768	4.78158	4.93874	4.86982	2.51671	2.52655	2.57421	4.67137	4.91539	4.77832	-0.92078	-0.929491	-0.973473	-0.110212	-0.0233536	-0.0915012	S	4		6	+	15	16	16	17	17	17	9.29336	1	1.76e-169	236.44	203.12	236.44	0.72722	2	2	2	2	2	2	6.70361	2
TGME49_202410	CRAL/TRIO domain protein;hypothetical protein	957	-1.38226	0.0171159	1.39938	-1.2035	-1.68362	-1.406	-0.0832977	0.15579	-0.218824	-0.151859	-0.276516	-0.231865	-0.335024	-0.163732	-0.212831	1.05164	1.4071	1.17413	-0.251726	-0.319523	0.00599289	S	2	HMM: MNHVASSSSLLSSASSPSSPS, NN: MNHVASSSSLLSSASSPSSPSS	0	+	1	1	1	1	1	1	7.22355	0.534352	0.0258045	82.75	29.884	82.75	0.065859	3	3	3	3	3	3	7.91732	2
TGME49_211040	Sec61beta family protein	22	-1.38106	-1.14282	0.238239	-1.35062	-1.69891	-1.56343	-0.212618	0.123974	-0.381134	0.121176	-0.293018	-0.218674	0.875143	1.29745	0.865353	1.4718	1.40589	1.34476	1.08776	1.17348	1.24649	T	3		1	+	2	2	2	2	2	2	7.70381	0.742404	1.4e-81	196.15	177.03	48.226	-0.016725	10	10	10	10	10	10	8.01932	4
TGME49_264660	SAG-related sequence SRS44 (CST1)	988	-1.37814	-3.06951	-1.69137	-7.23537	-7.29278	-6.9406	-5.78537	-5.81759	-5.73136	-1.35938	-1.38112	-1.01467	1.72584	1.85446	1.87307	5.876	5.91166	5.92593	7.51121	7.67205	7.60443	S	4		0;1	+	2	2	2	2	2	2	8.14842	0.937597	1.89e-132	211.45	198.36	211.45	0.57097	358	359	359	359	359	359	10.2142	136
TGME49_227810	rhoptry kinase family protein ROP11 (incomplete catalytic triad)	192	-1.37718	-0.18097	1.19622	-6.49593	-7.30336	-6.98039	-5.84152	-5.72595	-5.08067	-4.3223	-4.81187	-4.29888	-4.46422	-4.51365	-3.91228	2.17363	2.49149	2.68151	1.3773	1.2123	1.16839	S	3	HMM: MSSSRLVLVSKMVDSCARLACFCIGLFFCLAVWQHQAGHAY, NN: MSSSRLVLVSKMVDSCARLACFCIGLFFCLAVWQHQAG	0	+	1	1	1	1	1	1	6.14631	1	5.12e-13	91.767	76.327	91.767	-0.94857	13	13	13	13	13	13	8.16527	10
TGME49_261650	hypothetical protein	902	-1.37709	-2.96264	-1.58555	-2.56745	-2.53371	-2.71878	-1.29134	-1.06254	-1.33479	-1.34091	-1.18891	-1.26484	1.52143	1.92067	1.65115	1.22654	1.3448	1.45394	2.81278	2.98321	2.98594	T	3		0	+	5	5	5	5	5	5	8.73769	0.5	1.19e-17	108.55	97.571	108.55	0.21456	21	21	20	21	21	21	8.33778	15
TGME49_261650	hypothetical protein	697	-1.37456	-2.96011	-1.58555	-3.0375	-3.12459	-3.07155	-1.64791	-1.71853	-1.74353	-1.81096	-1.77979	-1.61761	1.16486	1.26468	1.24242	1.22654	1.3448	1.45394	2.81278	2.98321	2.98594	T	2		0	+	1	1	1	1	1	1	7.01507	0.951388	1.99e-05	119.79	89.618	95.57	-0.25141	21	21	20	21	21	21	8.33778	15
TGME49_244530	hypothetical protein	384	-1.37414	-1.13275	0.241385	2.92027	2.62965	2.51205	4.14923	4.02929	4.00586	1.59365	1.29672	1.37793	2.52941	2.59654	2.5406	-1.32662	-1.33293	-1.13412	-1.61981	-1.43275	-1.46527	S	4		0	+	2	2	2	2	2	2	7.68627	0.999378	3.69e-06	102.07	81.119	84.249	-0.52282	4	4	4	4	4	4	7.33708	4
TGME49_244530	hypothetical protein	219	-1.36991	-1.12852	0.241385	0.907844	1.19852	1.00983	2.46301	2.53993	2.22299	-0.418775	-0.134413	-0.124292	0.843197	1.10717	0.757721	-1.32662	-1.33293	-1.13412	-1.61981	-1.43275	-1.46527	S	3		0	+	3	3	3	3	3	3	7.38283	1	1.24e-09	120.63	88.475	84.403	-0.71588	4	4	4	4	4	4	7.33708	4
TGME49_264660	SAG-related sequence SRS44 (CST1)	675	-1.36803	-3.0594	-1.69137	-4.68013	-4.64251	-4.79366	-3.26181	-3.34085	-3.40956	1.19587	1.26915	1.13226	4.24939	4.3312	4.19487	5.876	5.91166	5.92593	7.51121	7.67205	7.60443	T	2		0;1	+	4	4	4	4	4	4	9.09482	0.97053	5.43e-52	226.93	156.56	226.93	-0.030332	358	359	359	359	359	359	10.2142	136
TGME49_215910	hypothetical protein	1739	-1.35354	-2.41212	-1.05858	-1.24001	-0.915371	-1.18543	0.159863	0.346535	0.213423	0.681372	0.956413	0.761828	3.0398	3.36166	3.23451	1.92138	1.87178	1.94725	2.87994	3.01513	3.02109	T	3	HMM: MAARLRSLSLGRFCLLLLLATWSAWSAAGSSSA, NN: MAARLRSLSLGRFCLLLLLATWSAWSAAG	0	+	4	4	4	4	4	4	8.00966	0.983671	0.000528121	109.15	82.359	86.262	-0.14712	25	25	25	25	25	25	8.23223	20
TGME49_293790	hypothetical protein	93	-1.34843	-2.84529	-1.49686	-4.40381	-4.1961	-4.53579	-3.02014	-3.04859	-3.02168	-3.05768	-2.82283	-2.97682	-0.158665	-0.0765972	-0.0862026	1.34613	1.37327	1.55897	2.86148	2.97199	2.93548	T	3		0	+	1	1	1	1	1	1	7.658	0.542203	3.71e-06	114.21	89.355	114.21	0.12678	19	19	19	19	19	19	8.39922	14
TGME49_306400	hypothetical protein	1028	-1.34833	-1.48961	-0.141276	6.63421	6.24351	4.86444	7.26291	7.36253	7.16171	4.05614	3.68477	2.15486	4.6631	4.87686	4.82463	-2.57807	-2.55873	-2.70957	-2.59981	-2.48567	-2.33708	T	3		0	+	5	5	5	5	5	5	8.55328	0.930352	0.0067693	100.57	60.547	73.951	-0.21885	2	2	2	2	2	2	6.72127	2
TGME49_261650	hypothetical protein	971	-1.34688	-2.93243	-1.58555	-1.30878	-1.34514	-1.46695	-0.035223	-0.018446	-0.0265655	-0.0822449	-0.000335693	-0.0130157	2.77755	2.96476	2.95938	1.22654	1.3448	1.45394	2.81278	2.98321	2.98594	S	2		0	+	3	3	3	3	3	3	7.78635	0.999786	0.000332916	113.69	83.889	74.987	1.6617	21	21	20	21	21	21	8.33778	15
TGME49_217680	hypothetical protein	630	-1.3292	-1.6264	-0.297201	-2.63079	-2.66515	-2.72601	-1.45553	-1.25141	-1.32741	1.13632	1.12417	1.03673	2.61315	2.80987	2.75341	3.76711	3.78932	3.76273	4.06867	4.06127	4.08082	S	4		0	+	8	8	8	8	8	8	8.2414	0.99708	3.93e-164	251.11	227.12	178.33	-0.30065	53	54	54	53	53	54	8.77718	39
TGME49_261650	hypothetical protein	737	-1.32794	-2.91349	-1.58555	-4.89798	-5.05232	-5.12724	-3.73254	-3.58952	-3.77165	-3.67144	-3.70752	-3.6733	-0.91976	-0.606318	-0.785707	1.22654	1.3448	1.45394	2.81278	2.98321	2.98594	S	2		0	+	1	1	1	2	2	2	7.18746	0.997159	3.78e-11	75.3	66.958	52.359	0.68638	21	21	20	21	21	21	8.33778	15
TGME49_233710	inorganic anion transporter, sulfate permease (SulP) family protein	205	-1.31871	-1.38066	-0.061957	4.05567	3.91809	2.82482	4.85556	5.12946	4.76968	2.02096	1.76384	0.781029	2.82366	3.06065	2.82351	-2.03471	-2.15425	-2.04379	-2.0319	-2.06881	-1.94617	S	2		9	+	4	4	4	4	4	4	8.05858	0.99995	0.00180948	96.533	58.762	96.533	-0.003289	2	2	2	2	2	2	6.79577	2
TGME49_211040	Sec61beta family protein	23	-1.30197	-1.06373	0.238239	-3.38968	-3.17705	-2.90895	-1.79408	-1.8553	-1.92038	-1.91789	-1.77117	-1.56418	-0.706322	-0.681824	-0.673891	1.4718	1.40589	1.34476	1.08776	1.17348	1.24649	S	4		1	+	1	1	1	1	1	1	7.42131	0.499984	1.4e-81	196.15	177.03	196.15	-0.23976	10	10	10	10	10	10	8.01932	4
TGME49_225690	hypothetical protein	515	-1.2871	-1.26906	0.0180474	0.590395	0.46423	0.556801	1.7618	1.93666	1.77427	1.04896	0.956413	1.08862	2.22268	2.39045	2.28804	0.458569	0.492184	0.531818	0.46088	0.453783	0.513765	S	4		0	+	4	4	4	4	4	4	8.21966	0.990649	4.75e-50	135.72	124.79	135.72	-0.20079	5	5	5	5	5	5	7.47911	5
TGME49_295360	hypothetical protein	209	-1.28671	-1.40167	-0.114959	1.06947	0.899403	1.03741	2.24486	2.16455	2.45701	0.00711632	-0.250347	-0.142078	1.21118	1.18894	1.41959	-1.06236	-1.14975	-1.17949	-1.03368	-0.975614	-1.03742	T	2		0	+	7	7	7	7	7	7	7.67347	0.995056	5.06e-08	135.47	124.3	83.204	-0.082412	3	3	3	3	3	3	7.3441	3
TGME49_286450	dense granule protein GRA5	33	-1.28518	-0.857164	0.428012	0.232147	-0.323595	-0.338915	0.950191	1.56767	0.907303	0.537136	0.148668	0.00356293	0.90995	1.43903	0.911882	0.304989	0.472263	0.342478	-0.0402412	-0.128645	0.00457954	S	4	HMM: MASVKRVVVAVMIVNVLALIFVGVAGS, NN: MASVKRVVVAVMIVNVLALIFVGVAGS	2	+	4	4	4	4	4	4	8.53626	0.957245	1.33e-109	177.69	171.07	177.69	0.31537	12	12	12	12	12	12	8.14622	4
TGME49_268770	dual specificity phosphatase, catalytic domain-containing protein	840	-1.27678	-1.21704	0.0597427	3.98575	3.76916	2.66757	4.75226	4.88276	4.61782	0.995604	0.861803	-0.203615	1.78196	1.90626	1.6167	-2.99015	-2.90736	-2.87118	-2.97029	-2.9765	-3.00112	S	3	HMM: MSRTSAGLVPAGGPSSPAFSFFAHFSPLSGH, NN: MSRTSAGLVPAGGPSSPAFSF	0	+	2	2	2	2	2	2	7.55279	0.999991	0.00094433	113.42	80.212	100.02	-0.024869	1	1	1	1	1	1		1
TGME49_261650	hypothetical protein	1118	-1.26202	-2.84757	-1.58555	0.977198	0.97945	0.904615	2.20437	2.3081	2.13486	2.20374	2.32425	2.35856	5.01715	5.29131	5.1208	1.22654	1.3448	1.45394	2.81278	2.98321	2.98594	T	4		0	+	22	22	22	22	22	22	9.57148	0.998287	1.15e-85	239	213.09	114.1	0.26153	21	21	20	21	21	21	8.33778	15
TGME49_209800	formate/nitrite transporter protein	296	-1.25986	-1.76854	-0.50868	2.67245	2.56904	2.82907	4.06064	4.0453	3.74419	2.5131	2.47335	2.79782	4.39387	4.45283	4.2432	-0.159346	-0.0956802	-0.03125	0.333229	0.407528	0.499006	S	3		6	+	17	17	18	18	18	18	9.26347	1	4.77e-69	187.17	167.47	94.927	-0.10214	3	3	3	3	3	3	7.83586	3
TGME49_220900	hypothetical protein	97	-1.25646	-0.311875	0.944587	2.78705	2.88121	2.76475	3.8656	4.21557	4.12123	2.71732	2.77011	2.80892	2.95819	3.14657	3.12722	-0.069725	-0.111097	0.0441761	-0.907404	-1.069	-0.994007	S	3		0	+	3	3	3	3	3	3	8.34244	1	1.55e-90	228.6	212.38	228.6	-0.51077	4	4	4	4	4	4	7.55861	3
TGME49_281400	phosphofructokinase domain-containing protein	1428	-1.24931	-1.00049	0.248816	2.76735	3.06579	2.69546	3.79884	3.96445	4.51324	-0.103741	-0.270256	-0.242226	0.775372	0.816597	0.793284	-2.87109	-3.33605	-2.93769	-3.02347	-3.14785	-3.71995	T	3		0	+	2	2	2	2	2	2	7.86207	0.999987	9.7e-22	149.47	123.89	149.47	-0.50587	1	1	1	1	1	1		1
TGME49_235930	domain K- type RNA binding proteins family protein	160	-1.24762	-1.50739	-0.259773	-2.00964	-2.31652	-2.04628	-0.927141	-0.867872	-0.83458	0.937313	0.653576	0.728937	2.22252	2.30839	2.31107	2.94695	2.9701	2.77522	3.14967	3.17626	3.14565	T	4		0	+	1	1	1	1	1	1	6.96391	0.99997	4.5e-09	112.55	99.659	112.55	0.46707	25	25	25	25	25	25	8.69189	18
TGME49_273760	heat shock protein HSP70	497	-1.24756	-1.32378	-0.0762181	-3.79958	-3.5455	-3.72396	-2.56165	-2.33745	-2.42726	2.75421	2.99754	2.85474	4.07709	4.29038	4.21036	6.55379	6.54305	6.5787	6.63873	6.62783	6.63762	T	2		0	+	8	8	8	8	8	8	9.71017	0.971011	7e-90	240.94	219.58	240.94	0.092155	225	225	225	225	225	225	10.2896	58
TGME49_253880	GNS1/SUR4 family protein	488	-1.23878	-1.56639	-0.327606	0.526014	0.713253	0.789953	1.99753	1.89309	1.85496	-0.520433	-0.529375	-0.621414	1.08447	0.956819	0.986662	-1.04645	-1.24263	-1.41137	-0.913061	-0.936266	-0.868299	T	3	HMM: MWSLWQLFHFYCLRPTGGADLARVLQVPIFVACALYVPVVYGL, NN: MWSLWQLFHFYCLRPTGGADLARVLQVPIFVACALYVPVVYGL	9	+	1	1	1	1	1	1	8.10578	0.499989	2.13e-14	169.65	145.23	169.65	0.066025	2	2	2	2	2	2	7.57117	2
TGME49_287180	hypothetical protein	1170	-1.23234	0.368064	1.6004	-0.672762	-0.496904	-1.51816	0.227097	0.44756	0.334537	-0.337377	0.0278587	-0.225742	-0.531404	-0.590255	-0.517793	0.335384	0.524763	1.29242	-0.758501	-1.03781	-0.852329	S	2		0	+	2	2	2	2	2	2	7.24132	1	3.75e-06	85.518	71.772	85.518	0.50374	5	5	5	5	5	5	8.25108	3
TGME49_231000	START domain-containing protein	610	-1.23011	-1.26853	-0.0384227	2.11072	2.4411	2.21092	3.49663	3.58777	3.36865	0.92177	0.938397	0.864876	2.14556	2.22795	2.15712	-1.18895	-1.5027	-1.34605	-1.35108	-1.35982	-1.21153	S	3		1	+	2	2	2	2	2	2	7.76496	0.999214	0.0027486	81.565	52.021	72.29	-0.58304	3	3	3	3	3	3	6.74977	2
TGME49_281400	phosphofructokinase;phosphofructokinase domain-containing protein	3540	-1.22194	-0.973121	0.248816	3.06525	3.25134	2.80661	3.99823	4.1153	4.67548	0.194162	-0.0847073	-0.131081	0.974758	0.967449	0.95553	-2.87109	-3.33605	-2.93769	-3.02347	-3.14785	-3.71995	S	3		0	+	3	3	3	3	3	3	7.57612	0.991189	4.42e-06	111.35	91.149	87.647	-0.039969	1	1	1	1	1	1		1
TGME49_291180	amine-terminal region of chorein, A TM vesicle-mediated sorter;hypothetical protein	3127	-1.22153	-1.28207	-0.0605405	1.57266	1.37771	0.954122	2.52152	2.58033	2.46725	0.721283	0.569946	0.0743084	1.75604	1.78681	1.66891	-0.851381	-0.807764	-0.879814	-0.765478	-0.793518	-0.798342	S	3		0	+	2	2	2	2	2	2	8.11062	1	0.00212953	87.026	58.794	87.026	0.19917	4	4	4	4	4	4	6.87104	4
TGME49_223940	GAP45;GAP45 protein	163	-1.22048	-1.08554	0.134937	2.06414	2.01002	2.21516	3.30137	3.35566	3.29371	4.00341	4.18872	4.3599	5.24793	5.30414	5.25657	1.93927	2.1787	2.14474	1.94657	1.94849	1.96285	S	3		0	+	10	10	10	10	10	10	9.42677	0.999952	2.03e-60	177.73	156.81	177.73	-0.2821	19	19	19	19	19	19	8.61599	10
TGME49_290700	hypothetical protein	66	-1.22028	-1.89858	-0.678301	1.28078	1.15964	1.41654	2.29177	2.75545	2.47058	0.254604	0.334433	0.396334	2.04492	2.40322	2.23298	-1.02618	-0.825207	-1.02021	-0.246857	-0.352228	-0.237604	S	4	HMM: MKRFWLCALLSLLEFSWGCNSL, NN: MKRFWLCALLSLLEFSWGCNSL	0	+	1	1	1	1	1	1	8.15948	0.802762	8.57e-08	72.657	66.534	72.657	0.33194	4	4	4	4	4	4	7.85486	4
TGME49_217680	hypothetical protein	2039	-1.21552	-1.51272	-0.297201	-2.86803	-2.78787	-2.70355	-1.37248	-1.96322	-1.3772	0.899078	1.00145	1.05918	2.69619	2.09806	2.70362	3.76711	3.78932	3.76273	4.06867	4.06127	4.08082	S	4		0	+	3	3	3	3	3	3	8.69425	0.992673	2.01e-42	177.4	161.96	57.045	-0.4061	53	54	54	53	53	54	8.77718	39
TGME49_298610	GYF domain-containing protein	269	-1.21482	-1.37907	-0.164247	-0.0526562	-1.80791	-1.96715	-0.156942	0.00709152	-0.0334148	0.269114	-1.55767	-1.72317	0.244358	0.467073	0.414051	0.32177	0.250248	0.243988	0.4013	0.459982	0.447466	S	3		0	+	1	1	1	1	1	1	8.30516	0.807663	2.46e-118	198.54	164.47	198.54	-0.18034	11	11	11	11	11	11	7.65921	8
TGME49_270320	protein phosphatase 2C domain-containing protein	149	-1.20801	-1.19241	0.015603	-3.41531	-3.45622	-3.68751	-2.3975	-2.25273	-2.28479	-0.00802612	-0.0269279	-0.0200787	1.05972	1.25432	1.20814	3.40729	3.4293	3.66743	3.45722	3.50705	3.49293	S	4	HMM: MAGPRSPLRFVLLLSLLALKVFVDSPSVLPA, NN: MAGPRSPLRFVLLLSLLALKVFVDSP;HMM: MAGPRSPLRFVLLLSLLAR, NN: MAGPRSPLRFVLLLSLLARKVFVD	0	+	4	4	4	4	4	4	7.63801	0.719745	7.91e-119	265.29	232.92	265.29	-0.10573	31	31	31	31	31	31	8.77434	18
TGME49_244530	hypothetical protein	548	-1.20617	-0.964785	0.241385	2.11258	2.20034	2.08682	3.39417	3.35406	3.27002	0.785961	0.867405	0.952698	1.77436	1.92131	1.80475	-1.32662	-1.33293	-1.13412	-1.61981	-1.43275	-1.46527	S	2		0	+	3	3	3	3	3	3	7.70109	0.996224	0.00236644	116.74	76.261	103.46	0.14835	4	4	4	4	4	4	7.33708	4
TGGT1_216620	EF hand domain-containing protein	1661	-1.20528	0.293561	1.49884	-2.77748	-2.91956	-3.52201	-2.26789	-1.5931	-1.74222	-2.69173	-2.67607	-2.66739	-3.12809	-2.877	-2.91077	0.0857525	0.243492	0.854626	-0.860207	-1.2839	-1.16856	S	4		7	+	1	1	1	1	1	1	6.79375	0.676746	2.08e-05	41.212	35.865	41.212	0.29159	2	2	2	2	2	2	7.83241	2
TGME49_295360	hypothetical protein	212	-1.20153	-1.31649	-0.114959	0.0786133	0.314856	0.146562	1.34897	1.25569	1.53996	-0.983742	-0.834893	-1.03293	0.315289	0.280071	0.502541	-1.06236	-1.14975	-1.17949	-1.03368	-0.975614	-1.03742	S	2		0	+	5	5	5	5	5	5	7.61749	0.999056	5.06e-08	135.47	124.3	95.428	-0.2337	3	3	3	3	3	3	7.3441	3
TGME49_261650	hypothetical protein	679	-1.20016	-2.78571	-1.58555	0.0915642	-0.0429668	0.0227375	1.15421	1.32178	1.19583	1.3181	1.30184	1.47668	3.96699	4.30498	4.18177	1.22654	1.3448	1.45394	2.81278	2.98321	2.98594	S	2		0	+	5	5	5	5	5	5	8.19279	0.988417	3.24e-05	107.01	17.255	107.01	0.37168	21	21	20	21	21	21	8.33778	15
TGME49_279100	hypothetical protein	62	-1.19946	-0.49332	0.70614	1.34019	1.23523	1.1012	2.22055	2.52711	2.52736	0.24786	0.293407	0.0742283	0.577778	0.716944	0.800734	-1.09233	-0.941828	-1.02697	-1.64277	-1.81016	-1.72662	T	4	HMM: MWRIWRCRLSFLFATGCLLGALTAGLGS, NN: MWRIWRCRLSFLFATGCLLGALTA	1	+	3	3	3	3	3	3	7.74754	1	5.27e-52	203.56	187.71	48.302	0.45535	2	2	2	2	2	2	7.12642	2
TGME49_311720	chaperonin protein BiP	550	-1.19708	-1.13669	0.0603916	-6.10534	-5.36622	-6.69431	-4.54313	-5.03257	-4.99892	-0.350754	0.545366	-0.842677	1.268	0.738483	0.755531	5.75458	5.91158	5.85164	5.81113	5.77105	5.75445	S	3	HMM: MTAAKKLSLFSLAALFCLLSVATLRPVAAS, NN: MTAAKKLSLFSLAALFCLLSVATLRPVAAS	1	+	2	2	2	2	2	2	7.16265	1	6.53e-14	153.21	127.2	99.044	-0.24102	104	104	104	104	104	104	9.77449	38
TGME49_213067	hypothetical protein;putative transmembrane protein	171	-1.19689	-1.93521	-0.738316	-1.49939	-1.62106	-1.59623	-0.430874	-0.346245	-0.348892	0.19018	0.111341	0.216995	2.02835	2.1573	2.13848	1.68957	1.7324	1.81323	2.45923	2.50354	2.48737	T	3	HMM: MHSIVYVVVSVLAVLGRVDGQ, NN: MHSIVYVVVSVLAVLGRVDGQ	1	+	2	2	2	2	2	2	7.60859	0.999811	8.71e-06	121.99	83.209	121.99	0.63062	18	18	18	18	18	18	8.1936	11
TGME49_261650	hypothetical protein	1051	-1.18912	-2.77467	-1.58555	-4.80128	-4.14515	-4.60805	-3.28721	-3.2327	-3.4672	-3.57474	-2.80034	-3.15411	-0.474432	-0.249498	-0.481255	1.22654	1.3448	1.45394	2.81278	2.98321	2.98594	T	2		0	+	1	1	1	1	1	1	7.26141	0.887764	3.14e-93	222.62	199.71	222.62	0.26618	21	21	20	21	21	21	8.33778	15
TGME49_270865	adenylate cyclase, putative;putative adenylate cyclase	1735	-1.18773	-0.824628	0.363101	3.20479	3.26934	2.20342	4.01489	4.28807	3.93777	1.52771	1.44516	0.480843	1.91812	2.07625	1.93323	-1.67708	-1.82419	-1.72258	-2.09678	-2.21182	-2.00455	T	2		0	+	1	1	1	1	1	1	7.44245	1	0.0438838	79.489	16.063	79.489	0.066521	1	1	1	1	1	1		1
TGME49_310780	dense granule protein GRA4	278	-1.18742	-0.533642	0.653779	-6.03513	-6.38735	-5.79017	-4.95658	-5.05854	-4.63526	-3.33864	-3.62579	-2.9963	-2.87029	-2.9789	-2.51062	2.69649	2.76156	2.79387	2.08629	2.07965	2.12464	T	3	HMM: MQGTWFSLFVVVMVSHLAFGG, NN: MQGTWFSLFVVVMVSHLAFGG	0	+	1	1	1	1	1	1	6.48759	1	1.43e-06	77.149	71.033	77.149	0.31305	18	18	18	18	18	18	8.68229	10
TGME49_310780	dense granule protein GRA4	285	-1.18742	-0.533642	0.653779	-6.03513	-6.38735	-5.79017	-4.95658	-5.05854	-4.63526	-3.33864	-3.62579	-2.9963	-2.87029	-2.9789	-2.51062	2.69649	2.76156	2.79387	2.08629	2.07965	2.12464	T	3	HMM: MQGTWFSLFVVVMVSHLAFGG, NN: MQGTWFSLFVVVMVSHLAFGG	0	+	1	1	1	1	1	1	6.48759	1	1.43e-06	77.149	71.033	77.149	0.31305	18	18	18	18	18	18	8.68229	10
TGME49_222370	SAG-related sequence SRS13	291	-1.17812	-2.55244	-1.37432	-1.34832	-1.52547	-1.63693	-0.384153	-0.222446	-0.36977	-0.556804	-0.475799	-0.50078	1.90438	2.202	2.01755	0.791513	1.04967	1.13615	2.28854	2.42445	2.38732	S	3	HMM: MQRIFFIAATVAAVALAVSPAAAE, NN: MQRIFFIAATVAAVALAVSPAAAE;N/A	0;1	+	8	8	8	8	8	8	8.99318	0.971983	2.48e-57	130.87	128.02	107.62	1.0846	21	21	21	21	21	21	8.35622	13
TGME49_229640	hypothetical protein	732	-1.14939	-1.05932	0.0900663	1.06614	1.08799	1.19822	2.23873	2.26352	2.29826	1.1154	1.12584	1.26399	2.21341	2.27121	2.19857	0.0492554	0.0378513	0.0657673	-0.0253181	0.00768661	-0.0996933	S	3		0	+	7	7	7	7	7	7	8.39639	0.971466	6.68e-78	206.94	189.79	206.94	0.1271	6	6	6	6	6	6	7.26799	6
TGME49_252430	hypothetical protein;putative START-2 domain protein	426	-1.14852	-0.202964	0.945557	2.07767	1.75473	1.3073	2.58938	3.13573	2.86017	-0.0090847	0.101854	0.101629	0.280922	0.204695	0.317675	-2.08676	-1.65288	-1.20567	-2.30845	-2.93103	-2.54249	S	2		0	+	2	2	2	2	2	2	7.2528	0.873715	4.44e-18	142.88	126.51	142.88	0.39149	1	1	1	1	1	1	6.62815	1
TGME49_229360	transaldolase	492	-1.14231	-1.5471	-0.404792	-0.875465	-0.955326	-0.831016	0.245182	0.274847	0.245087	1.67515	1.55755	1.6466	3.1551	3.19987	3.16563	2.55062	2.51287	2.47762	2.90992	2.92502	2.92054	S	4		0	+	4	4	4	4	4	4	8.10643	0.999435	1.23e-91	186.33	182.3	186.33	-0.11216	25	25	25	25	25	25	8.50072	15
TGME49_253880	GNS1/SUR4 family protein	486	-1.1416	-1.46921	-0.327606	3.541	3.83217	4.00748	4.99475	4.95467	4.85603	2.49456	2.58954	2.59611	4.08169	4.01841	3.98773	-1.04645	-1.24263	-1.41137	-0.913061	-0.936266	-0.868299	S	3	HMM: MWSLWQLFHFYCLRPTGGADLARVLQVPIFVACALYVPVVYGL, NN: MWSLWQLFHFYCLRPTGGADLARVLQVPIFVACALYVPVVYGL	9	+	7	7	7	7	7	7	8.51363	0.983793	6.45e-17	178.1	153.4	178.1	0.18978	2	2	2	2	2	2	7.57117	2
TGME49_202690	DNA-directed RNA polymerase II RPB9	165	-1.13561	-0.87608	0.259532	4.50713	3.97078	3.90873	5.36489	5.1405	5.2881	1.25299	0.479111	0.637522	1.63571	1.66989	1.69227	-3.25414	-3.49167	-3.27121	-3.72918	-3.47062	-3.59583	S	4		0	+	1	1	1	1	1	1	7.19816	0.499999	0.000223625	61.612	43.85	61.612	0.13287	1	1	1	1	1	1	6.55961	1
TGME49_222370	SAG-related sequence SRS13	395	-1.12424	-2.49856	-1.37432	-3.91964	-4.21719	-3.85814	-3.01291	-2.84183	-2.76752	-3.12813	-3.16752	-2.72198	-0.724377	-0.417379	-0.380194	0.791513	1.04967	1.13615	2.28854	2.42445	2.38732	S	4	HMM: MQRIFFIAATVAAVALAVSPAAAE, NN: MQRIFFIAATVAAVALAVSPAAAE;N/A	0;1	+	1	1	1	1	1	1	6.83389	0.780399	8.18e-08	67.064	59.307	67.064	-0.45505	21	21	21	21	21	21	8.35622	13
TGME49_270320	protein phosphatase 2C domain-containing protein	150	-1.12323	-1.10763	0.015603	-4.21634	-4.15084	-4.68725	-3.34026	-3.08744	-3.25704	-0.809057	-0.721547	-1.01982	0.116959	0.419611	0.235889	3.40729	3.4293	3.66743	3.45722	3.50705	3.49293	S	3	HMM: MAGPRSPLRFVLLLSLLALKVFVDSPSVLPA, NN: MAGPRSPLRFVLLLSLLALKVFVDSP;HMM: MAGPRSPLRFVLLLSLLAR, NN: MAGPRSPLRFVLLLSLLARKVFVD	0	+	2	2	2	2	2	2	7.4804	0.706058	8.8e-23	161.86	123.08	100.27	-0.0095384	31	31	31	31	31	31	8.77434	18
TGME49_225160	hypothetical protein;putative transmembrane protein	391	-1.1209	-0.899235	0.221661	-0.960712	-0.861938	-1.18193	0.00868797	0.278757	0.0706673	0.117619	0.226057	0.0978851	0.977083	1.1619	1.00028	1.07833	1.088	1.27981	0.968395	0.883142	0.929617	S	3	HMM: MDAQRSSRFQQVKASIIQLVYWCLLNATMVLPI, NN: MDAQRSSRFQQVKASIIQLVYWCLLNATMVLPIFCV	2	+	3	3	3	3	3	3	7.71312	0.999874	5.92e-15	118.54	98.492	96.379	0.14888	6	6	6	6	6	6	7.92925	5
TGME49_244280	hypothetical protein	120	-1.11926	0.250429	1.36969	5.20558	5.01544	4.85825	6.05915	6.32209	6.05582	3.36645	3.26681	3.17666	2.93705	3.10202	3.01957	-1.83913	-1.74863	-1.68158	-3.1221	-3.22007	-3.03625	T	2	HMM: MEICQLPRVRHLRMMVAVALGALLFLSICGE, NN: MEICQLPRVRHLRMMVAVALGALLFLSICGE	1	+	14	14	14	14	14	14	9.21155	1	2.41e-11	112.55	105.76	66.536	0.050114	3	3	3	3	3	3	7.42999	2
TGME49_253880	GNS1/SUR4 family protein	484	-1.11908	-1.44668	-0.327606	2.79979	3.22597	3.26027	4.31092	4.22651	4.10582	1.75334	1.98335	1.8489	3.39786	3.29024	3.23752	-1.04645	-1.24263	-1.41137	-0.913061	-0.936266	-0.868299	T	2	HMM: MWSLWQLFHFYCLRPTGGADLARVLQVPIFVACALYVPVVYGL, NN: MWSLWQLFHFYCLRPTGGADLARVLQVPIFVACALYVPVVYGL	9	+	2	2	2	2	2	2	7.95726	0.699522	0.000148585	130.16	101.1	130.16	0.17726	2	2	2	2	2	2	7.57117	2
TGME49_205700	cyclophilin precursor	331	-1.11785	-1.45036	-0.33251	-3.4023	-3.53649	-3.52896	-2.40536	-2.32729	-2.38155	1.40031	1.21264	1.03064	2.66676	2.70742	2.62048	4.80261	4.74913	4.5596	5.07212	5.0347	5.00204	S	3		1	+	2	2	2	2	2	2	7.87424	1	5.11e-12	136.36	113.53	136.36	0.061147	34	34	34	34	34	34	9.71158	14
TGME49_278770	hypothetical protein	220	-1.10848	-0.60571	0.50277	3.25212	3.16869	3.02193	3.86053	4.35355	4.5541	-1.49244	-1.5235	-1.52175	-1.02159	-0.769311	-0.929671	-4.74456	-4.69219	-4.54369	-4.88211	-5.12286	-5.48378	S	2		0	+	2	2	2	2	2	2	6.96375	0.999964	1.82e-14	122.49	101.54	122.49	0.14511	1	1	1	1	1	1	6.42825	1
TGME49_244280	hypothetical protein	128	-1.10678	0.262913	1.36969	5.72876	5.70517	5.3936	6.70694	6.81733	6.6236	3.88963	3.95654	3.71202	3.58484	3.59726	3.58735	-1.83913	-1.74863	-1.68158	-3.1221	-3.22007	-3.03625	S	2	HMM: MEICQLPRVRHLRMMVAVALGALLFLSICGE, NN: MEICQLPRVRHLRMMVAVALGALLFLSICGE	1	+	20	20	20	20	20	20	9.30993	1	1.94e-09	101.92	77.443	66.536	0.050114	3	3	3	3	3	3	7.42999	2
TGME49_252340	hypothetical protein;putative MBOAT domain, related protein	1128	-1.10336	-0.897039	0.206315	4.49463	3.78287	3.60494	4.95731	4.93682	5.29837	2.22339	1.68965	1.62667	2.60632	2.7828	2.84171	-2.27124	-2.09322	-1.97827	-2.35099	-2.15403	-2.45666	S	3		11	+	4	4	4	4	4	4	8.174	1	3.62e-31	178.73	156.68	134.76	0.2952	1	1	1	1	1	1	6.67721	1
TGME49_216620	EF hand domain-containing protein	1608	-1.0976	0.401244	1.49884	0.617872	0.58028	-0.0287991	1.33639	1.62538	1.50038	0.703625	0.823772	0.825827	0.476183	0.341482	0.331827	0.0857525	0.243492	0.854626	-0.860207	-1.2839	-1.16856	S	4		7	+	2	2	2	2	2	2	7.48701	0.99579	2.81e-42	174.65	159.21	174.65	-0.3223	2	2	2	2	2	2	7.83241	2
TGME49_217680	hypothetical protein	632	-1.09605	-1.39325	-0.297201	-5.7927	-5.79949	-5.68354	-4.75328	-4.56809	-4.66621	-2.02559	-2.01017	-1.9208	-0.68461	-0.506813	-0.585395	3.76711	3.78932	3.76273	4.06867	4.06127	4.08082	S	2		0	+	1	1	1	1	1	1	7.41019	0.562714	0.00649141	92.201	33.246	92.201	0.28202	53	54	54	53	53	54	8.77718	39
TGME49_270240	MAG1;MAG1 protein	437	-1.09274	-2.96997	-1.87724	-1.00903	-0.821873	-0.772278	0.150917	0.258648	0.265465	3.2426	3.43151	3.50609	6.21358	6.48784	6.3887	4.25163	4.25339	4.27837	6.06266	6.22919	6.12324	S	4	HMM: MDCGQCRRQLHAAGVLGLFVTLATATVGLSQ, NN: MDCGQCRRQLHAAGVLGLFVTLATAT	1	+	20	20	20	20	20	20	9.28062	0.961665	3.33e-47	193.06	176.53	124.4	0.093974	114	114	114	114	114	114	9.71373	30
TGME49_265530	RNA recognition motif-containing protein	490	-1.09191	-1.60063	-0.508716	-0.352095	-0.220106	-2.04599	0.237894	0.22609	0.193558	1.04362	0.897489	-1.01978	1.90263	1.97377	1.84679	1.39571	1.1176	1.0262	1.66474	1.74768	1.65323	S	3		0		1	1	1	1	1	1	7.52674	0.990726	0.0408056	58.511	53.422	58.511	0.014049	9	9	9	9	9	9	8.13466	9
TGME49_319530	splicing factor SF2	216	-1.09136	-1.06088	0.030483	-0.362305	-0.566908	-1.93245	0.0575733	0.220486	0.134361	0.911491	0.703169	-0.6623	1.30007	1.43092	1.40401	1.2738	1.27008	1.27015	1.24249	1.21044	1.26965	S	2		0		4	4	4	4	4	4	8.29544	1	0.0262186	56.916	7.4976	56.916	0.17882	10	10	10	10	10	10	7.88618	6
TGME49_294010	yrdC domain-containing protein	817	-1.09017	-0.738892	0.351282	1.94522	1.90038	1.34511	2.68775	3.0438	2.72968	1.19762	1.08323	1.07944	1.79067	1.99921	1.78709	-0.747595	-0.817148	-0.265669	-0.897083	-1.04459	-0.942589	S	2	HMM: MRLALSFCQLGRRIRSILISFCHFSLLEVPSFTR, NN: MRLALSFCQLGRRIRSILISFCHFSLLE	0	+	2	2	2	2	2	2	8.03258	0.632063	3.52e-33	158.5	137.25	158.5	0.71525	5	5	5	5	5	5	7.31521	4
TGME49_202690	DNA-directed RNA polymerase II RPB9	166	-1.08688	-0.82735	0.259532	4.56848	4.15534	4.05254	5.45001	5.23055	5.35646	1.31434	0.663673	0.781326	1.72082	1.75993	1.76064	-3.25414	-3.49167	-3.27121	-3.72918	-3.47062	-3.59583	S	2		0	+	2	2	2	2	2	2	7.39429	0.834448	3.37e-11	97.5	87.963	97.5	0.72671	1	1	1	1	1	1	6.55961	1
TGME49_237070	hypothetical protein	77	-1.08617	-1.1784	-0.092233	-3.88338	-4.1523	-4.05023	-2.79795	-2.81389	-3.21556	-4.2257	-4.54053	-4.24953	-3.04223	-2.99495	-3.44337	-0.342318	-0.388237	-0.199301	-0.24428	-0.181063	-0.227814	S	2	HMM: MKLLSVLVVSAGSLLPIAAGT, NN: MKLLSVLVVSAGSLLPIAAG	0	+	1	1	1	1	1	1	7.1839	1	0.00420887	59.975	46.274	59.975	0.24548	2	2	2	2	2	2		2
TGME49_221470	hypothetical protein	378	-1.08553	-1.43228	-0.346747	-0.826725	-0.249943	-0.260431	0.577084	0.5993	0.743101	2.39672	2.97271	2.94105	4.11623	4.19177	4.2993	3.22345	3.22265	3.20148	3.53915	3.59247	3.5562	T	3		0	+	11	11	11	11	11	11	8.86644	1	1.51e-07	143.05	122.93	76.358	-0.2226	35	35	35	35	35	35	8.80236	24
TGME49_231160	hypothetical protein	56	-1.08512	-1.21684	-0.131719	2.60101	2.90513	3.00899	3.8282	3.95608	3.98621	1.56589	1.79957	1.88447	2.83007	2.99057	3.07983	-1.03511	-1.10556	-1.12451	-0.998131	-0.965517	-0.906378	T	2		0	+	4	4	4	4	4	4	8.42206	0.999997	1.29e-69	193.59	168.87	128.01	0.37224	4	4	4	4	4	4	8.06859	2
TGME49_259710	protein kinase	221	-1.0821	-1.45855	-0.376454	1.01545	1.10805	0.999855	2.0707	2.07919	2.21976	1.88909	1.91416	1.81921	3.25866	3.33339	3.40608	0.873634	0.806114	0.819359	1.18795	1.2542	1.18632	S	3		0	+	2	2	2	2	2	2	7.68851	0.992815	0.000295904	131.06	84.991	92.039	-0.019076	5	5	5	5	5	5	7.71672	5
TGME49_215910	hypothetical protein	1389	-1.07938	-2.13796	-1.05858	-1.32441	-1.36291	-1.46482	-0.373217	-0.221237	-0.31955	0.59697	0.508873	0.482431	2.50672	2.79389	2.70154	1.92138	1.87178	1.94725	2.87994	3.01513	3.02109	T	2	HMM: MAARLRSLSLGRFCLLLLLATWSAWSAAGSSSA, NN: MAARLRSLSLGRFCLLLLLATWSAWSAAG	0	+	6	6	6	6	6	6	8.6665	0.999775	2.13e-51	199.31	165.95	123.6	-0.085875	25	25	25	25	25	25	8.23223	20
TGME49_248810	nuclear factor NF7	319	-1.07355	-1.63636	-0.562817	0.312584	0.628862	0.922554	1.75131	1.8183	1.51503	3.21482	3.36966	3.6188	5.07753	5.15982	4.87503	2.90224	2.74079	2.69625	3.32621	3.34152	3.36	S	3		0	+	2	2	2	2	2	2	8.92505	0.5	9.77e-36	191.51	155.64	191.51	0.17678	22	22	22	22	22	22	8.8875	13
TGME49_263220	rhoptry kinase family protein ROP21	246	-1.07347	-1.49899	-0.425524	4.40587	4.43903	4.15841	5.37035	5.04923	5.80412	-1.52327	-1.56916	-1.65148	-0.143299	0.0334148	-0.137053	-5.92913	-6.00819	-5.80989	-5.51365	-5.01581	-5.94118	S	4		0	+	1	1	1	1	1	1	7.8068	0.999905	5.26e-79	163.18	153.35	163.18	-0.92508	1	1	1	1	1	1	6.21574	1
TGME49_280700	arginine decarboxylase	111	-1.07182	-0.795296	0.276529	0.58531	1.05041	0.560444	1.67274	1.71035	2.02854	-0.0126076	0.341745	0.0556068	0.869066	0.801498	1.10007	-0.597918	-0.708666	-0.504837	-0.803677	-0.908853	-0.928476	S	3		0	+	1	1	1	1	1	1	7.48382	0.556705	1.92e-14	117.35	90.566	117.35	0.17805	2	2	2	2	2	2	7.10609	2
TGME49_286450	dense granule protein GRA5	105	-1.06773	-0.639715	0.428012	3.52908	3.36234	3.39933	4.43247	4.59924	4.46222	3.83407	3.8346	3.74181	4.39222	4.47059	4.4668	0.304989	0.472263	0.342478	-0.0402412	-0.128645	0.00457954	S	3	HMM: MASVKRVVVAVMIVNVLALIFVGVAGS, NN: MASVKRVVVAVMIVNVLALIFVGVAGS	2	+	26	26	26	26	26	26	9.53267	1	5.36e-77	202.33	197.46	55.353	0.12744	12	12	12	12	12	12	8.14622	4
TGME49_212090	hypothetical protein	301	-1.06516	-0.978654	0.0865083	2.58189	3.22619	2.75344	3.85949	4.12332	3.7742	0.674053	1.18935	1.10823	1.88528	2.05985	1.96247	-1.90784	-2.03684	-1.64521	-1.97421	-2.06347	-1.81174	T	3		0	+	3	3	3	3	3	3	7.92049	1	0.00168896	108.9	73.309	108.9	-0.13419	1	1	1	1	1	1	7.13062	1
TGME49_301270	Tyrosine kinase-like (TKL) protein	2414	-1.0591	-0.796965	0.262135	4.84403	4.60794	3.97488	5.20794	5.64641	5.7498	1.53101	1.335	0.335808	1.8633	1.99471	1.7347	-3.31301	-3.27294	-3.63908	-3.34464	-3.6517	-4.0151	S	4	HMM: MGGGVGRAPRAGRGASVSDSEALSLPALLPPLSPLSSPSPALGD, NN: MGGGVGRAPRAGRGASVSDSEALSLPALLPPLSPLSSPSPALGD	0	+	4	4	4	4	4	4	7.56545	0.999993	0.00219539	72.898	42.692	69.92	0.43244	1	1	1	1	1	1		1
TGME49_264420	lipoprotein, putative	1723	-1.05426	-0.383829	0.670426	5.21241	5.09637	4.57753	5.69275	6.44119	5.91513	1.25222	1.20692	1.08766	1.5345	1.57967	1.58412	-3.96019	-3.88944	-3.48987	-4.15825	-4.86152	-4.33102	S	3		0	+	2	2	2	2	2	2		1	0.0249371	67.385	41.911	65.295	0.24972	1	1	1	1	1	1		1
TGME49_255420	hypothetical protein	38	-1.05414	-1.36267	-0.308533	-0.54856	-0.515616	-0.556005	0.507059	0.569853	0.465321	-0.754424	-0.604126	-0.660113	0.60004	0.829582	0.639727	-0.205864	-0.0885105	-0.104109	0.0929813	0.259729	0.174406	T	2		0	+	2	2	2	2	2	2	8.21548	0.579369	4.15e-18	94.807	78.873	94.807	0.34486	3	3	3	3	3	3	7.46058	3
TGME49_208740	microneme protein, putative;putative microneme protein	422	-1.05264	-3.58225	-2.5296	-3.20835	-2.95987	-3.02863	-2.03251	-2.08945	-1.91695	-1.25134	-0.961907	-0.913838	2.41555	2.56399	2.64012	1.95701	1.99796	2.11479	4.44806	4.65344	4.55707	S	2		0	+	1	1	1	1	1	1	8.55191	0.5	3.74e-12	136.81	118.18	136.81	-0.1897	37	37	37	37	37	37	9.00009	23
TGME49_216670	FUSE-binding protein 2 / KH-type splicing regulatory protein	259	-1.05179	-0.958824	0.0929686	-0.62676	-0.767013	-1.04174	0.208977	0.342977	0.16791	3.23128	3.07705	2.76928	3.9459	4.08716	3.92103	3.85804	3.84406	3.81102	3.73692	3.74418	3.75312	S	3		0	+	16	16	16	16	16	16	8.81874	0.999985	5e-22	164.77	139.85	159.18	0.054683	38	38	38	38	38	38	8.75872	30
TGME49_294710	RNA recognition motif-containing protein	784	-1.04148	-1.36034	-0.318856	3.33245	3.14974	2.35313	3.90776	4.08749	3.96452	4.47128	4.27949	3.44254	5.36708	5.50814	5.3991	1.13882	1.12975	1.08941	1.45933	1.42065	1.43457	S	2		0		11	11	11	11	11	11	9.4091	0.999994	0.000279475	107.93	75.718	107.93	0.37405	10	10	10	10	10	10	8.18512	9
TGME49_239790	BRCA1 C Terminus (BRCT) domain-containing protein	730	-1.04007	-0.996027	0.0440445	0.345238	0.0634041	-0.262405	0.902248	1.27749	1.08672	0.398594	0.122438	-0.124496	1.01175	1.2382	1.13466	0.0533562	0.0590344	0.137909	0.109503	-0.0392818	0.047945	S	2		0	+	1	1	1	1	1	1	7.40759	1	0.0286278	58.743	53.645	58.743	0.062729	5	5	5	5	5	5	7.47306	5
TGME49_213067	hypothetical protein;putative transmembrane protein	133	-1.02881	-1.76713	-0.738316	-0.277655	-0.403538	-0.423393	0.619383	0.684315	0.678154	1.41192	1.32886	1.38984	3.07861	3.18786	3.16553	1.68957	1.7324	1.81323	2.45923	2.50354	2.48737	T	3	HMM: MHSIVYVVVSVLAVLGRVDGQ, NN: MHSIVYVVVSVLAVLGRVDGQ	1	+	4	4	4	4	4	4	8.58794	0.999609	3.84e-101	211.76	204.13	92.956	0.16958	18	18	18	18	18	18	8.1936	11
TGME49_209850	RNA recognition motif-containing protein	1203	-1.02283	-0.879758	0.143067	5.00633	5.05611	4.74686	5.94849	6.03229	5.89699	6.0594	6.06149	6.14097	6.92975	6.976	6.99538	1.05307	1.00538	1.39411	0.981264	0.94371	1.09839	S	2		0	+	15	15	15	15	15	15	9.73373	1	4.1e-23	178.56	136.34	136.39	0.67817	9	9	9	9	9	9	7.9219	8
TGME49_252430	hypothetical protein;putative START-2 domain protein	244	-1.01749	-0.0719331	0.945557	2.69989	2.18453	1.54553	2.7113	3.55286	3.21827	0.613134	0.531653	0.339861	0.402845	0.621828	0.675774	-2.08676	-1.65288	-1.20567	-2.30845	-2.93103	-2.54249	S	3		0		1	1	1	1	1	1	7.79841	1	0.0201239	57.785	28.042	57.785	0.20385	1	1	1	1	1	1	6.62815	1
TGME49_213067	hypothetical protein;putative transmembrane protein	76	-1.01368	-1.752	-0.738316	-1.7877	-1.48819	-1.66342	-0.601606	-0.633539	-0.663122	-0.0981255	0.244202	0.149803	1.85762	1.87001	1.82425	1.68957	1.7324	1.81323	2.45923	2.50354	2.48737	T	2	HMM: MHSIVYVVVSVLAVLGRVDGQ, NN: MHSIVYVVVSVLAVLGRVDGQ	1	+	3	3	3	3	3	3	7.49816	0.991938	0.000147318	147.73	105.65	147.73	-0.13218	18	18	18	18	18	18	8.1936	11
TGME49_308890	transcription elongation factor SPT6	442	-1.01056	-0.778105	0.232458	-0.872536	-0.986449	-1.31385	-0.0886927	0.0956879	-0.148135	-1.75214	-1.72571	-2.05163	-1.07608	-1.03862	-1.08045	-0.879604	-0.739256	-0.737787	-0.987391	-1.13431	-0.93232	S	2	HMM: MLRSRSRFSQCPRFPRFSLVFVFFLSQFLFSRFAK, NN: MLRSRSRFSQCPRFPRFSLVFVFFLSQFLFSRFAK;N/A	0;3	+	2	2	2	2	2	2	7.40161	0.992171	7.46e-06	81.632	56.779	81.632	-0.24035	5	5	5	5	5	5	6.95014	5
TGME49_256980	glycerol-3-phosphate-acyltransferase	341	-1.00487	-1.19316	-0.188283	0.971588	1.22763	0.762515	1.81394	2.1213	2.04112	-0.558256	-0.484468	-0.781009	0.441391	0.677984	0.63636	-1.52984	-1.7121	-1.54352	-1.37255	-1.44331	-1.40475	S	3	HMM: MYFLVRWLCIGIVRSF, NN: MYFLVRWLCIGIVRSF	4	+	2	2	2	2	2	2	7.72718	0.765538	2.02e-08	93.5	83.504	91.889	-0.23916	3	3	3	3	3	3	6.70064	3
TGME49_248740	hypothetical protein	628	-1.00161	-0.902064	0.09955	-0.860474	-1.3561	-3.56527	-0.981359	-0.838232	-0.957422	0.463232	-0.0849762	-2.26119	0.17721	0.39752	0.248527	1.32371	1.27113	1.30409	1.15857	1.23575	1.20595	S	3		0		1	1	1	1	1	1	7.55903	0.983933	0.0273674	55.461	12.019	55.461	0.26241	8	8	8	8	8	8	7.86415	6
TGME49_312100	plasma membrane-type Ca(2+)-ATPase A1 PMCAA1	1145	-1.00092	-1.15379	-0.152863	4.34765	4.68831	3.79811	5.25781	5.46911	5.10992	1.85819	2.23072	1.44241	3.06478	3.13261	2.79528	-2.48946	-2.45759	-2.3557	-2.19303	-2.33651	-2.31463	T	2		11		1	1	1	1	1	1	8.19382	0.545414	6.54e-34	161.97	147.24	75.773	0.0025184	3	3	3	3	3	3	6.6757	3
TGME49_264430	hypothetical protein	351	-1.00083	-0.330406	0.670426	4.18576	4.12352	3.42199	4.46567	5.28406	4.98404	0.225573	0.234074	-0.0678768	0.307423	0.422545	0.653019	-3.96019	-3.88944	-3.48987	-4.15825	-4.86152	-4.33102	S	3		0		4	4	4	4	4	4	7.67237	1	3.56e-14	118.37	97.77	74.251	-1.3943	1	1	1	1	1	1		1
TGME49_239400	hypothetical protein	1144	-0.998706	-0.56532	0.433386	4.19113	4.09134	4.25065	5.27183	5.15429	5.10311	1.64284	1.75329	1.8991	2.40884	2.3572	2.22515	-2.54828	-2.33805	-2.35155	-2.86299	-2.79709	-2.87796	S	2		0	+	4	4	4	4	4	4	7.95865	0.999979	0.00341715	110.93	77.062	97.299	-0.20525	1	1	1	1	1	1	6.72916	1
TGME49_213067	hypothetical protein;putative transmembrane protein	132	-0.998474	-1.73679	-0.738316	1.58463	1.64025	1.46527	2.50392	2.59636	2.58528	3.2742	3.37265	3.2785	4.96315	5.09991	5.07266	1.68957	1.7324	1.81323	2.45923	2.50354	2.48737	S	3	HMM: MHSIVYVVVSVLAVLGRVDGQ, NN: MHSIVYVVVSVLAVLGRVDGQ	1	+	7	7	7	7	7	7	9.23601	0.995952	9.72e-102	213.82	199.45	92.956	0.16958	18	18	18	18	18	18	8.1936	11
TGME49_236890	hypothetical protein;putative transmembrane protein	83	-0.994443	-1.32606	-0.331621	2.09752	2.22259	2.17596	3.08646	3.34113	3.05182	-0.0523129	-0.135393	-0.0359344	1.23489	1.32317	1.19649	-2.14983	-2.35799	-2.2119	-1.85157	-2.01795	-1.85533	T	2		2	+	4	4	4	4	4	4	7.76711	1	1.79e-70	208.61	174.91	208.61	-0.23004	1	1	1	1	1	1	7.00595	1
TGME49_266280	HEAT repeat-containing protein	757	-0.989733	-0.38802	0.601714	3.69893	3.31844	3.42754	4.65125	4.31358	4.44928	-0.260029	-0.256292	-0.169098	0.108044	0.18993	0.180666	-3.95896	-3.57473	-3.59663	-4.5432	-4.12365	-4.26861	S	2		0	+	2	2	2	2	2	2	7.33504	1	0.00160159	98.898	57.735	79.286	0.60154	1	1	1	1	1	1		1
TGME49_281400	phosphofructokinase domain-containing protein	1440	-0.988692	-0.739876	0.248816	3.61652	3.95725	3.71224	4.35314	4.6604	5.23856	0.74543	0.621201	0.774557	1.32967	1.51255	1.5186	-2.87109	-3.33605	-2.93769	-3.02347	-3.14785	-3.71995	S	2		0		2	2	2	2	2	2	7.67134	0.999892	8.77e-06	157.77	67.94	157.77	0.20861	1	1	1	1	1	1		1
TGME49_312270	rhoptry protein ROP13	44	-0.986698	-0.858397	0.128301	-1.91063	-1.88454	-2.19565	-1.11898	-0.91328	-0.998459	-0.52358	-0.482485	-0.855192	0.105635	0.316576	0.291723	1.38705	1.40206	1.34045	1.22462	1.22986	1.29018	S	3	HMM: MKRTELCIAALVAVGAFAF, NN: MKRTELCIAALVAVGAFAFTSPNAVAK	1	+	3	3	3	3	3	3	7.37168	0.944301	1.24e-15	99.423	87.71	88.573	-0.32199	11	11	11	11	11	11	7.97133	10
TGME49_264420	lipoprotein, putative;putative lipoprotein	1768	-0.986035	-0.315609	0.670426	7.52914	7.79148	7.55467	8.3112	9.00364	8.51855	3.56894	3.90204	4.0648	4.15295	4.14212	4.18753	-3.96019	-3.88944	-3.48987	-4.15825	-4.86152	-4.33102	S	3		0		4	4	4	4	4	4	8.16406	1	0.000496573	123.28	65.103	67.385	-0.099699	1	1	1	1	1	1		1
TGME49_255190	myosin C	878	-0.984591	-0.877203	0.107388	0.993404	1.1238	0.952963	1.83885	2.02767	2.15741	1.25874	1.34005	1.03264	1.95921	2.00307	2.30076	0.265331	0.216249	0.0796795	0.120359	-0.0246067	0.143345	S	3		0	+	2	2	2	2	2	2	7.67276	0.998619	0.00307002	98.407	59.228	98.407	-0.070885	2	2	2	2	2	2	7.43355	2
TGME49_247440	hypothetical protein;putative transmembrane protein	68	-0.983298	-1.35365	-0.370351	2.52942	2.56888	2.71201	3.58508	3.65258	3.52255	3.80994	3.8662	3.96809	5.20185	5.312	5.19134	1.28052	1.29733	1.25608	1.61676	1.65943	1.66879	S	3	HMM: MRHQERFDLRTGVLLCIGLVGWSGFVVQH, NN: MRHQERFDLRTGVLLCIGLVGWSG	4	+	9	9	9	9	9	9	8.71298	1	6.02e-59	192.27	158.08	82.635	0.44219	7	7	7	7	7	7	8.37302	4
TGME49_231000	START domain-containing protein	594	-0.98326	-1.02168	-0.0384227	3.08295	3.40561	3.30108	4.29941	4.32282	4.1172	1.894	1.90291	1.95503	2.94833	2.963	2.90566	-1.18895	-1.5027	-1.34605	-1.35108	-1.35982	-1.21153	S	4		1	+	3	3	3	3	3	3	8.24917	0.999998	1.44e-06	104.21	79.726	104.21	0.42941	3	3	3	3	3	3	6.74977	2
TGME49_209850	RNA recognition motif-containing protein	684	-0.978888	-0.83582	0.143067	3.97709	3.91814	3.62462	4.82327	4.93318	4.70006	5.03017	4.92352	5.01873	5.80454	5.87689	5.79845	1.05307	1.00538	1.39411	0.981264	0.94371	1.09839	S	4		0	+	19	19	19	19	19	19	9.53931	1	5.4e-52	220.97	175.62	186.96	-0.13186	9	9	9	9	9	9	7.9219	8
TGME49_227800	EF hand domain-containing protein	1257	-0.976728	-0.873091	0.103638	1.93036	1.72761	2.06002	2.95394	2.87606	2.81817	0.301369	0.154694	0.306429	1.1927	1.06582	1.12325	-1.62899	-1.57292	-1.75359	-1.76125	-1.81024	-1.69493	S	4	HMM: MPEREKGLLSFPIMAGAFSS, NN: MPEREKGLLSFPIMAGAFSSPPFPSVGFDFASSGQAL	0	+	2	2	2	2	2	2	7.81458	0.999765	9.05e-22	98.74	93.551	98.74	0.52641	2	2	2	2	2	2	6.3609	2
TGME49_269180	MIF4G domain-containing protein	1677	-0.975372	-0.747561	0.227812	0.583481	0.262548	-0.77799	1.04823	1.02886	0.91707	2.35848	2.12986	1.13203	2.65473	2.67022	2.53811	1.775	1.86731	1.91002	1.6065	1.64136	1.62103	S	3		0		2	2	2	2	2	2	7.81653	0.870941	0.00281904	94.023	62.316	77.644	-0.058207	21	21	21	21	21	21	8.11737	16
TGME49_252430	hypothetical protein;putative START-2 domain protein	218	-0.973162	-0.0276048	0.945557	1.09063	0.767475	0.324934	1.36828	2.14503	1.5892	-0.996133	-0.885401	-0.880739	-0.94017	-0.785998	-0.95329	-2.08676	-1.65288	-1.20567	-2.30845	-2.93103	-2.54249	S	3		0		3	3	3	3	3	3	7.29802	0.990595	2.61e-40	124.98	116.06	124.98	-0.0061765	1	1	1	1	1	1	6.62815	1
TGME49_270640	RNA recognition motif-containing protein	87	-0.971348	-1.19297	-0.221624	5.82881	5.92726	5.74605	6.69107	6.87657	6.84852	4.06066	4.10201	3.78133	5.02859	5.24921	5.24511	-1.76815	-1.82525	-1.96472	-1.66248	-1.62736	-1.6034	S	3		0	+	7	7	7	7	7	7	8.84985	0.998819	0.002411	110.74	74.226	78.903	-0.19869	2	2	2	2	2	2	7.11257	2
TGME49_230705	hypothetical protein;putative transmembrane protein	72	-0.970828	-1.16629	-0.195458	1.20468	1.14764	0.961239	2.00013	2.15158	2.07434	3.02237	2.99946	2.90757	4.01616	4.26679	4.14531	1.81768	1.85182	1.94633	2.01603	2.11521	2.07097	S	4	HMM: MVIRREFVAAVAAFALLPLLIAV, NN: MVIRREFVAAVAAFALLPLLIAVCEKADAG	1	+	15	15	15	15	15	15	8.66728	1	1.26e-100	206.03	196.3	87.842	-0.06432	12	12	12	12	12	12	8.12008	8
TGME49_316340	hypothetical protein	55	-0.969976	-0.929275	0.0407009	2.31229	2.61347	2.66378	3.45184	3.45763	3.58999	3.26936	3.556	3.65476	4.37999	4.40797	4.47998	0.957069	0.942528	0.990978	0.928148	0.950337	0.889988	S	3		0	+	12	12	12	12	12	12	9.54361	0.972313	6.95e-117	241.82	216.63	206.32	-0.11826	9	9	9	9	9	9	7.94049	5
TGME49_273760	heat shock protein HSP70	500	-0.967733	-1.04395	-0.0762181	-5.3734	-5.14356	-5.12191	-4.28837	-4.18213	-4.26516	1.18038	1.39949	1.45679	2.35036	2.4457	2.37245	6.55379	6.54305	6.5787	6.63873	6.62783	6.63762	S	2		0	+	5	5	5	5	5	5	8.40104	0.99659	2.95e-21	145.52	132.48	145.52	-0.37494	225	225	225	225	225	225	10.2896	58
TGME49_239790	BRCA1 C Terminus (BRCT) domain-containing protein	339	-0.963258	-0.919214	0.0440445	0.0121326	0.233202	0.082943	0.989687	1.17466	1.0537	0.0654888	0.292236	0.220852	1.09919	1.13538	1.10165	0.0533562	0.0590344	0.137909	0.109503	-0.0392818	0.047945	S	3		0	+	3	3	3	3	3	3	7.63623	0.979706	7.9e-48	152.12	133.85	113.91	0.05939	5	5	5	5	5	5	7.47306	5
TGME49_270250	dense granule protein GRA1	186	-0.961649	-1.05101	-0.0893637	-3.16929	-3.05061	-2.90514	-2.15744	-1.98473	-2.09793	0.78159	0.935984	0.931641	1.85892	2.04429	1.89905	3.95088	3.9866	3.83678	4.01636	4.02901	3.99698	T	3	HMM: MVRVSAIVGAAASVFVCLSAGAYAA, NN: MVRVSAIVGAAASVFVCLSAGAYAA	0	+	4	4	4	4	4	4	7.61004	1	3.44e-17	138.03	118.73	138.03	0.26148	65	65	65	65	65	65	9.78352	6
TGME49_261650	hypothetical protein	779	-0.958604	-2.54415	-1.58555	0.57414	0.496777	0.458193	1.43818	1.55068	1.41607	1.80068	1.84158	1.91213	4.25095	4.53388	4.40201	1.22654	1.3448	1.45394	2.81278	2.98321	2.98594	S	2		0	+	11	11	11	11	11	11	8.62022	0.996873	4.37e-61	191.63	134.47	110.55	0.15638	21	21	20	21	21	21	8.33778	15
TGME49_209850	RNA recognition motif-containing protein	927	-0.953329	-0.810262	0.143067	4.75364	4.86022	4.39677	5.53396	5.74053	5.59614	5.80672	5.8656	5.79089	6.51522	6.68424	6.69453	1.05307	1.00538	1.39411	0.981264	0.94371	1.09839	S	2		0		13	13	13	13	13	13	9.43006	1	4.02e-10	151.44	81.577	72.031	-0.019474	9	9	9	9	9	9	7.9219	8
TGME49_312510	Ku70/Ku80 beta-barrel domain-containing protein	53	-0.952178	-0.651995	0.300183	-6.04113	-6.24046	-6.10791	-5.25796	-5.02204	-5.25296	-2.30253	-2.52754	-2.45836	-1.80571	-1.65309	-1.87364	3.7386	3.71292	3.64955	3.45225	3.36895	3.37932	S	3	HMM: MALPGQSFKRVIVLLLDCGATMQQ, NN: MALPGQSFKRVIVLLLDCGATMQQ	0	+	2	2	2	2	2	2	7.34122	0.754864	7.76e-40	119.78	111.46	119.78	-0.12327	32	32	32	32	32	32	9.05181	16
TGME49_266620	thioredoxin domain-containing protein	203	-0.950366	-1.33987	-0.3895	1.91832	2.02554	1.95635	2.96083	2.94712	2.84336	1.93158	2.05059	2.01455	3.35334	3.37175	3.29123	0.0132561	0.0250511	0.0582008	0.392508	0.424627	0.447872	S	3	HMM: MICIGPVCVPIWQLGIVGAF, NN: MICIGPVCVPIWQLGIVGAF	0	+	4	4	4	4	4	4	8.46315	1	6.91e-14	170.11	134.46	170.11	-0.33471	2	2	2	2	2	2	7.74022	2
TGME49_254470	hypothetical protein	164	-0.950172	-1.07402	-0.123851	-3.75294	-3.86806	-3.41058	-2.90389	-2.53455	-2.74263	-1.33964	-1.51769	-1.19517	-0.441038	-0.0518494	-0.337543	2.4133	2.35037	2.21542	2.46285	2.4827	2.40509	S	3		1		1	1	1	1	1	1	8.25464	0.860227	0.00047485	49.356	45.736	49.356	-0.030221	13	13	13	13	13	13	8.40555	12
TGME49_217680	hypothetical protein	1321	-0.948017	-1.24522	-0.297201	-1.7934	-0.866936	-1.69717	-0.557133	-0.386103	-0.570225	1.97371	2.92238	2.06556	3.51154	3.67517	3.5106	3.76711	3.78932	3.76273	4.06867	4.06127	4.08082	S	4		0		5	5	5	5	5	5	8.55291	0.999876	5.19e-150	241.7	224.53	214.01	-0.30755	53	54	54	53	53	54	8.77718	39
TGME49_205550	AGC kinase	72	-0.946315	-0.301421	0.644894	1.00166	1.19563	1.06705	2.00484	2.1063	1.99215	0.16571	0.152544	0.122024	0.397509	0.482408	0.464624	-0.835951	-1.04309	-0.945024	-1.60733	-1.62389	-1.52753	S	3		0	+	3	3	3	3	3	3	7.38628	0.998568	2.36e-20	117.38	100.13	117.38	-0.35434	1	1	1	1	1	1		1
TGME49_252430	hypothetical protein;putative START-2 domain protein	759	-0.944754	0.000802914	0.945557	-2.37292	-2.65128	-2.6637	-1.62439	-1.17617	-2.05308	-4.45968	-4.30416	-3.86937	-3.93285	-4.1072	-4.59557	-2.08676	-1.65288	-1.20567	-2.30845	-2.93103	-2.54249	S	2		0		1	1	1	1	1	1	6.7787	0.989474	0.0206379	46.249	32.83	46.249	0.14774	1	1	1	1	1	1	6.62815	1
TGME49_224110	adhesion regulating molecule region protein, putative;putative adhesion regulating molecule region protein	384	-0.944647	0.107976	1.05262	-2.31375	-1.1743	-2.08743	-0.90393	-1.00955	-0.828053	-2.28123	-1.20682	-1.31922	-1.68475	-1.80198	-1.64447	0.0325165	-0.0325203	0.76821	-0.780821	-0.792431	-0.816414	S	3		0		1	1	1	1	1	1	6.72611	0.993586	0.000318558	70.452	59.251	70.452	-0.39604	6	6	6	6	6	6	7.8855	5
TGME49_259630	hypothetical protein	49	-0.938213	-1.15724	-0.219023	-1.5371	-1.33903	-1.3566	-0.549759	-0.396954	-0.471382	-0.0362034	0.12027	0.120878	1.09005	1.31536	1.27125	1.5009	1.4593	1.47748	1.63981	1.71231	1.74263	S	3		0		3	3	3	3	3	3	7.54368	0.982378	3.68e-12	138.28	103.9	138.28	-0.39414	7	7	7	6	7	7	8.15023	4
TGME49_249030	endonuclease/exonuclease/phosphatase family protein	36	-0.934404	-0.261725	0.672679	1.99817	1.98953	1.89594	2.84229	2.95404	2.89052	1.6269	1.62016	1.49823	1.77851	1.83086	1.92111	-0.371267	-0.369368	-0.397716	-1.06379	-1.12319	-0.969414	T	2		0	+	4	4	4	4	4	4	8.11717	0.99713	0.00185286	110.14	65.739	110.14	0.35233	2	2	2	2	2	2	6.84247	1
TGME49_279100	hypothetical protein;putative transmembrane protein	238	-0.931605	-0.225465	0.70614	0.217407	0.340992	0.455376	1.3841	1.31688	1.10761	-0.874924	-0.600836	-0.571598	-0.258667	-0.493282	-0.619013	-1.09233	-0.941828	-1.02697	-1.64277	-1.81016	-1.72662	T	3	HMM: MWRIWRCRLSFLFATGCLLGALTAGLGS, NN: MWRIWRCRLSFLFATGCLLGALTA;HMM: MWRIWRCRLSFLFVTGCLLGALTAGLGS, NN: MWRIWRCRLSFLFVTGCLLGALTA	1		2	2	2	2	2	2	8.19769	0.949787	4.17e-94	223.44	205.71	223.44	0.122	2	2	2	2	2	2	7.12642	2
TGME49_258870	hypothetical protein;putative transmembrane protein	331	-0.931266	-1.96476	-1.0335	1.02712	1.2776	1.21394	2.04948	2.10135	2.16163	2.33325	2.40714	2.35482	4.29367	4.37031	4.32552	1.30613	1.12954	1.14088	2.24419	2.26897	2.16389	S	3		1;2		7	7	7	7	7	7	8.49877	0.999948	2.03e-67	220.17	187.43	214.59	0.20718	12	12	12	12	12	12	8.07019	12
TGME49_225850	peptidase, M28 family protein	1076	-0.930205	-0.889728	0.0404777	1.05671	0.715031	0.617083	1.53663	1.72848	1.91433	-1.05087	-1.23221	-1.27682	-0.483509	-0.202288	-0.204922	-2.10758	-1.94724	-1.89391	-2.02014	-1.93077	-2.11925	S	4		9		2	2	2	2	2	2	7.31806	0.999551	0.00046822	76.378	62.369	76.378	-0.70672	1	1	1	1	1	1		1
TGME49_291980	HECT-domain (ubiquitin-transferase) domain-containing protein	1593	-0.929594	-1.07815	-0.148557	3.56243	3.66777	2.96377	4.25559	4.5331	4.19406	1.58926	1.54466	0.997164	2.41689	2.58464	2.36401	-1.97317	-2.12311	-1.9666	-1.8387	-1.94846	-1.83006	S	2		0		3	3	3	3	3	3	7.92082	1	0.0118804	109.66	66.581	109.66	-0.095537	3	3	3	3	3	3	6.11491	3
TGME49_309250	hypothetical protein	3170	-0.927913	-0.813233	0.11468	0.0907612	0.436899	0.613472	1.19389	1.40581	1.32518	1.80245	1.83704	1.93829	2.58239	2.87817	2.55693	1.71169	1.40014	1.32482	1.3885	1.47236	1.23175	T	3		0		2	2	2	2	2	2	8.36165	0.9999	0.00394351	72.315	36.189	72.315	-3.9996	2	2	2	2	2	2	8.61207	1
TGME49_271380	PUB domain-containing protein	474	-0.927862	-1.19519	-0.267327	0.77623	0.683823	0.53677	1.56191	1.5676	1.65089	-0.290207	-0.467974	-0.596575	0.657413	0.806952	0.766445	-1.06644	-1.1518	-1.13335	-0.904499	-0.760649	-0.884449	S	3		0		3	3	3	3	3	3	7.6822	1	0.00297192	83.692	74.037	74.15	0.28265	4	4	4	4	4	4	7.20156	4
TGME49_270865	adenylate cyclase, putative;putative adenylate cyclase	373	-0.924952	-0.561851	0.363101	2.30783	2.62747	2.24656	3.2765	3.37352	3.30668	0.630741	0.803278	0.523983	1.17972	1.1617	1.30213	-1.67708	-1.82419	-1.72258	-2.09678	-2.21182	-2.00455	S	2		0		2	2	2	2	2	2	7.53725	1	0.00781045	96.957	46.66	96.957	0.17016	1	1	1	1	1	1		1
TGME49_280700	arginine decarboxylase	105	-0.919928	-0.6434	0.276529	2.91525	2.99415	2.59338	3.70933	3.80213	3.7511	2.31733	2.28549	2.08854	2.90565	2.89328	2.82262	-0.597918	-0.708666	-0.504837	-0.803677	-0.908853	-0.928476	T	2		0		4	4	4	4	4	4	8.18204	0.999988	0.0393806	93.598	13.143	79.893	-0.067862	2	2	2	2	2	2	7.10609	2
TGME49_266080	hypothetical protein	326	-0.913522	-1.26705	-0.353532	2.48876	2.41019	1.94497	3.18711	3.18367	3.2137	3.13872	3.01957	2.56835	4.12171	4.22601	4.18007	0.649956	0.609379	0.623379	0.934593	1.04235	0.966371	S	2		0		9	9	9	9	9	9	8.55171	1	1.56e-28	157.22	131.11	157.22	0.45119	7	7	7	7	7	7	7.66805	5
TGME49_209850	RNA recognition motif-containing protein	635	-0.911752	-0.768685	0.143067	3.74327	3.77348	3.40566	4.57605	4.63048	4.45113	4.79634	4.77886	4.79977	5.55731	5.57419	5.54952	1.05307	1.00538	1.39411	0.981264	0.94371	1.09839	S	4		0		12	12	12	12	12	12	9.53075	1	6.5e-41	206.81	140.24	155.88	0.50451	9	9	9	9	9	9	7.9219	8
TGME49_254470	hypothetical protein;putative transmembrane protein	357	-0.908004	-1.03185	-0.123851	1.75155	1.87443	2.15062	2.81271	2.88142	2.80648	4.16486	4.2248	4.36604	5.27557	5.36412	5.21157	2.4133	2.35037	2.21542	2.46285	2.4827	2.40509	S	4		1;2		4	4	4	4	4	4	8.85682	0.997255	5.86e-54	205.02	159.92	92.792	0.12293	13	13	13	13	13	13	8.40555	12
TGME49_222220	alveolin domain containing intermediate filament IMC7	62	-0.907001	-1.03676	-0.129761	1.9922	2.60694	2.66889	3.36839	3.29666	3.32399	4.63546	5.12762	5.18446	6.04153	6.01013	6.00617	2.64326	2.52068	2.51556	2.67314	2.71347	2.68218	S	3		0		17	17	17	17	17	17	9.48272	0.999998	1.18e-21	182.92	59.329	159.09	-0.11004	23	23	23	23	23	23	8.69664	11
TGME49_301400	hypothetical protein	2077	-0.906722	-1.67174	-0.765014	3.57146	3.5473	3.46915	4.29061	4.51172	4.50575	0.747524	0.483906	0.621523	2.24363	2.31912	2.30541	-2.82394	-3.0634	-2.84762	-2.04698	-2.1926	-2.20034	T	3		0		3	3	3	3	3	3	7.94567	0.660584	6.17e-06	119.96	89.398	119.96	0.047995	2	2	2	2	2	2	6.32856	2
TGME49_225890	hypothetical protein	1365	-0.903901	-0.918116	-0.0142136	4.75035	4.10351	3.64365	5.07408	5.20556	4.92958	0.835356	0.568228	0.0669136	1.37591	1.50036	1.34857	-3.91499	-3.53528	-3.57674	-3.69817	-3.70519	-3.58101	S	3		0		3	3	3	3	3	3	7.67525	1	0.00157201	100.69	85.744	100.69	0.027203	1	1	1	1	1	1	6.59597	1
TGME49_214840	AP2 domain transcription factor AP2X-7	1761	-0.903109	-0.899186	0.0039227	0.972763	1.28936	0.960661	1.93124	1.88189	2.11899	2.82821	3.09337	2.84132	3.80943	3.72746	3.92357	1.85545	1.80401	1.88066	1.8782	1.84557	1.80458	S	3		0		5	5	5	5	5	5	8.31842	0.999868	7.81e-31	122.68	107.13	122.68	1.666	17	17	17	17	17	17	7.96679	13
TGME49_270865	adenylate cyclase, putative;putative adenylate cyclase	1956	-0.902264	-0.539163	0.363101	-0.142769	-0.264276	-0.433604	0.622277	0.713512	0.530354	-1.81985	-2.08846	-2.15618	-1.4745	-1.49831	-1.4742	-1.67708	-1.82419	-1.72258	-2.09678	-2.21182	-2.00455	S	4		0		1	1	1	1	1	1	6.9715	1	0.00593909	50.87	40.225	50.87	-0.93508	1	1	1	1	1	1		1
TGME49_250750	tRNA (uracil-5-)-methyltransferase	1073	-0.901901	-0.610358	0.291543	4.9102	4.76747	5.15486	5.88562	6.1251	5.52752	1.31602	1.11713	1.41252	1.93818	2.03499	1.70358	-3.59418	-3.65034	-3.74234	-3.94744	-4.09012	-3.82394	S	2		0		2	2	2	2	2	2	8.14295	0.999663	6.3e-237	313.7	295.61	313.7	0.22913	1	1	1	1	1	1		1
TGME49_217680	hypothetical protein	1021	-0.901809	-1.19901	-0.297201	-3.09936	-3.24024	-3.13357	-2.36057	-2.15461	-2.25257	0.667749	0.549076	0.629158	1.7081	1.90667	1.82825	3.76711	3.78932	3.76273	4.06867	4.06127	4.08082	S	5		0		4	4	4	4	4	4	7.93627	0.999681	3.76e-117	208.19	191.95	149.14	-0.15619	53	54	54	53	53	54	8.77718	39
TGME49_209500	hypothetical protein	2314	-0.897906	-0.907209	-0.00930333	-1.9659	-2.2392	-1.67834	-1.22509	-1.0727	-0.891937	-3.89494	-3.98358	-3.42177	-2.98163	-2.87756	-2.71948	-1.92904	-1.74438	-1.74343	-1.75654	-1.80486	-1.82754	S	3		0		1	1	1	1	1	1	6.69459	1	2.37e-27	162.59	134.31	162.59	0.11621	1	1	1	1	1	1		1
TGME49_204310	hypothetical protein;putative transmembrane protein	2184	-0.896848	-0.893845	0.00300201	2.19172	1.94276	1.71565	2.84989	2.88149	2.8093	0.396816	0.315731	0.138495	1.19966	1.20023	1.13269	-1.79491	-1.62703	-1.57716	-1.65024	-1.68126	-1.6766	S	2		2		8	8	8	8	8	8	7.49213	0.999405	1.42e-41	176.39	157.9	61.345	0.16963	2	2	2	2	2	2	6.26642	2
TGME49_289330	ubiquitin carboxyl-terminal hydrolase family 2 protein	249	-0.891246	-1.08628	-0.195037	2.81054	2.81418	2.40753	3.45818	3.64622	3.6016	4.07809	4.07295	3.56229	4.9223	5.05151	4.99838	1.26755	1.25876	1.15476	1.46411	1.40529	1.39678	T	2		0		4	4	4	4	4	4	8.75317	0.995355	1.24e-09	127.87	93.998	127.87	0.81825	11	11	11	11	11	11	7.97142	11
TGME49_265542	protein phosphatase 2C domain protein;protein phosphatase 2C domain-containing protein	380	-0.891126	0.547001	1.43813	-0.0901155	-0.369962	-1.43939	0.182926	0.323477	0.267507	-1.29299	-1.46623	-1.49451	-1.9674	-1.97058	-1.95676	-1.20288	-1.09627	-0.0551224	-2.15033	-2.29406	-2.22426	S	4	HMM: MKSSAVTAAHCQAAPAAAA, NN: MKSSAVTAAHCQAAPAAAA;N/A	0		1	1	1	1	1	1	7.08877	0.969127	3.36e-24	121.56	109.76	121.56	-0.23917	1	1	1	1	1	1	7.15036	1
TGME49_209850	RNA recognition motif-containing protein	782	-0.89057	-0.747503	0.143067	4.0822	3.97169	3.67873	4.74215	4.90633	4.75585	5.13527	4.97707	5.07284	5.72342	5.85004	5.85424	1.05307	1.00538	1.39411	0.981264	0.94371	1.09839	S	4		0		11	11	11	11	11	11	9.50596	1	2.39e-56	229.23	166.94	157.07	0.58633	9	9	9	9	9	9	7.9219	8
TGME49_264430	hypothetical protein	346	-0.889416	-0.218991	0.670426	2.2089	1.94387	1.46773	2.43138	3.20919	2.64818	-1.75129	-1.94558	-2.02214	-1.72687	-1.65233	-1.68284	-3.96019	-3.88944	-3.48987	-4.15825	-4.86152	-4.33102	S	3		0		1	1	1	1	1	1	6.71177	1	6.07e-05	74.251	57.658	74.251	-1.3943	1	1	1	1	1	1		1
TGME49_289310	cullin family protein	442	-0.888581	-0.855444	0.0331362	4.97905	5.33724	5.28198	6.05389	6.24635	5.96378	3.16542	3.23416	3.12244	4.00573	4.10747	3.97514	-1.81363	-2.10309	-2.15955	-2.04816	-2.13888	-1.98863	S	3	HMM: MTATRACYLPSSSSSSSSSSSSSSSSSSSSSFASAE, NN: MTATRAC	0		5	5	5	5	5	5	8.54155	0.986857	2.03e-25	142.89	122.29	131.56	-0.53012	1	1	1	1	1	1	6.84136	1
TGME49_320490	N-acyl-phosphatidylethanolamine-hydrolyzing phospholipase D family protein	925	-0.887154	-0.760363	0.12679	1.36797	1.62279	1.49959	2.30626	2.49659	2.34897	-0.210997	0.0717068	0.0890369	0.660934	0.819767	0.750135	-1.57897	-1.55109	-1.41056	-1.64533	-1.67683	-1.59883	S	2		1		2	2	2	2	2	2	7.49156	0.986472	5.34e-21	166.3	132.04	166.3	-0.36629	5	5	5	5	5	5	6.93246	4
TGME49_289880	hypothetical protein;putative transmembrane protein	932	-0.886989	-1.09559	-0.208604	5.41081	6.10992	6.10582	6.81187	6.79299	6.68265	4.27652	4.51009	4.63091	5.57896	5.611	5.51434	-1.13429	-1.59983	-1.47491	-1.23291	-1.182	-1.16831	T	3		2		11	11	11	11	11	11	8.90319	1	4.17e-08	158.59	69.789	158.59	-0.074499	4	4	4	4	4	4	7.56635	4
TGME49_264420	lipoprotein, putative;putative lipoprotein	1795	-0.886681	-0.216254	0.670426	6.47139	6.60456	6.38863	7.04595	7.79493	7.28374	2.5112	2.71511	2.89876	2.8877	2.93341	2.95272	-3.96019	-3.88944	-3.48987	-4.15825	-4.86152	-4.33102	S	2		0		3	3	3	3	3	3	8.19371	1	0.00718863	85.813	39.461	85.813	0.72122	1	1	1	1	1	1		1
TGME49_262710	Ctr copper transporter family protein	165	-0.88462	-1.40618	-0.521561	-0.456389	-0.254385	-0.247646	0.604725	0.626831	0.463884	-0.205374	-0.0546684	-0.104023	1.22578	1.40986	1.21884	0.251015	0.199717	0.143623	0.621052	0.783028	0.754957	S	3		3		2	2	2	2	2	2	7.58667	0.999997	1.18e-06	98.684	78.635	98.684	-0.059171	8	8	8	8	8	8	7.98594	4
TGME49_254870	hypothetical protein	312	-0.883078	-0.582036	0.301043	-1.77719	-1.38184	-1.36822	-0.64725	-0.861528	-0.369239	-2.50345	-2.07497	-2.19959	-1.59109	-1.86292	-1.5779	-0.726265	-0.693127	-0.831369	-0.943842	-1.00139	-1.20866	S	2		0		1	1	1	1	1	1	7.26181	1	4.06e-10	131.37	103.69	131.37	0.03586	2	2	2	2	2	2		1
TGME49_278770	hypothetical protein	493	-0.881486	-0.378716	0.50277	4.54121	3.55292	3.89081	4.44924	5.12214	5.05802	-0.20335	-1.13927	-0.652875	-0.432875	-0.000717163	-0.425754	-4.74456	-4.69219	-4.54369	-4.88211	-5.12286	-5.48378	S	2		0		1	1	1	1	1	1	7.05801	0.99617	0.00296371	84.753	58.771	75.764	-0.06656	1	1	1	1	1	1	6.42825	1
TGME49_223940	GAP45;GAP45 protein	167	-0.881155	-0.746218	0.134937	1.59021	1.66436	1.71429	2.53653	2.59015	2.48564	3.52948	3.84307	3.85903	4.4831	4.53864	4.44849	1.93927	2.1787	2.14474	1.94657	1.94849	1.96285	S	3		0		12	12	12	12	12	12	9.48427	0.975073	5.06e-109	216.48	190.67	111.64	0.16985	19	19	19	19	19	19	8.61599	10
TGME49_310750	emp24/gp25L/p24 family protein	376	-0.878204	-0.803168	0.0750353	4.15939	4.15665	4.07691	5.02771	5.03958	4.96027	5.14967	5.0927	5.12343	5.93995	5.95303	5.88231	0.990282	0.936041	1.04651	0.912241	0.913456	0.922035	S	3	HMM: MKALLVLSALLAACLQGRLASAA, NN: MKALLVLSALLAACLQGRLASAA	1		36	36	36	36	36	36	9.72687	1	1.73e-150	243.34	232.24	102.46	-0.082346	11	11	11	11	11	11	7.89225	10
TGME49_204340	hypothetical protein;putative transmembrane protein	167	-0.875027	-1.69741	-0.822384	0.293425	0.241951	0.345934	1.1775	1.19772	1.13117	1.60941	1.5761	1.70096	3.25917	3.43889	3.28065	1.31599	1.33415	1.35503	2.08167	2.24116	2.14948	S	4	HMM: MKPSSLRILLVAWTIISDAE, NN: MKPSSLRILLVAWTIISDAE	1		6	6	6	6	6	6	8.61379	1	2.74e-156	228.49	224	125.97	-0.30295	15	15	15	15	15	15	8.39261	15
TGME49_250820	hypothetical protein	1107	-0.868911	-0.680421	0.18849	-2.89767	-2.8778	-3.00547	-2.02176	-2.04878	-2.10368	-1.81467	-1.88487	-1.94525	-1.18699	-1.24514	-1.17139	1.083	0.992933	1.06023	0.834764	0.803639	0.932289	S	3		0		1	1	1	1	1	1	7.78971	0.993726	4.18e-38	152.12	144.7	152.12	-0.31492	10	10	10	10	10	10	7.91213	9
TGME49_209850	RNA recognition motif-containing protein	650	-0.868459	-0.725392	0.143067	0.228411	0.174294	-0.237602	0.754476	1.04807	0.967926	1.28148	1.17967	1.15651	1.73574	1.99179	2.06632	1.05307	1.00538	1.39411	0.981264	0.94371	1.09839	S	3		0		2	2	2	2	2	2	8.63513	1	0.0384756	73.296	40.55	40.857	-0.065838	9	9	9	9	9	9	7.9219	8
TGME49_209850	RNA recognition motif-containing protein	652	-0.868459	-0.725392	0.143067	0.228411	0.174294	-0.237602	0.754476	1.04807	0.967926	1.28148	1.17967	1.15651	1.73574	1.99179	2.06632	1.05307	1.00538	1.39411	0.981264	0.94371	1.09839	S	3		0		2	2	2	2	2	2	8.63513	1	0.0384756	73.296	40.55	40.857	-0.065838	9	9	9	9	9	9	7.9219	8
TGME49_261580	histone H2AX	132	-0.866246	-0.628408	0.237837	1.20289	0.0666504	0.405172	1.33423	1.44171	1.49751	3.89571	3.3481	3.49628	4.18095	4.16413	4.28023	2.69283	3.28145	3.09111	2.84672	2.72242	2.78272	S	2		0		4	4	4	4	4	4	8.38446	1	0.00562581	108.43	103.74	108.43	0.14789	11	11	11	11	11	11	9.01708	4
TGME49_209800	formate/nitrite transporter protein	336	-0.865827	-1.37451	-0.50868	5.06173	4.9771	4.66147	5.69768	5.90827	5.69182	4.90238	4.88142	4.63022	6.03091	6.3158	6.19083	-0.159346	-0.0956802	-0.03125	0.333229	0.407528	0.499006	S	3		6		11	11	11	11	11	11	8.97518	1	0.00159442	100.57	44.137	96.23	0.020849	3	3	3	3	3	3	7.83586	3
TGME49_209850	RNA recognition motif-containing protein	603	-0.859758	-0.716691	0.143067	0.944418	0.974939	0.443462	1.61623	1.68581	1.64006	1.99749	1.98032	1.83758	2.59749	2.62952	2.73845	1.05307	1.00538	1.39411	0.981264	0.94371	1.09839	S	3		0		8	8	8	8	8	8	8.6677	1	0.00254833	97.813	37.416	42.52	-0.12409	9	9	9	9	9	9	7.9219	8
TGME49_209850	RNA recognition motif-containing protein	1066	-0.859276	-0.716209	0.143067	3.80207	3.87437	3.59858	4.65451	4.76242	4.43591	4.85514	4.87975	4.9927	5.63578	5.70613	5.5343	1.05307	1.00538	1.39411	0.981264	0.94371	1.09839	S	3		0		13	13	13	13	13	13	9.4227	1	7.85e-73	233.34	194.18	172.66	0.029743	9	9	9	9	9	9	7.9219	8
TGME49_256760	pyruvate kinase PyK1	24	-0.858057	-1.43114	-0.573087	3.57471	3.71255	3.69619	4.51074	4.5855	4.46139	7.46081	7.53423	7.53842	8.91539	9.01763	8.89388	3.8861	3.82167	3.84223	4.40465	4.43213	4.43248	S	2		0		52	52	52	52	52	52	10.7324	0.999959	1.64e-122	277	245.79	141.83	-0.19449	50	50	50	50	50	50	9.13306	20
TGME49_206690	glideosome-associated protein with multiple-membrane spans GAPM2B	367	-0.857745	-0.304407	0.553338	5.9249	5.54921	5.30276	6.29265	6.5326	6.52486	4.56506	4.55084	4.56205	4.80108	4.87748	4.91261	-1.35984	-0.998365	-0.740713	-1.49156	-1.65512	-1.61225	S	2		5		8	8	8	8	8	8	9.07569	0.999983	0.0168262	125.82	54.125	125.82	0.30525	1	1	1	1	1	1		1
TGME49_269180	MIF4G domain-containing protein	1680	-0.856047	-0.628235	0.227812	-1.2073	-1.46655	-2.37711	-0.842653	-0.730827	-0.909342	0.567701	0.400759	-0.467093	0.763847	0.910532	0.711693	1.775	1.86731	1.91002	1.6065	1.64136	1.62103	S	3		0		4	4	4	4	4	4	8.10568	0.99998	0.000399282	109.15	77.437	109.15	-0.057399	21	21	21	21	21	21	8.11737	16
TGME49_248810	nuclear factor NF7	318	-0.852249	-1.41507	-0.562817	0.791517	1.14925	1.33115	1.98604	2.05023	1.79239	3.69376	3.89005	4.0274	5.31226	5.39175	5.15239	2.90224	2.74079	2.69625	3.32621	3.34152	3.36	S	3		0		6	6	6	6	6	6	8.98335	0.939852	9.77e-36	191.51	155.64	82.349	0.15565	22	22	22	22	22	22	8.8875	13
TGME49_209850	RNA recognition motif-containing protein	1351	-0.852014	-0.708947	0.143067	0.284353	0.561503	-0.0400257	1.23183	1.16458	0.965458	1.33742	1.56688	1.35409	2.21309	2.10829	2.06385	1.05307	1.00538	1.39411	0.981264	0.94371	1.09839	S	3		0		3	3	3	3	3	3	7.91974	0.999962	0.000189546	88.427	77.566	76.01	0.22813	9	9	9	9	9	9	7.9219	8
TGME49_301400	hypothetical protein	2129	-0.84676	-1.61177	-0.765014	0.734928	1.08114	0.860895	1.52274	1.84844	1.84607	-2.08901	-1.98226	-1.98673	-0.524244	-0.344158	-0.354271	-2.82394	-3.0634	-2.84762	-2.04698	-2.1926	-2.20034	S	3		0		1	1	1	1	1	1	6.99028	0.743156	5.64e-31	125.54	109.31	125.54	-0.15113	2	2	2	2	2	2	6.32856	2
TGME49_209850	RNA recognition motif-containing protein	601	-0.843159	-0.700092	0.143067	0.88127	0.888939	0.375194	1.52952	1.59815	1.54721	1.93434	1.89432	1.76931	2.51078	2.54186	2.6456	1.05307	1.00538	1.39411	0.981264	0.94371	1.09839	S	3		0		8	8	8	8	8	8	8.66149	1	0.00818311	68.836	29.543	42.52	-0.12409	9	9	9	9	9	9	7.9219	8
TGME49_308860	hypothetical protein	140	-0.840956	-1.02994	-0.188981	3.41541	3.56875	3.8145	4.38917	4.38036	4.55201	4.66997	4.79106	4.90271	5.73849	5.79818	5.91688	1.25456	1.2223	1.08821	1.34933	1.41782	1.36487	S	4		0		11	11	11	11	11	11	9.26949	1	1.57e-23	139.46	126.57	131.77	0.012029	8	8	8	8	8	8	7.87668	5
TGME49_205580	nuclear factor NF4	65	-0.840658	-0.812486	0.0281722	-1.88186	-1.0625	-1.1413	-0.607445	-0.381548	-0.574692	-0.977536	-0.0687561	-0.171307	0.302523	0.545179	0.372156	0.90432	0.993744	0.969995	0.909967	0.926727	0.946848	S	4	HMM: MASTKSGALPLFWSAAELAAN, NN: MASTKSGALPLFWSAAELAAN	0		1	1	1	1	1	1	8.59891	0.796038	0.000119308	55.662	49.174	55.662	0.138	8	8	8	8	8	8	7.53845	6
TGME49_211710	TB2/DP1, HVA22 family protein	157	-0.837927	-0.828506	0.0094204	3.69209	3.68636	3.45228	4.45149	4.39153	4.50149	3.63357	3.53993	3.62684	4.43358	4.38876	4.46352	-0.0585155	-0.146431	0.174562	-0.0179062	-0.00277328	-0.0379658	S	3	HMM: MISLLGNFLGSLLVLGVSFVYPA, NN: MISLLGNFLGSLLVLGVSFVYPA	3		7	7	7	7	7	7	8.57258	0.999981	2.29e-13	152.94	127.62	97.384	0.12883	4	4	4	4	4	4	7.89988	2
TGME49_258870	hypothetical protein;putative transmembrane protein	255	-0.837101	-1.8706	-1.0335	-2.48999	-1.68752	-1.62698	-1.09684	-1.12761	-1.06872	-1.18386	-0.557972	-0.486096	1.14734	1.14135	1.09517	1.30613	1.12954	1.14088	2.24419	2.26897	2.16389	S	4		1;2		2	2	2	2	2	2	7.89203	0.946719	2.54e-95	179.62	165.8	143.62	0.27294	12	12	12	12	12	12	8.07019	12
TGME49_223940	GAP45;GAP45 protein	239	-0.836975	-0.702038	0.134937	-1.01706	-1.4274	-1.30549	-0.47974	-0.275896	-0.483395	0.922211	0.751301	0.839247	1.46683	1.67259	1.47946	1.93927	2.1787	2.14474	1.94657	1.94849	1.96285	S	2		0		5	5	5	5	5	5	7.84504	1	9.43e-06	128.54	110.4	86.772	-0.11879	19	19	19	19	19	19	8.61599	10
TGME49_284050	DEAD/DEAH box helicase domain-containing protein	2376	-0.832882	-0.640173	0.19271	4.25854	4.20107	3.74101	4.97456	4.85757	4.86714	2.84751	2.7839	2.09038	3.27304	3.21656	3.15271	-1.41102	-1.41717	-1.65063	-1.70151	-1.64101	-1.71443	S	3		0		2	2	2	2	2	2	8.71791	0.9027	1.11e-11	121.82	81.499	97.813	0.30084	2	2	2	2	2	2	6.79669	2
TGME49_239790	BRCA1 C Terminus (BRCT) domain-containing protein	610	-0.829973	-0.785929	0.0440445	3.05447	3.17034	3.15325	3.8862	4.0668	3.91499	3.10783	3.22938	3.29116	3.9957	4.02752	3.96294	0.0533562	0.0590344	0.137909	0.109503	-0.0392818	0.047945	S	4		0		13	13	13	13	13	13	8.9993	1	1.99e-85	210.66	199.01	143.88	-0.52507	5	5	5	5	5	5	7.47306	5
TGME49_312510	Ku70/Ku80 beta-barrel domain-containing protein	354	-0.827227	-0.527044	0.300183	-5.58593	-5.54084	-5.64496	-5.00622	-4.69257	-4.59125	-1.84734	-1.82792	-1.99542	-1.55397	-1.32362	-1.21194	3.7386	3.71292	3.64955	3.45225	3.36895	3.37932	S	4	HMM: MALPGQSFKRVIVLLLDCGATMQQ, NN: MALPGQSFKRVIVLLLDCGATMQQ	0		1	1	1	1	1	1	6.98182	0.806204	1.68e-16	108.57	91.65	108.57	-0.083909	32	32	32	32	32	32	9.05181	16
TGME49_320100	RNA recognition motif-containing protein	619	-0.826754	-0.867709	-0.0409539	1.99143	2.14088	1.61254	2.6365	2.60753	2.98107	1.62044	1.47505	1.07879	2.18541	2.15879	2.43321	-0.370981	-0.665829	-0.533745	-0.451092	-0.44874	-0.547861	S	3		0		3	3	3	3	3	3	8.22378	1	0.00249149	101.72	65.02	62.759	-0.13585	3	3	3	3	3	3	6.07041	2
TGME49_209850	RNA recognition motif-containing protein	36	-0.825593	-0.682526	0.143067	3.09764	3.31521	2.8064	3.77864	3.99335	3.92404	4.15071	4.32059	4.20052	4.7599	4.93706	5.02243	1.05307	1.00538	1.39411	0.981264	0.94371	1.09839	S	2		0		7	7	7	7	7	7	8.73515	1	1.47e-06	140.53	101.57	107.97	-0.18246	9	9	9	9	9	9	7.9219	8
TGME49_309930	melibiase subfamily protein	366	-0.824457	-0.382553	0.441904	1.46595	2.08066	1.92629	2.41945	2.54191	2.98492	-3.38853	-3.04658	-2.93849	-2.71036	-2.73812	-2.77747	-4.85449	-5.12723	-4.86479	-5.12981	-5.28003	-5.76238	S	2		0		1	1	1	1	1	1		0.999961	0.0457842	50.088	37.852	50.088	-0.81621	1	1	1	1	1	1		1
TGME49_227800	EF hand domain-containing protein	648	-0.823464	-0.719827	0.103638	0.589849	0.572027	1.09593	1.54274	1.55436	1.6311	-1.03914	-1.00089	-0.65766	-0.218506	-0.255875	-0.0638313	-1.62899	-1.57292	-1.75359	-1.76125	-1.81024	-1.69493	S	4	HMM: MPEREKGLLSFPIMAGAFSS, NN: MPEREKGLLSFPIMAGAFSSPPFPSVGFDFASSGQAL	0		4	4	4	4	4	4	7.71928	0.999996	1.02e-131	207.33	201.5	207.33	-0.10797	2	2	2	2	2	2	6.3609	2
TGME49_270640	RNA recognition motif-containing protein	17	-0.82243	-1.04405	-0.221624	2.57224	2.71854	2.81953	3.62705	3.56027	3.39027	0.804085	0.89329	0.854811	1.96457	1.93291	1.78686	-1.76815	-1.82525	-1.96472	-1.66248	-1.62736	-1.6034	S	3		0		3	3	3	3	3	3	7.61881	0.978188	8.32e-09	135.02	92.783	135.02	0.12543	2	2	2	2	2	2	7.11257	2
TGME49_209850	RNA recognition motif-containing protein	1353	-0.820529	-0.677462	0.143067	-0.165159	0.17598	-0.375894	0.792625	0.759932	0.543955	0.887913	1.18136	1.01822	1.77389	1.70364	1.64234	1.05307	1.00538	1.39411	0.981264	0.94371	1.09839	S	3		0		2	2	2	2	2	2	6.86632	0.936977	0.000189546	88.427	77.566	76.01	0.22813	9	9	9	9	9	9	7.9219	8
TGME49_271930	hypothetical protein	107	-0.818841	-0.770114	0.0487263	1.67598	1.59271	1.99201	2.40927	2.56133	2.74663	-1.52351	-1.55149	-1.4682	-0.924161	-0.680636	-0.628059	-3.19949	-3.1442	-3.46021	-3.33343	-3.24196	-3.37469	S	2		0		2	2	2	2	2	2	7.24455	0.999991	5.88e-12	101.33	94	101.33	0.10111	2	2	2	2	2	2		1
TGME49_248700	alveolin domain containing intermediate filament IMC12	203	-0.813135	-0.961811	-0.148676	1.57965	1.70793	1.41102	2.31075	2.41224	2.41501	4.04138	4.04628	3.93521	4.93729	4.94155	5.02948	2.46174	2.33835	2.5242	2.62654	2.52931	2.61446	S	2		0		8	8	8	8	8	8	8.73317	1	2.11e-13	170.63	131.12	153.58	-0.21211	13	13	13	13	13	13	8.27056	8
TGME49_250750	tRNA (uracil-5-)-methyltransferase	1077	-0.812877	-0.521334	0.291543	3.6869	3.73883	3.87682	4.58538	4.78361	4.3722	0.0927219	0.0884857	0.134472	0.637932	0.693489	0.54826	-3.59418	-3.65034	-3.74234	-3.94744	-4.09012	-3.82394	T	2		0		2	2	2	2	2	2	8.0958	0.990597	4.25e-84	206.85	188.43	128.88	0.08048	1	1	1	1	1	1		1
TGME49_278500	ribosomal RNA large subunit methyltransferase J protein	1234	-0.812413	-0.390042	0.422371	6.46211	5.75473	5.37172	6.30817	6.81556	6.90207	1.14512	1.09469	0.849609	1.36933	1.41048	1.47973	-5.317	-4.66004	-4.52211	-4.93884	-5.40507	-5.42234	S	4		0		2	2	2	2	2	2	7.89997	0.995911	3.06e-14	108.96	94.682	101.6	0.075471	1	1	1	1	1	1	6.22588	1
TGME49_209600	hypothetical protein	151	-0.809743	-0.618305	0.191439	0.734898	0.958927	0.818921	1.52264	1.72317	1.69616	1.96782	2.23045	2.03851	2.60537	2.70434	2.78199	1.23292	1.27152	1.21959	1.08273	0.981164	1.08582	S	3		0		2	2	2	2	2	2	7.75361	1	0.0159093	60.157	19.805	58.781	0.33774	11.5	11.5	11.5	11.5	11.5	11.5	8.2918	8.5
TGVEG_360830	nucleoside-triphosphatase	225	-0.809355	0.0535094	0.862864	-3.82019	-4.33511	-4.65047	-3.47697	-3.51212	-3.38862	-0.0154953	-0.620646	-0.561838	-0.447897	-0.535664	-0.374947	3.80469	3.71447	4.08863	3.02907	2.97645	3.01367	S	2		0		1	1	1	1	1	1	6.79337	0.578344	0.00836394	61.725	48.885	61.725	0.21777	34	34	34	34	34	34	9.40775	7
TGME49_263090	14-3-3 protein	279	-0.808087	-0.98867	-0.180583	-5.67862	-6.01675	-5.94572	-5.07313	-5.07748	-5.06623	0.0288887	-0.332891	-0.252377	0.811443	0.795242	0.802944	5.70751	5.68386	5.69334	5.88457	5.87272	5.86917	S	4		0		5	5	5	5	5	5	8.29254	0.979964	3.42e-69	143.33	133.43	112.08	0.45348	81	81	81	81	81	81	9.92816	22
TGME49_225160	hypothetical protein;putative transmembrane protein	396	-0.806389	-0.584728	0.221661	-0.283377	-0.539682	-0.489967	0.330666	0.407841	0.367636	0.794954	0.548313	0.789845	1.29906	1.29098	1.29725	1.07833	1.088	1.27981	0.968395	0.883142	0.929617	S	2	HMM: MDAQRSSRFQQVKASIIQLVYWCLLNATMVLPI, NN: MDAQRSSRFQQVKASIIQLVYWCLLNATMVLPIFCV	2		3	3	3	3	3	3	7.70562	0.991708	2.61e-11	108.47	95.1	108.47	-0.5752	6	6	6	6	6	6	7.92925	5
TGME49_225690	hypothetical protein	519	-0.803717	-0.78567	0.0180474	2.52908	2.45975	2.48136	3.23167	3.42549	3.22418	2.98765	2.95193	3.01317	3.69255	3.87928	3.73794	0.458569	0.492184	0.531818	0.46088	0.453783	0.513765	S	3		0		13	13	13	13	13	13	8.68884	0.999999	3.3e-64	203.23	186.92	166.28	-0.25222	5	5	5	5	5	5	7.47911	5
TGME49_293510	poly(ADP-ribose) polymerase and DNA-Ligase Zn-finger region domain-containing protein	205	-0.803302	-0.852462	-0.04916	2.85336	3.29475	3.16186	3.88806	3.91785	3.91396	3.316	3.76468	3.88457	4.44105	4.57295	4.50863	0.462645	0.469936	0.72271	0.552994	0.655104	0.594673	T	3	HMM: MSRLKLTTGFISVIRPIVSL, NN: MSRLKLTTGFISVIRPIVSL	0		11	11	11	11	11	11	9.32502	1	1.96e-42	181.4	167.31	130.56	-0.3726	7	7	7	7	7	7	7.82946	5
TGME49_209850	RNA recognition motif-containing protein	1039	-0.801681	-0.658613	0.143067	1.49343	1.51109	0.817467	1.94742	2.21621	2.06339	2.5465	2.51647	2.21158	2.92869	3.15992	3.16178	1.05307	1.00538	1.39411	0.981264	0.94371	1.09839	S	3		0		5	5	5	5	5	5	8.13456	1	0.000474787	121.9	79.563	86.539	1.0202	9	9	9	9	9	9	7.9219	8
TGME49_248420	hypothetical protein;putative transporter	35	-0.796477	-0.769813	0.0266633	2.46373	2.4954	1.86966	3.18989	3.1019	2.92644	-1.26165	-1.192	-1.65314	-0.587839	-0.456459	-0.753056	-3.72538	-3.6874	-3.5228	-3.77773	-3.55836	-3.6795	S	2		10		1	1	1	1	1	1		1	0.00379437	115.49	43.617	115.49	0.6845	1	1	1	1	1	1		1
TGME49_293360	hypothetical protein	229	-0.796209	-1.10181	-0.305601	0.810369	0.949139	1.23139	1.74231	1.82302	1.8142	0.70916	0.865395	0.931013	1.95775	1.94395	1.9093	-0.10121	-0.083744	-0.300377	0.215441	0.120935	0.0950966	T	3		0		4	4	4	4	4	4	7.97841	1	1.4e-42	175.85	148.13	175.85	0.28503	3	3	3	3	3	3	7.83893	3
TGME49_214880	hypothetical protein	702	-0.794529	-0.681813	0.112716	4.24488	4.4036	4.31517	5.0471	5.23547	5.06466	3.35899	3.46628	3.28799	3.95565	4.18713	4.01592	-0.885891	-0.937321	-1.02718	-1.09145	-1.04834	-1.04874	T	3		0		4	4	4	4	4	4	8.53288	0.991082	1.02e-05	104.2	61.165	104.2	0.17737	3	3	3	3	3	3	7.12408	3
TGME49_320100	RNA recognition motif-containing protein	342	-0.794213	-0.835167	-0.0409539	2.75087	2.87837	2.59371	3.43411	3.53821	3.63326	2.37988	2.21254	2.05996	2.98302	3.08947	3.0854	-0.370981	-0.665829	-0.533745	-0.451092	-0.44874	-0.547861	S	3		0		4	4	4	4	4	4	8.31044	0.999918	2.55e-70	189.09	169.4	181.77	-0.040058	3	3	3	3	3	3	6.07041	2
TGME49_249030	endonuclease/exonuclease/phosphatase family protein	32	-0.794125	-0.121446	0.672679	2.2992	2.39838	2.46922	3.08144	3.29616	3.17157	1.92794	2.02901	2.0715	2.01765	2.17297	2.20216	-0.371267	-0.369368	-0.397716	-1.06379	-1.12319	-0.969414	T	3		0		1	1	1	1	1	1	7.8848	0.618168	0.0232689	70.089	37.157	70.089	0.36094	2	2	2	2	2	2	6.84247	1
TGME49_249180	bifunctional dihydrofolate reductase-thymidylate synthase	63	-0.788212	-0.71896	0.0692523	-0.951883	-0.737879	-0.721798	-0.170078	0.0512791	0.0718765	1.50284	1.72092	1.68406	2.22226	2.41381	2.42864	2.45473	2.4588	2.40586	2.39234	2.36253	2.35676	S	2		0		3	3	3	3	3	3	8.05873	0.99906	2.45e-08	119.8	83.383	119.8	-0.16005	22	22	22	22	22	22	8.34563	15
TGME49_249970	hypothetical protein	77	-0.788118	-0.936274	-0.148156	3.32453	3.39703	3.46475	4.02205	4.20508	4.32354	2.61647	2.74997	2.65367	3.53646	3.6235	3.66898	-0.708069	-0.647057	-0.811081	-0.485592	-0.581579	-0.654566	T	3		0		5	5	5	5	5	5	8.47748	0.999998	0.00909157	102.06	70.758	102.06	-0.017715	4	4	4	4	4	4	7.44758	3
TGME49_252430	hypothetical protein;putative START-2 domain protein	177	-0.78775	0.157807	0.945557	2.80174	2.99537	2.65028	3.35346	3.98255	3.47463	0.714979	1.3425	1.44461	1.04501	1.05152	0.932135	-2.08676	-1.65288	-1.20567	-2.30845	-2.93103	-2.54249	T	3		0		5	5	5	5	5	5	8.35292	0.874676	5.42e-36	131.84	120.64	65.592	1.0366	1	1	1	1	1	1	6.62815	1
TGME49_262920	trypsin domain-containing protein	571	-0.787671	-1.0113	-0.223626	-5.88271	-5.30941	-5.87397	-4.93676	-4.61081	-5.15552	-3.70225	-3.23415	-3.74512	-2.60144	-2.29001	-2.75618	2.18046	2.07526	2.12885	2.33531	2.3208	2.39934	S	3	HMM: MAAFHRSRRPRARTGVMLLLLSLFVALEASSWISSD, NN: MAAFHRSRRPRARTGVMLLLLSLFVALEAS;HMM: MAAFHRSRRPRARTGVMLLLLSLFVALEVSSW, NN: MAAFHRSRRPRARTGVMLLLLSLFVALEVSSW	1		1	1	1	1	1	1	6.91384	0.999992	5.93e-08	83.834	73.219	83.834	0.45248	16	16	16	16	16	16	8.14063	11
TGME49_234230	hypothetical protein	4626	-0.785773	-0.83489	-0.0491174	4.15822	4.48687	4.18361	5.00881	5.0234	5.15382	2.63144	2.71334	2.7521	3.40965	3.58912	3.60278	-1.52678	-1.77354	-1.43151	-1.59916	-1.43428	-1.55104	S	3		0		3	3	3	3	3	3	7.97434	1	5.25e-08	81.696	71.348	81.696	-0.80991	3	3	3	3	3	3	6.62086	3
TGME49_211040	Sec61beta family protein	43	-0.785436	-0.547197	0.238239	3.3925	2.91996	2.92447	3.84047	3.99679	3.75598	4.8643	4.32584	4.26923	4.92823	5.17027	5.00247	1.4718	1.40589	1.34476	1.08776	1.17348	1.24649	S	3		1		18	18	18	18	18	18	9.35195	1	2.07e-73	237.18	182.83	199.75	0.31338	10	10	10	10	10	10	8.01932	4
TGME49_310780	dense granule protein GRA4	258	-0.783452	-0.129672	0.653779	-0.238972	-0.360622	-0.386202	0.480013	0.457039	0.427507	2.45752	2.40094	2.40767	2.56631	2.53669	2.55215	2.69649	2.76156	2.79387	2.08629	2.07965	2.12464	S	3	HMM: MQGTWFSLFVVVMVSHLACGG, NN: MQGTWFSLFVVVMVSHLACGG;HMM: MQGTWFSLFVVVMVSHLAFGG, NN: MQGTWFSLFVVVMVSHLAFGG	0		15	15	15	15	15	15	9.01034	0.998886	1.71e-105	195.27	188.28	110.78	0.42305	18	18	18	18	18	18	8.68229	10
TGME49_291180	amine-terminal region of chorein, A TM vesicle-mediated sorter;hypothetical protein	907	-0.782274	-0.842815	-0.0605405	3.38878	3.35932	3.58337	4.22316	4.30445	4.15068	2.5374	2.55155	2.70356	3.45768	3.51093	3.35234	-0.851381	-0.807764	-0.879814	-0.765478	-0.793518	-0.798342	S	3		0		10	10	10	10	10	10	8.85925	1	4.38e-85	212.47	191.6	164.27	0.54144	4	4	4	4	4	4	6.87104	4
TGME49_298630	vacuolar transporter chaperone VTC2	881	-0.781977	-1.07273	-0.290757	5.89222	5.9154	5.39939	6.52327	6.57172	6.45796	5.01716	4.91118	4.45388	5.84725	5.90665	5.84652	-0.875067	-1.00422	-0.945513	-0.676018	-0.665071	-0.611441	S	3		2		12	12	12	12	12	12	8.96636	1	5.08e-07	131.32	105.76	105.08	-1.3213	2	2	2	2	2	2	7.00992	2
TGME49_306400	hypothetical protein	1027	-0.77856	-0.919835	-0.141276	5.54711	5.39061	4.4657	5.88494	6.02911	5.82505	2.96904	2.83188	1.75613	3.28514	3.54344	3.48797	-2.57807	-2.55873	-2.70957	-2.59981	-2.48567	-2.33708	S	3		0		4	4	4	4	4	4	8.17357	0.952294	0.0067693	100.57	60.547	80.706	0.48608	2	2	2	2	2	2	6.72127	2
TGME49_289650	PEP-carboxykinase I	381	-0.778358	-0.834008	-0.0556496	-5.82572	-5.99972	-5.92242	-5.07277	-5.1508	-5.18922	-3.08538	-3.26787	-3.14724	-2.28322	-2.35409	-2.36116	2.74033	2.73184	2.77518	2.78955	2.79671	2.82805	S	2		0		1	1	1	1	1	1	6.65992	0.773642	0.0135899	53.255	42.151	53.255	-0.38918	23	23	23	23	23	23	8.6077	15
TGME49_226030	AGC kinase	19	-0.777964	-0.74029	0.0376734	-1.23969	-1.76059	-1.93138	-1.08745	-0.738691	-0.77162	1.223	0.710978	0.674786	1.36847	1.73035	1.73081	2.46268	2.47157	2.60617	2.45592	2.46904	2.50243	S	4		0		2	2	2	2	2	2	7.52464	0.997105	0.00063303	80.236	62.002	80.236	-0.30735	13	13	13	13	13	13	8.33258	10
TGME49_305340	corepressor complex CRC230	1380	-0.77755	-0.566964	0.210586	0.0508499	-0.140053	-0.131432	0.57036	0.809587	0.732069	1.48108	1.37745	1.45106	1.91415	2.09112	2.00521	1.43023	1.51751	1.58249	1.34379	1.28153	1.27314	S	2		0		4	4	4	4	4	4	7.76459	0.947534	9.74e-09	115.04	100.14	104.16	-0.34831	8	8	8	8	8	8	7.96526	7
TGME49_217680	hypothetical protein	2137	-0.77376	-1.07096	-0.297201	-3.31033	-2.94144	-2.86872	-2.37796	-2.05395	-2.36729	0.456787	0.847879	0.894013	1.69071	2.00732	1.71353	3.76711	3.78932	3.76273	4.06867	4.06127	4.08082	T	4		0		3	3	3	3	3	3	7.62087	0.99954	2.14e-32	137.5	128.26	137.5	-0.28171	53	54	54	53	53	54	8.77718	39
TGME49_281420	histone deacetylase HDAC1	1299	-0.772091	-0.355156	0.416935	-2.03444	-2.18902	-2.32424	-1.51379	-1.31182	-1.40583	-1.89022	-2.02729	-2.33309	-1.72262	-1.7358	-1.7267	0.144222	0.161736	-0.00884247	-0.20883	-0.423984	-0.320875	S	2		0		1	1	1	1	1	1	6.38598	0.999981	1.5e-07	101.92	81.874	101.92	-0.73054	2	2	2	2	2	2	7.77146	2
TGME49_273870	SWI2/SNF2 ISWI-like (AT hook)	889	-0.770438	-0.557018	0.213419	-1.79155	-1.57179	-1.65494	-0.814482	-0.922369	-0.970119	-0.770627	-0.547825	-0.51118	-0.00693703	-0.0683956	-0.0832443	1.02092	1.02396	1.14376	0.807545	0.853973	0.886875	T	4		0		1	1	1	1	1	1	7.38943	0.952455	3.28e-26	113.33	105.43	113.33	0.059239	8	8	8	8	8	8	7.7052	8
TGME49_209850	RNA recognition motif-containing protein	542	-0.76811	-0.625043	0.143067	3.16191	3.89276	3.47008	4.32141	4.46001	4.04766	4.21498	4.89814	4.8642	5.30268	5.40373	5.14605	1.05307	1.00538	1.39411	0.981264	0.94371	1.09839	S	2		0		12	12	12	12	12	12	9.19833	1	0.000715575	106.54	84.108	73.386	0.14617	9	9	9	9	9	9	7.9219	8
TGME49_270865	adenylate cyclase, putative;putative adenylate cyclase	1960	-0.766662	-0.403561	0.363101	5.45348	5.74308	5.72772	6.36374	6.51068	6.34984	3.7764	3.91889	4.00514	4.26696	4.29885	4.34529	-1.67708	-1.82419	-1.72258	-2.09678	-2.21182	-2.00455	S	4		0		9	9	9	9	9	9	8.48104	1	2.6e-05	142.1	106.44	50.87	-0.93508	1	1	1	1	1	1		1
TGME49_271930	hypothetical protein	155	-0.765428	-0.716702	0.0487263	3.86524	3.97255	4.33704	4.88994	4.84047	4.7407	0.665747	0.828356	0.876823	1.55651	1.59851	1.36601	-3.19949	-3.1442	-3.46021	-3.33343	-3.24196	-3.37469	S	2		0		4	4	4	4	4	4	8.48833	0.992082	1.35e-28	150.06	130.81	104.38	-0.10246	2	2	2	2	2	2		1
TGME49_211040	Sec61beta family protein	37	-0.765152	-0.526913	0.238239	4.15671	3.69445	3.60057	4.56315	4.653	4.53105	5.62851	5.10033	4.94533	5.65091	5.82648	5.77753	1.4718	1.40589	1.34476	1.08776	1.17348	1.24649	S	2		1		10	10	10	10	10	10	9.12476	0.995232	2.4e-92	241.51	178.77	187.04	0.22333	10	10	10	10	10	10	8.01932	4
TGME49_252430	hypothetical protein;putative START-2 domain protein	471	-0.761141	0.184416	0.945557	5.67822	5.17182	4.66234	5.61573	6.2546	5.92547	3.59146	3.51895	3.45667	3.30727	3.32357	3.38298	-2.08676	-1.65288	-1.20567	-2.30845	-2.93103	-2.54249	S	3		0		11	11	11	11	11	11	8.57128	1	5.91e-64	198.22	179.8	198.22	-0.15754	1	1	1	1	1	1	6.62815	1
TGME49_310780	dense granule protein GRA4	246	-0.761061	-0.107282	0.653779	-3.84073	-3.94612	-3.98116	-3.27275	-3.23651	-2.97557	-1.14424	-1.18455	-1.18729	-1.18646	-1.15686	-0.850923	2.69649	2.76156	2.79387	2.08629	2.07965	2.12464	S	3	HMM: MQGTWFSLFVVVMVSHLACGG, NN: MQGTWFSLFVVVMVSHLACGG;HMM: MQGTWFSLFVVVMVSHLAFGG, NN: MQGTWFSLFVVVMVSHLAFGG	0		1	1	1	1	1	1	7.31326	0.804351	2.8e-41	124.82	119.45	124.82	-0.46831	18	18	18	18	18	18	8.68229	10
TGME49_249030	endonuclease/exonuclease/phosphatase family protein	62	-0.760404	-0.0877246	0.672679	2.92897	3.16942	3.09236	3.8417	3.86504	3.76523	2.55771	2.80006	2.69465	2.77791	2.74185	2.79581	-0.371267	-0.369368	-0.397716	-1.06379	-1.12319	-0.969414	S	3		0		8	8	8	8	8	8	8.02739	0.999814	6.6e-42	152.34	130.99	152.34	0.82209	2	2	2	2	2	2	6.84247	1
TGME49_231960	omega secalin, putative;putative omega secalin	1882	-0.758831	-0.107929	0.650902	-1.93707	-1.81101	-1.98187	-1.07625	-1.23761	-1.1396	0.14044	0.102463	0.0413952	0.295692	0.104784	0.207609	2.07751	1.91347	2.02327	1.37194	1.34239	1.34721	S	3	HMM: MKVRSVLSVGFWAAACVAF, NN: MKVRSVLSVGFWAAACVAF;N/A	0		1	1	1	1	1	1		0.951873	1.12e-34	119.29	105.66	119.29	-2.8408	17	17	17	17	17	17	8.03003	13
TGME49_294010	yrdC domain-containing protein	577	-0.757509	-0.406226	0.351282	-0.424494	-0.672122	-1.08633	0.0613403	0.0721102	-0.0438747	-1.17209	-1.48927	-1.352	-0.835743	-0.972476	-0.986463	-0.747595	-0.817148	-0.265669	-0.897083	-1.04459	-0.942589	T	3	HMM: MRLALSFCQLGRRIRSILISFCHFSLLEVPSFTR, NN: MRLALSFCQLGRRIRSILISFCHFSLLE	0		2	2	2	2	2	2	7.40102	0.986324	5.44e-28	143.47	123.27	73.675	0.62617	5	5	5	5	5	5	7.31521	4
TGME49_312530	splicing factor, CC1 family protein	67	-0.755324	-1.08947	-0.334147	2.27469	2.54417	2.46261	3.24797	3.11226	3.18722	1.53904	1.90334	1.79659	2.8612	2.81767	2.82851	-0.735657	-0.640831	-0.666021	-0.386776	-0.294586	-0.358705	S	3		0		4	4	4	4	4	4	7.94439	0.952994	9.14e-05	74.776	66.366	70.094	-0.1395	2	2	2	2	2	2		2
TGGT1_229640	hypothetical protein	15	-0.753814	-0.663747	0.0900663	-1.01855	-0.85967	-0.649621	-0.107918	0.0282516	-0.186731	-0.969293	-0.821818	-0.583854	-0.133236	0.0359383	-0.286425	0.0492554	0.0378513	0.0657673	-0.0253181	0.00768661	-0.0996933	T	2		0		1	1	1	1	1	1	7.54113	0.993523	2.36e-15	148.97	118.4	148.97	0.39163	6	6	6	6	6	6	7.26799	6
TGME49_265530	RNA recognition motif-containing protein	492	-0.751064	-1.25978	-0.508716	-2.55362	-2.34207	-3.40686	-2.02902	-2.02699	-1.99335	-1.15791	-1.22448	-2.38065	-0.364277	-0.279308	-0.340117	1.39571	1.1176	1.0262	1.66474	1.74768	1.65323	Y	3		0		1	1	1	1	1	1	7.53181	0.96716	0.0344053	72.038	64.818	72.038	-0.19322	9	9	9	9	9	9	8.13466	9
TGME49_286450	dense granule protein GRA5	55	-0.749072	-0.321059	0.428012	1.31589	1.22039	1.25617	2.03023	2.06195	1.94749	1.62088	1.69266	1.59865	1.98999	1.93331	1.95207	0.304989	0.472263	0.342478	-0.0402412	-0.128645	0.00457954	S	3	HMM: MASVKRVVVAVMIVNVLALIFVGVAGS, NN: MASVKRVVVAVMIVNVLALIFVGVAGS	2		11	11	11	11	11	11	9.0242	0.999901	5.31e-233	273.42	259.1	199.03	0.073209	12	12	12	12	12	12	8.14622	4
TGME49_204310	hypothetical protein;putative transmembrane protein	2181	-0.747997	-0.744995	0.00300201	3.69971	3.56842	3.48334	4.29184	4.43197	4.27165	1.90481	1.94139	1.90618	2.6416	2.75071	2.59505	-1.79491	-1.62703	-1.57716	-1.65024	-1.68126	-1.6766	S	2		2		11	11	11	11	11	11	8.14501	0.999985	7.44e-59	214.18	183.65	61.345	0.16963	2	2	2	2	2	2	6.26642	2
TGME49_209850	RNA recognition motif-containing protein	693	-0.745616	-0.602549	0.143067	-2.08235	-2.07392	-2.5418	-1.46657	-1.43351	-1.56113	-1.02927	-1.06854	-1.14768	-0.485306	-0.489798	-0.462744	1.05307	1.00538	1.39411	0.981264	0.94371	1.09839	T	2		0		1	1	1	1	1	1	8.12447	0.976394	7.68e-15	145.18	109.52	145.18	0.10744	9	9	9	9	9	9	7.9219	8
TGME49_229640	hypothetical protein	944	-0.744861	-0.654795	0.0900663	2.18228	2.10166	2.08472	2.70548	2.79038	3.10737	2.23153	2.13951	2.15049	2.68017	2.79807	3.00768	0.0492554	0.0378513	0.0657673	-0.0253181	0.00768661	-0.0996933	S	4		0		2	2	2	2	2	2	7.66945	1	2.26e-05	99.392	81.158	99.392	0.0078959	6	6	6	6	6	6	7.26799	6
TGME49_255190	myosin C	876	-0.74375	-0.636362	0.107388	1.98741	1.90788	1.24724	2.60049	2.53535	2.23795	2.25275	2.12413	1.32692	2.72084	2.51074	2.38129	0.265331	0.216249	0.0796795	0.120359	-0.0246067	0.143345	S	4		0		4	4	4	4	4	4	8.20812	0.999828	0.000328268	86.944	75.025	86.944	0.14142	2	2	2	2	2	2	7.43355	2
TGME49_293630	arsenite-resistance protein 2;hypothetical protein	668	-0.743628	-0.585666	0.157963	-2.46541	-2.70432	-3.01707	-2.08224	-1.9177	-1.95598	-1.54639	-1.86384	-1.91294	-1.26324	-1.16057	-1.14235	0.919029	0.840481	1.10413	0.819	0.75713	0.813625	S	2		0		2	2	2	2	2	2	7.32383	0.649134	0.00362481	46.318	36.518	46.318	-0.10359	7	7	7	7	7	7	7.64348	7
TGME49_265330	cell-cycle-associated protein kinase GSK, putative;putative cell-cycle-associated protein kinase GSK	270	-0.739747	-0.356328	0.383418	-1.79806	-1.59327	-2.1717	-1.31749	-0.853803	-1.17249	-1.78583	-1.38987	-1.69581	-1.46943	-0.988851	-1.34424	0.012228	0.203402	0.475895	-0.151934	-0.135048	-0.171749	T	3		0		2	2	2	2	2	2	7.02148	0.996762	0.000423478	83.204	57.221	83.204	0.37975	3	3	3	3	3	3	7.56998	3
TGME49_230210	alveolin domain containing intermediate filament IMC10	548	-0.73817	-0.527309	0.210861	0.48439	0.453182	0.485619	1.18283	1.23478	1.22008	2.76761	2.81413	2.89688	3.32834	3.3608	3.37141	2.28322	2.36095	2.41126	2.1455	2.12601	2.15133	S	2		0		18	18	18	18	18	18	9.05922	1	3.56e-21	151.73	130.67	96.208	-0.77809	24	24	24	24	24	24	8.6382	12
TGME49_211040	Sec61beta family protein	36	-0.734187	-0.495949	0.238239	0.524059	0.205437	0.25901	0.995451	1.2002	0.995411	1.99585	1.61132	1.60377	2.08321	2.37369	2.2419	1.4718	1.40589	1.34476	1.08776	1.17348	1.24649	S	2		1		4	4	4	4	4	4	7.96407	0.792262	2.25e-32	144.19	112.48	52.754	-0.36788	10	10	10	10	10	10	8.01932	4
TGME49_290700	hypothetical protein	216	-0.734082	-1.41238	-0.678301	1.3058	1.92601	2.3961	2.61144	2.78836	2.43036	0.279623	1.1008	1.37589	2.36459	2.43613	2.19275	-1.02618	-0.825207	-1.02021	-0.246857	-0.352228	-0.237604	S	3	HMM: MKRFWLCALLSLLEFSWGCNAL, NN: MKRFWLCALLSLLEFSWGCNAL;HMM: MKRFWLCALLSLLEFSWGCNSL, NN: MKRFWLCALLSLLEFSWGCNSL	0		2	2	2	2	2	2	7.99071	0.999835	5.27e-57	194.77	181.93	194.77	-0.078831	4	4	4	4	4	4	7.85486	4
TGME49_205558	NAC domain-containing protein	92	-0.731291	-0.530323	0.200968	-3.14563	-2.89269	-3.22484	-2.3916	-2.28431	-2.39337	-2.0086	-1.86691	-1.89435	-1.48097	-1.24944	-1.44848	1.13703	1.02577	1.33049	0.910631	1.03486	0.944891	S	2		0		1	1	1	1	1	1	6.75483	0.998539	2.87e-13	145.91	113.76	145.91	0.69732	9	9	9	9	9	9	8.6001	4
TGME49_310780	dense granule protein GRA4	231	-0.730401	-0.076622	0.653779	-4.81395	-5.02476	-4.76272	-4.27861	-3.98593	-4.14569	-2.11747	-2.2632	-1.96884	-2.19232	-1.90628	-2.02104	2.69649	2.76156	2.79387	2.08629	2.07965	2.12464	S	2	HMM: MQGTWFSLFVVVMVSHLAFGG, NN: MQGTWFSLFVVVMVSHLAFGG	0		1	1	1	1	1	1	7.20607	0.594021	7.73e-06	74.278	66.767	74.278	0.1137	18	18	18	18	18	18	8.68229	10
TGME49_264420	lipoprotein, putative;putative lipoprotein	1759	-0.729409	-0.0589833	0.670426	5.2783	5.41353	5.12767	5.69228	6.36636	5.94907	1.3181	1.52408	1.6378	1.53403	1.50485	1.61805	-3.96019	-3.88944	-3.48987	-4.15825	-4.86152	-4.33102	S	3		0		3	3	3	3	3	3	7.60501	0.998192	0.0075232	62.338	44.265	43.798	0.10726	1	1	1	1	1	1		1
TGME49_217540	RNA recognition motif-containing protein	208	-0.729308	-0.78268	-0.053372	-1.81946	-1.67643	-2.12106	-1.20654	-1.06751	-1.15498	-0.0238895	0.0381069	-0.296604	0.594322	0.777628	0.693703	1.79557	1.71454	1.82446	1.80086	1.84514	1.84869	S	3		0		2	2	2	2	2	2	7.99929	1	1.5e-28	148.26	130.79	148.26	-0.45954	12	12	12	12	12	12	8.28675	7
TGME49_293630	arsenite-resistance protein 2;hypothetical protein	667	-0.72891	-0.570947	0.157963	-3.32973	-3.88246	-3.96072	-3.18477	-2.88608	-2.91532	-2.4107	-3.04198	-2.85658	-2.36577	-2.12895	-2.1017	0.919029	0.840481	1.10413	0.819	0.75713	0.813625	S	2		0		1	1	1	1	1	1	7.32383	0.701545	0.0086513	46.318	36.518	46.318	-0.10359	7	7	7	7	7	7	7.64348	7
TGME49_293630	arsenite-resistance protein 2;hypothetical protein	671	-0.72891	-0.570947	0.157963	-3.32973	-3.88246	-3.96072	-3.18477	-2.88608	-2.91532	-2.4107	-3.04198	-2.85658	-2.36577	-2.12895	-2.1017	0.919029	0.840481	1.10413	0.819	0.75713	0.813625	S	2		0		1	1	1	1	1	1	7.32383	0.649091	0.0086513	46.318	36.518	46.318	-0.10359	7	7	7	7	7	7	7.64348	7
TGME49_217680	hypothetical protein	167	-0.727222	-1.02442	-0.297201	0.667507	0.552017	0.587492	1.29067	1.41816	1.27986	4.43462	4.34133	4.35022	5.35934	5.47943	5.36068	3.76711	3.78932	3.76273	4.06867	4.06127	4.08082	S	2		0		8	8	8	8	8	8	8.71201	0.99986	0.00020063	162.93	89.259	162.93	0.12181	53	54	54	53	53	54	8.77718	39
TGME49_305850	RNA recognition motif-containing protein	62	-0.72722	-0.364655	0.362565	1.06913	0.685821	0.642271	1.39981	1.61916	1.55991	3.88046	3.61377	3.56102	3.96628	4.11482	4.06812	2.81133	2.92795	2.91875	2.56647	2.49566	2.5082	S	2		0		10	10	10	10	10	10	8.6141	0.999919	1.93e-66	163.55	133.7	121.95	-0.045383	21	21	21	21	21	21	9.31813	11
TGME49_253750	PLU-1 family protein	389	-0.725281	-0.470527	0.254753	-0.164545	-0.427808	-0.282906	0.518013	0.419887	0.362684	-1.69703	-1.98661	-1.95693	-1.43514	-1.35162	-1.44222	-1.53249	-1.5588	-1.67403	-1.95316	-1.77151	-1.80491	S	2		0		1	1	1	1	1	1	6.9664	1	0.0297748	58.274	40.454	58.274	-0.6476	2	2	2	2	2	2	6.76184	2
TGME49_264420	lipoprotein, putative	1591	-0.72478	-0.0543537	0.670426	4.14616	4.01646	3.50568	4.2793	5.06188	4.50145	0.185967	0.127014	0.0158062	0.121056	0.200359	0.170433	-3.96019	-3.88944	-3.48987	-4.15825	-4.86152	-4.33102	S	3		0		2	2	2	2	2	2	7.8051	1	5.49e-14	102.73	87.94	71.857	0.082436	1	1	1	1	1	1		1
TGME49_284050	DEAD/DEAH box helicase domain-containing protein	2373	-0.723849	-0.531139	0.19271	4.8312	4.78585	4.43292	5.437	5.39604	5.38849	3.42018	3.36869	2.78229	3.73548	3.75503	3.67406	-1.41102	-1.41717	-1.65063	-1.70151	-1.64101	-1.71443	S	3		0		8	8	8	8	8	8	8.7646	0.998733	3.8e-59	182.35	164.49	144.97	0.2237	2	2	2	2	2	2	6.79669	2
TGME49_286450	dense granule protein GRA5	108	-0.71972	-0.291707	0.428012	3.38514	3.15615	3.33967	3.96961	4.14929	3.92122	3.69013	3.62841	3.68215	3.92937	4.02064	3.9258	0.304989	0.472263	0.342478	-0.0402412	-0.128645	0.00457954	S	2	HMM: MASVKRVVVAVMIVNVLALIFVGVAGS, NN: MASVKRVVVAVMIVNVLALIFVGVAGS	2		31	31	31	31	31	31	9.59082	0.994054	9.5e-105	228.31	216.74	106.11	-0.055964	12	12	12	12	12	12	8.14622	4
TGME49_209850	RNA recognition motif-containing protein	545	-0.718633	-0.575566	0.143067	2.79558	3.65123	3.23535	3.98924	4.13855	3.71027	3.84865	4.65661	4.62946	4.9705	5.08226	4.80866	1.05307	1.00538	1.39411	0.981264	0.94371	1.09839	S	2		0		7	7	7	7	7	7	9.12024	1	0.00173611	106.54	84.108	73.386	0.14617	9	9	9	9	9	9	7.9219	8
TGME49_309590	rhoptry protein ROP1	406	-0.716861	-0.660558	0.0563027	-3.07377	-2.95166	-3.62517	-2.48422	-2.48626	-2.52954	1.00472	1.02498	0.324537	1.48106	1.4397	1.41515	4.07849	3.97664	3.9497	3.96528	3.92596	3.94469	S	3	HMM: MACRQLLCSVQNLLFYFLPDIYCT, NN: MACRQLLCSVQNLLFYFLPDIYCT	0		2	2	2	2	2	2	7.63727	1	0.0055556	79.659	48.129	72.582	-0.14072	35	35	35	35	35	35	9.36511	12
TGME49_305340	corepressor complex CRC230	1379	-0.716328	-0.505743	0.210586	-2.36097	-2.40482	-2.66141	-1.90597	-1.64076	-1.73149	-0.930744	-0.887316	-1.07892	-0.56218	-0.359222	-0.458353	1.43023	1.51751	1.58249	1.34379	1.28153	1.27314	T	2		0		1	1	1	1	1	1	7.1499	0.499998	9.74e-09	115.04	100.14	115.04	-0.082112	8	8	8	8	8	8	7.96526	7
TGME49_249990	hypothetical protein;putative microtubule-binding protein	119	-0.712874	-0.873524	-0.16065	-2.81845	-2.66459	-2.60748	-2.02235	-1.93923	-1.99032	-0.164589	-0.0638828	-0.0172081	0.727817	0.818825	0.828249	2.65386	2.60071	2.59027	2.75017	2.75806	2.81856	S	4		0		2	2	2	2	2	2	8.21566	0.998693	5.11e-81	174.59	147.8	174.59	-0.046615	23	23	23	23	23	23	8.38119	18
TGME49_232720	Lsm12, putative;putative Lsm12	184	-0.710864	-0.220235	0.49063	1.87516	2.24524	1.9086	2.75728	2.87277	2.53154	-0.36062	-0.19087	-0.249249	-0.0599194	0.0285759	-0.108692	-2.23578	-2.43611	-2.15785	-2.8172	-2.84419	-2.64023	S	2		0		1	1	1	1	1	1	6.9935	0.890719	0.0501739	72.928	48.898	72.928	-0.074028	1	1	1	1	1	1	6.47195	1
TGME49_288860	RuvB family 2 protein	490	-0.708355	-1.22857	-0.52021	2.52211	2.63534	2.77868	3.36202	3.30866	3.39052	2.03711	2.14906	2.19628	3.36202	3.33696	3.36917	-0.484997	-0.486279	-0.582399	0	0.0282974	-0.0213413	T	3		0		6	6	6	6	6	6	8.31283	0.563864	7.22e-50	185.71	167.98	53.964	2.1957	3	3	3	3	3	3	7.36243	3
TGME49_253700	transporter, major facilitator family protein	134	-0.70727	-0.25772	0.44955	1.3557	1.72444	1.33227	2.06518	2.16188	2.30716	0.118698	0.310343	0.228653	0.366217	0.540718	0.52392	-1.237	-1.41409	-1.10362	-1.69897	-1.62116	-1.78324	T	3		11		1	1	1	1	1	1	7.69119	0.688442	0.0333415	59.645	16.373	59.645	0.36561	2	2	2	2	2	2	7.11035	1
TGME49_253700	transporter, major facilitator family protein	790	-0.707222	-0.257672	0.44955	2.63775	2.84714	2.45684	3.24832	3.31071	3.50436	1.40075	1.43305	1.35322	1.54935	1.68956	1.72112	-1.237	-1.41409	-1.10362	-1.69897	-1.62116	-1.78324	S	2		11		2	2	2	2	2	2	7.9384	0.992183	4.82e-12	146.34	80.151	127.18	0.40629	2	2	2	2	2	2	7.11035	1
TGME49_291040	lactate dehydrogenase LDH2	174	-0.707135	-2.45956	-1.75243	-4.54027	-4.23044	-4.25418	-3.78359	-3.5173	-3.60259	-1.94224	-1.63689	-1.62475	0.483978	0.936035	0.754801	2.59803	2.59355	2.62943	4.26757	4.45334	4.35739	S	2		0		2	2	2	2	2	2	7.28418	1	5.95e-13	171.08	137.99	134.06	0.095728	37	37	37	37	37	37	9.0835	17
TGME49_235160	hypothetical protein	488	-0.706015	-0.501922	0.204093	3.45077	3.46465	3.44789	4.12202	4.06601	4.29333	2.83263	2.83737	2.7909	3.27891	3.33074	3.35703	-0.618139	-0.627281	-0.656981	-0.843107	-0.735272	-0.9363	S	2	HMM: MSQDSSLNSMAGGAMFTGAVSAF, NN: MSQDSSLNSMAGGAMFTGAVSAFPSHAS	0		2	2	2	2	2	2	8.85519	0.999984	0.0066286	141.27	88.717	141.27	-0.089322	4	4	4	4	4	4	6.74014	3
TGME49_315760	AP2 domain transcription factor AP2XI-4	831	-0.704653	-0.413625	0.291029	1.83702	1.89311	1.78292	2.54084	2.54307	2.5431	2.60455	2.5434	2.49126	2.97336	2.97354	2.93319	0.767534	0.650286	0.70834	0.43252	0.430471	0.390081	S	2		0		4	4	4	4	4	4	7.96371	1	2.6e-09	114.31	95.066	53.395	-0.62461	4	4	4	4	4	4	8.06431	1
TGME49_289880	hypothetical protein	968	-0.702856	-0.911459	-0.208604	2.80146	3.08105	3.30155	3.64945	3.86288	3.7803	1.66717	1.48122	1.82665	2.41654	2.68089	2.61199	-1.13429	-1.59983	-1.47491	-1.23291	-1.182	-1.16831	S	4		2		3	3	3	3	3	3	7.8952	0.888537	1.49e-22	116.45	98.448	69.27	0.18658	4	4	4	4	4	4	7.56635	4
TGME49_261650	hypothetical protein	1081	-0.702117	-2.28767	-1.58555	-0.908436	-1.05023	-0.988594	-0.332314	-0.178286	-0.330305	0.318102	0.294577	0.465345	2.48046	2.80492	2.65564	1.22654	1.3448	1.45394	2.81278	2.98321	2.98594	S	3		0		5	5	5	5	5	5	7.99208	1	1.36e-43	141.38	125.39	120.93	-0.39163	21	21	20	21	21	21	8.33778	15
TGME49_257350	eukaryotic translation initiation factor, putative;putative eukaryotic translation initiation factor	610	-0.698979	-0.270673	0.428307	-1.09578	-1.40912	-1.34517	-0.663551	-0.559218	-0.530362	-0.86237	-0.877591	-0.855748	-0.647751	-0.594813	-0.541127	0.233406	0.531534	0.48942	0.0158005	-0.0355949	-0.0107651	S	3		0		1	1	1	1	1	1		0.998958	3.52e-07	61.963	52.06	61.963	0.24472	4	4	4	4	4	4	7.1478	4
TGME49_250770	eukaryotic initiation factor-4A, putative;putative eukaryotic initiation factor-4A	145	-0.69743	-0.364197	0.333232	1.7116	1.76214	2.05356	2.48379	2.60184	2.53396	5.73984	5.73624	6.08926	6.14923	6.25721	6.25148	4.02824	3.97409	4.0357	3.66544	3.65538	3.71751	T	5		0		11	11	11	11	11	11	9.46124	1	6.19e-73	236.95	212.03	133.16	-0.38725	31	31	31	31	31	31	8.9561	16
TGME49_318440	helicase associated domain (ha2) protein	1975	-0.696699	-0.744838	-0.048138	-1.63108	-1.47509	-2.12261	-1.00337	-0.87356	-1.26176	-0.305401	-0.236198	-0.926469	0.28397	0.430418	0.0520573	1.32568	1.23889	1.19614	1.28733	1.30398	1.31382	T	2		0		1	1	1	1	1	1	7.05111	0.956793	0.0288279	69.352	23.919	69.352	0.017229	12	12	12	12	12	12	7.82433	10
TGME49_214500	ankyrin repeat-containing protein	397	-0.693481	-0.0765587	0.616923	0.138185	0.683967	-0.0937128	0.669125	1.12914	1.01062	-1.88613	-1.657	-1.52077	-1.68897	-1.55261	-1.59265	-2.02432	-2.34097	-1.42706	-2.35809	-2.68175	-2.60327	S	3	HMM: MDSSAPSNSLSSATQMSSSSSSSASFLSSPSSSASASAA, NN: MDSSAPSNSLSSATQMSSSSSSSASFLSSPSSSASASAA	0		2	2	2	2	2	2	6.68958	1	7.01e-05	82.663	61.291	82.663	0.04618	1	1	1	1	1	1	6.65708	1
TGME49_206590	calcium-dependent protein kinase CDPK2A	240	-0.691496	-0.858985	-0.167489	2.01286	2.06474	2.16629	2.73159	2.88183	2.70495	3.24446	3.15587	3.28407	3.98832	4.19969	4.07335	1.2316	1.09114	1.11778	1.25673	1.31785	1.36839	S	3		0		15	15	15	15	15	15	8.55133	0.999105	1.79e-22	150.51	118.29	150.51	0.03075	11	11	11	11	11	11	7.83049	9
TGME49_254940	MIF4G domain-containing protein	1517	-0.68957	-0.452761	0.236808	0.642252	0.882378	0.417906	1.46599	1.42001	1.12525	0.468681	0.611429	0.329843	0.980595	0.991518	0.796125	-0.173571	-0.270948	-0.0880623	-0.485392	-0.428493	-0.329121	T	3		0		2	2	2	2	2	2	7.51342	0.825617	0.0310361	57.175	28.026	51.879	-0.16571	5	5	5	5	5	5	7.17728	5
TGME49_205380	fructose-bisphospatase I	95	-0.687837	-0.442401	0.245437	0.80714	0.581295	0.737911	1.2605	1.42524	1.50411	3.51891	3.33513	3.38829	3.72916	3.8615	3.97886	2.71177	2.75383	2.65037	2.46866	2.43626	2.47475	T	4		0		3	3	3	3	3	3	8.52504	0.789159	6.4e-34	166.01	143.96	112.08	0.17228	14	14	14	14	14	14	8.21035	11
TGME49_265840	hypothetical protein	1333	-0.686996	-0.548555	0.138441	4.09348	4.03678	3.92105	4.59437	4.84613	4.67179	2.99275	2.80415	2.89656	3.37434	3.48024	3.48453	-1.10073	-1.23263	-1.02449	-1.22003	-1.36589	-1.18726	S	2	HMM: MRPAVPQSPVLLSFPPPASLAS, NN: MRPAVPQSPVLLSFPPPASLAS;HMM: MRPAVPQSPVPLSFPPPASLAS, NN: MRPAVPQSPVPLSFPPPASLAS	0		2	2	2	2	2	2	8.29708	0.995558	7.25e-05	106.58	102.22	87.989	0.21753	1	1	1	1	1	1		1
TGME49_264420	lipoprotein, putative;putative lipoprotein	1711	-0.686244	-0.0158191	0.670426	7.38754	7.24793	7.34713	7.72735	8.41967	7.89432	3.42735	3.35848	3.85726	3.5691	3.55815	3.5633	-3.96019	-3.88944	-3.48987	-4.15825	-4.86152	-4.33102	S	4		0		5	5	5	5	5	5	8.39032	0.999964	8.81e-13	157.91	129.09	157.91	-0.35892	1	1	1	1	1	1		1
TGME49_264430	hypothetical protein	638	-0.685527	-0.0151014	0.670426	7.65589	7.787	7.43908	8.0864	8.63137	8.22078	3.69569	3.89755	3.94921	3.92815	3.76985	3.88976	-3.96019	-3.88944	-3.48987	-4.15825	-4.86152	-4.33102	S	5		0		5	5	5	5	5	5	8.66275	1	1.19e-08	138.05	104.18	45.618	0.048159	1	1	1	1	1	1		1
TGME49_209800	formate/nitrite transporter protein	318	-0.683507	-1.19219	-0.50868	1.00031	0.931734	1.09412	1.7769	1.85655	1.44323	0.840969	0.836054	1.06287	2.11013	2.26408	1.94224	-0.159346	-0.0956802	-0.03125	0.333229	0.407528	0.499006	S	3		6		2	2	2	2	2	2	7.86241	0.999838	2.81e-42	154.86	122.06	154.86	0.085889	3	3	3	3	3	3	7.83586	3
TGME49_232230	ribosomal protein RPL30	10	-0.682418	-0.631077	0.0513412	-3.95949	-3.83378	-3.97958	-3.34211	-3.09282	-3.29066	-0.873635	-0.803456	-1.04447	-0.345835	-0.161177	-0.321316	3.08586	3.03032	2.93511	2.99628	2.93164	2.96935	S	2		0		1	1	1	1	1	1	6.82437	0.951903	0.00445616	78.615	46.626	78.615	-0.38097	15	15	15	15	15	15	8.91093	8
TGME49_287480	hypothetical protein;putative transmembrane protein	2037	-0.680102	-0.629591	0.050511	-1.14637	-0.889007	-1.335	-0.691967	-0.287243	-0.350861	-2.18082	-1.91797	-2.36369	-1.69984	-1.39104	-1.48283	-1.03445	-1.02897	-1.02868	-1.00788	-1.10379	-1.13197	S	3	HMM: MTAPPVSVAPGAPSPPAPYFPASLVPATAASHLQAA, NN: MTAPPVSVAPGAPSPPAPYFPASLVPATAAS;N/A	0;4		3	3	2	3	3	3	6.99262	1	0.00121608	110.08	87.435	110.08	-0.014925	3	3	3	3	3	3	6.14669	3
TGME49_281400	phosphofructokinase domain-containing protein	392	-0.680064	-0.431248	0.248816	1.73084	2.02805	1.63503	2.01402	2.39473	3.02536	-1.14025	-1.30799	-1.30266	-1.00945	-0.75312	-0.694593	-2.87109	-3.33605	-2.93769	-3.02347	-3.14785	-3.71995	S	3		0		5	5	5	5	5	5	7.26461	0.998605	8.46e-15	101.34	96.436	101.34	-0.59628	1	1	1	1	1	1		1
TGME49_280700	arginine decarboxylase	112	-0.679216	-0.402687	0.276529	-0.489311	-0.262992	-0.539417	0.173359	0.172625	0.399942	-1.08723	-0.971658	-1.04425	-0.630318	-0.736228	-0.528534	-0.597918	-0.708666	-0.504837	-0.803677	-0.908853	-0.928476	S	3		0		1	1	1	1	1	1	7.57403	0.808456	1.58e-28	149.18	121.26	149.18	0.41782	2	2	2	2	2	2	7.10609	2
TGME49_308890	transcription elongation factor SPT6	1221	-0.678903	-0.446445	0.232458	-0.988342	-1.10299	-1.16874	-0.576889	-0.297899	-0.348572	-1.86795	-1.84225	-1.90652	-1.56428	-1.43221	-1.28089	-0.879604	-0.739256	-0.737787	-0.987391	-1.13431	-0.93232	S	3	HMM: MLRSRSRFSQCPRFPRFSLVFVFFLSQFLFSRFAK, NN: MLRSRSRFSQCPRFPRFSLVFVFFLSQFLFSRFAK;N/A	0;3		1	1	1	1	1	1	7.22313	0.88397	0.00599295	58.814	38.229	58.814	-0.032199	5	5	5	5	5	5	6.95014	5
TGME49_273760	heat shock protein HSP70	496	-0.678791	-0.755009	-0.0762181	-8.29169	-8.11842	-8.06573	-7.61586	-7.29735	-7.52625	-1.7379	-1.57537	-1.48703	-0.977126	-0.669511	-0.888633	6.55379	6.54305	6.5787	6.63873	6.62783	6.63762	S	2		0		1	1	1	1	1	1		0.849146	8.93e-06	98.572	80.417	98.572	-0.36505	225	225	225	225	225	225	10.2896	58
TGME49_289100	hook protein;hypothetical protein	694	-0.678611	-0.712874	-0.0342636	0.384334	0.459291	0.263313	0.996212	1.18923	0.957329	-0.454795	-0.422815	-0.562191	0.182989	0.349926	0.165907	-0.839128	-0.882107	-0.825504	-0.813223	-0.839304	-0.791422	T	3		0		1	1	1	1	1	1	7.76081	0.999967	1.36e-86	212.01	187.73	212.01	0.010737	4	4	4	4	4	4	7.04852	4
TGME49_205130	hypothetical protein;putative glyoxalase	4288	-0.678569	-0.433678	0.244891	2.25223	2.26624	2.09305	2.79296	2.86329	2.99097	0.0638409	-0.044014	0.0524006	0.388475	0.515034	0.469753	-2.18839	-2.31025	-2.04065	-2.40449	-2.34825	-2.52122	S	2		0		2	2	2	2	2	2	7.64135	0.999999	7.82e-06	132.86	79.849	132.86	-0.58583	2	2	2	2	2	2	6.92967	1
TGME49_262100	tetratricopeptide repeat-containing protein	438	-0.67763	-1.38084	-0.70321	2.88397	2.62443	2.72444	3.33534	3.39604	3.53436	2.69314	2.62443	2.77478	4.01394	4.12758	4.09335	-0.190838	0	0.0503464	0.678606	0.731543	0.558989	S	4		0		11	11	11	11	11	11	9.08429	1	2.59e-86	247.35	213.65	138.03	-0.12666	7	7	7	7	7	7	7.48834	4
TGME49_263070	CMGC kinase, CK2 family	461	-0.676601	-0.904074	-0.227473	-0.783955	-0.551231	-0.468687	-0.145186	0.238497	0.132618	1.26494	1.40329	1.38101	2.02578	2.41978	2.31591	2.0489	1.95452	1.8497	2.17096	2.18128	2.18329	S	3		0		4	4	4	4	4	4	7.84301	0.999989	3.35e-23	166.27	119.37	142.43	-0.068722	13	13	13	13	13	13	8.2461	12
TGME49_231480	GCN1, putative;putative GCN1	2781	-0.674749	-0.544709	0.13004	-0.192108	-0.346424	-0.408297	0.276287	0.420822	0.380308	0.53298	0.431217	0.435614	0.972809	1.03451	1.02662	0.725088	0.777641	0.84391	0.696522	0.613684	0.646315	S	3		0		2	2	2	2	2	2	7.80774	0.999047	6.03e-34	153.88	139.68	142.79	0.20024	8	8	8	8	8	8	6.75256	8
TGME49_247350	thioredoxin domain-containing protein	305	-0.673793	-0.975059	-0.301266	3.41526	3.30637	2.47154	3.49135	3.90955	3.81364	6.13758	5.94238	4.81149	6.36952	6.78884	6.65826	2.72233	2.63601	2.33995	2.87817	2.87929	2.84462	S	2	HMM: MPQAKTPTAVLSLANVFFSTFIAVSGD, NN: MPQAKTPTAVLSLANVFFSTFIAVSGD	4		16	16	16	16	16	16	9.28071	1	0.00253225	96.618	17.491	96.618	-0.50099	12	12	12	12	12	12	8.73245	5
TGME49_224260	PHD-finger domain-containing protein	3396	-0.673741	-0.313782	0.359959	-0.384928	0.130188	0.359407	0.733172	0.616389	0.776329	-3.30026	-2.95377	-2.60905	-2.66836	-2.55084	-2.70252	-2.91533	-3.08395	-2.96845	-3.40153	-3.16723	-3.47885	S	2		0		1	1	1	1	1	1		0.549026	0.0394605	43.03	34.898	43.03	-1.1365	1	1	1	1	1	1	6.20919	1
TGME49_205380	fructose-bisphospatase I	55	-0.67208	-0.426642	0.245437	-5.58387	-5.91592	-5.76164	-5.22394	-4.92843	-5.09282	-2.8721	-3.16209	-3.11126	-2.75529	-2.49218	-2.61807	2.71177	2.75383	2.65037	2.46866	2.43626	2.47475	S	3		0		1	1	1	1	1	1	6.29996	0.999988	2.06e-14	116.96	99.411	116.96	0.094158	14	14	14	14	14	14	8.21035	11
TGME49_286580	hypothetical protein;putative lysophospholipase	724	-0.671324	-0.285368	0.385956	2.49153	2.47437	2.35275	3.0686	3.04269	3.22133	4.87186	4.88034	4.97452	5.15389	5.15804	5.27088	2.38032	2.40597	2.62177	2.08529	2.11536	2.04955	T	4		0		16	16	16	16	16	16	8.96967	1	3.22e-08	168.61	79.874	50.088	-0.39832	20	20	20	20	20	20	8.31302	18
TGME49_251870	histone H2Ba;histone H2Bb	27	-0.670578	-0.428699	0.241879	-1.53133	-1.36909	-2.0491	-0.881466	-0.998957	-1.05738	2.34152	2.53297	1.94238	2.8017	2.69099	2.6103	3.87286	3.90207	3.99149	3.68316	3.68994	3.66768	S	3		0		6	6	6	6	6	6	7.887	0.99794	8.32e-10	146.5	112.63	101.53	0.031571	22	22	22	22	22	22	9.30242	10
TGME49_209850	RNA recognition motif-containing protein	790	-0.66872	-0.525653	0.143067	-1.34301	-1.27422	-1.74209	-0.811394	-0.668627	-0.87314	-0.28994	-0.268835	-0.347979	0.16987	0.275084	0.22525	1.05307	1.00538	1.39411	0.981264	0.94371	1.09839	T	2		0		2	2	2	2	2	2	8.34557	0.999733	8.43e-09	142.03	116.31	142.03	0.13066	9	9	9	9	9	9	7.9219	8
TGME49_271380	PUB domain-containing protein	487	-0.66868	-0.936007	-0.267327	2.06873	2.30283	2.26249	2.84796	2.9086	2.88354	1.0023	1.15104	1.12914	1.94346	2.14795	1.99909	-1.06644	-1.1518	-1.13335	-0.904499	-0.760649	-0.884449	S	3		0		2	2	2	2	2	2	7.78293	1	0.00035225	122.46	68.2	86.592	-0.12301	4	4	4	4	4	4	7.20156	4
TGME49_228120	chloroquine resistance marker;hypothetical protein	253	-0.666802	-0.869307	-0.202506	1.32543	1.27093	0.519971	1.77143	1.75564	1.58967	0.128967	0.0678177	-0.634366	0.671446	0.798634	0.700262	-1.19646	-1.20311	-1.15434	-1.09998	-0.957003	-0.889408	S	3		0		3	3	3	3	3	3	7.65957	0.997674	7.67e-06	115.83	86.024	54.09	-0.75533	3	3	3	3	3	3	7.09712	3
TGME49_246730	hypothetical protein;putative rRNA-processing protein EBP2	330	-0.666417	-0.777128	-0.110711	3.03653	3.36219	3.33424	3.74434	4.00966	3.9782	0.814299	0.732241	0.618301	1.32583	1.50936	1.66103	-2.22223	-2.62995	-2.71593	-2.41852	-2.50029	-2.31717	S	3		0		4	4	4	4	4	4	7.67641	1	0.00162455	62.861	54.064	44.734	-0.25898	1	1	1	1	1	1	6.72527	1
TGME49_209850	RNA recognition motif-containing protein	99	-0.66641	-0.523343	0.143067	-0.847927	-0.682241	-1.32657	-0.437664	-0.229067	-0.190773	0.205145	0.323139	0.0675488	0.5436	0.714643	0.907618	1.05307	1.00538	1.39411	0.981264	0.94371	1.09839	S	3		0		2	2	2	2	2	2	8.19725	1	6.94e-06	136.27	81.503	74.392	-0.0066212	9	9	9	9	9	9	7.9219	8
TGME49_253700	transporter, major facilitator family protein	136	-0.666163	-0.216613	0.44955	2.01333	2.25834	1.8308	2.56519	2.70234	2.83342	0.776325	0.844244	0.727184	0.866222	1.08119	1.05018	-1.237	-1.41409	-1.10362	-1.69897	-1.62116	-1.78324	S	2		11		2	2	2	2	2	2	7.98241	0.996183	0.0225595	70.412	15.348	64.103	0.59932	2	2	2	2	2	2	7.11035	1
TGME49_204310	hypothetical protein;putative transmembrane protein	2186	-0.665917	-0.662915	0.00300201	-0.295238	-0.535128	-0.724949	0.223887	0.165034	0.0535154	-2.09015	-2.16216	-2.30211	-1.42635	-1.51623	-1.62309	-1.79491	-1.62703	-1.57716	-1.65024	-1.68126	-1.6766	S	2		2		2	2	2	2	2	2	6.8586	0.539282	2.12e-45	186.21	167.27	127.37	0.43277	2	2	2	2	2	2	6.26642	2
TGME49_255190	leucine rich repeat-containing protein;myosin C	871	-0.663816	-0.556428	0.107388	0.917854	0.95113	0.842083	1.49956	1.59484	1.60812	1.18319	1.16738	0.921763	1.61992	1.57023	1.75146	0.265331	0.216249	0.0796795	0.120359	-0.0246067	0.143345	S	2	HMM: MRPPLGTPLFFPSSAPSSPASVRAA, NN: MRPPLGTPLFFPSSAPSSPASVRAA;N/A	0		5	5	5	5	5	5	7.98497	0.999997	0.00010458	133.81	31.039	104.37	0.20449	2	2	2	2	2	2	7.43355	2
TGME49_301400	hypothetical protein	2125	-0.660858	-1.42587	-0.765014	-0.311307	0.33864	-0.152496	0.36873	0.681331	0.80735	-3.13524	-2.72476	-3.00012	-1.67825	-1.51127	-1.39299	-2.82394	-3.0634	-2.84762	-2.04698	-2.1926	-2.20034	S	3		0		1	1	1	1	1	1	7.21743	0.999701	6.85e-06	83.879	71.663	83.879	-0.44272	2	2	2	2	2	2	6.32856	2
TGME49_253700	transporter, major facilitator family protein	570	-0.660347	-0.210797	0.44955	-1.37291	-1.25862	-0.922273	-0.564009	-0.720855	-0.287894	-2.60991	-2.67271	-2.02589	-2.26298	-2.34201	-2.07113	-1.237	-1.41409	-1.10362	-1.69897	-1.62116	-1.78324	S	4		11		2	2	2	2	2	2	7.46832	1	8.71e-29	151.89	133.02	151.89	0.2286	2	2	2	2	2	2	7.11035	1
TGME49_283740	RNA recognition motif-containing protein	475	-0.659761	-0.813743	-0.153981	4.41464	3.37307	3.84857	4.22732	4.79016	4.59808	0.80772	0.567797	0.271923	1.29735	1.46127	1.33005	-3.60692	-2.80527	-3.57664	-2.92996	-3.3289	-3.26804	T	3		0		1	1	1	1	1	1	7.93314	0.785762	0.000496596	88.945	65.414	88.945	0.24353	1	1	1	1	1	1		1
TGME49_263420	ubiquitin-specific protease USP4	683	-0.65855	-0.425473	0.233077	0.653421	0.544335	0.870346	1.13297	1.36367	1.54711	-1.17085	-1.13611	-0.958223	-0.710844	-0.619796	-0.658119	-1.82427	-1.68045	-1.82857	-1.84381	-1.98347	-2.20523	S	4		0		1	1	1	1	1	1	7.60717	0.901106	4.92e-14	72.657	68.66	72.657	-0.43764	2	2	2	2	2	2	6.37889	2
TGME49_224050	AP2 domain transcription factor AP2X-4	886	-0.657796	-0.696075	-0.0382786	0.218264	0.320248	0.556189	1.12451	0.96187	0.981707	0.666802	0.704147	0.925541	1.49059	1.46214	1.43198	0.448538	0.3839	0.369352	0.366077	0.500273	0.450275	S	2		0		4	4	4	4	4	4	7.73914	0.999702	0.00121923	66.536	57.97	66.536	-0.47683	7	7	7	7	7	7	7.60018	7
TGME49_300120	aminotransferase, class V superfamily protein	481	-0.657694	-0.705003	-0.0473094	0.913988	0.549391	0.715181	1.30641	1.34909	1.49614	-1.36634	-1.51541	-1.38435	-0.82102	-0.664567	-0.665506	-2.28033	-2.0648	-2.09953	-2.12743	-2.01366	-2.16165	S	2	HMM: MPAGPPASVLASGCLCLSARELQRAGCF, NN: MPAGPPASVLASGCLCLSARELQRAGCF;HMM: MPAGPPGSVLASGCLCLSARELQRAGCF, NN: MPAGPPGSVLASGCLCLSARELQRAGCF	0		1	1	1	1	1	1	8.13104	0.943714	1.63e-64	158.11	144.98	158.11	0.008794	2	2	2	2	2	2	6.99983	2
TGME49_316340	hypothetical protein	56	-0.657646	-0.616945	0.0407009	-0.504799	-0.133963	-0.206774	0.288195	0.388458	0.45075	0.452271	0.808565	0.784204	1.21634	1.33879	1.34074	0.957069	0.942528	0.990978	0.928148	0.950337	0.889988	T	2		0		2	2	2	2	2	2	8.10322	0.838931	2.73e-11	113.94	94.628	99.6	-0.43523	9	9	9	9	9	9	7.94049	5
TGME49_311230	hypothetical protein;putative transmembrane protein	2624	-0.657399	-0.570733	0.0866663	-2.27943	-2.395	-2.39891	-1.74902	-1.6838	-1.66832	-0.0287609	-0.235449	-0.254515	0.3566	0.380089	0.456785	2.25067	2.15955	2.14439	2.10562	2.06389	2.1251	S	3		1		1	1	1	1	1	1	7.10476	0.5	0.000177833	96.247	51.322	96.247	-0.59109	21	21	21	21	21	21	8.19756	19
TGME49_299810	cysteine-tRNA synthetase (CysRS)	741	-0.655035	-0.577785	0.07725	-3.62857	-3.56725	-3.60415	-2.97183	-3.037	-2.82604	-1.42352	-1.42795	-1.3985	-0.888178	-0.940244	-0.688198	2.20505	2.1393	2.20565	2.08365	2.09675	2.13785	S	3	HMM: MRSPVLPQKSSVLRFLFLGCSLFLLFFSPCPRNRVSAF, NN: MRSPVLPQKSSVLRFLFLGCSLFLLFFSPCPRNRVSAF	1		1	1	1	1	1	1	7.32226	0.542813	1.8e-18	85.184	80.174	85.184	-0.04675	11	11	11	11	11	11	8.12555	7
TGME49_249180	bifunctional dihydrofolate reductase-thymidylate synthase	67	-0.652974	-0.583721	0.0692523	1.77183	1.79394	1.87018	2.48249	2.47613	2.43626	4.22656	4.25274	4.27603	4.87482	4.83865	4.79302	2.45473	2.4588	2.40586	2.39234	2.36253	2.35676	S	2		0		5	5	5	5	5	5	8.59856	0.996288	1.88e-11	135.23	93.551	127.2	-0.068814	22	22	22	22	22	22	8.34563	15
TGME49_229360	transaldolase	496	-0.65265	-1.05744	-0.404792	0.0851116	0.135477	0.205749	0.796797	0.787758	0.799734	2.63573	2.64835	2.68337	3.70672	3.71278	3.72028	2.55062	2.51287	2.47762	2.90992	2.92502	2.92054	S	4		0		8	8	8	8	8	8	8.47029	1	2.29e-150	252.29	237.91	186.33	-0.11216	25	25	25	25	25	25	8.50072	15
TGME49_250820	hypothetical protein	41	-0.652236	-0.463746	0.18849	0.803507	0.72591	0.294865	1.21929	1.38258	1.17913	1.88651	1.71884	1.35509	2.05405	2.18621	2.11142	1.083	0.992933	1.06023	0.834764	0.803639	0.932289	S	3		0		1	1	1	1	1	1	7.52856	0.646687	0.0111546	68.033	26.291	68.033	-0.042065	10	10	10	10	10	10	7.91213	9
TGME49_313310	DnaJ domain-containing protein	103	-0.651799	-0.499104	0.152695	0.236383	0.372057	0.481302	0.908167	1.20251	0.93446	-0.397886	-0.291361	-0.199669	0.125479	0.392807	0.0901108	-0.63427	-0.663418	-0.680971	-0.782688	-0.809706	-0.844349	S	2		0		1	1	1	1	1	1	7.39152	0.673016	3.99e-143	256.53	244.4	83.602	-0.40116	3	3	3	3	3	3	7.29077	3
TGME49_248740	hypothetical protein	82	-0.650651	-0.551102	0.09955	2.52773	2.48367	2.00377	2.9304	2.99598	3.04075	3.85144	3.7548	3.30786	4.08897	4.23174	4.2467	1.32371	1.27113	1.30409	1.15857	1.23575	1.20595	S	3		0		10	10	10	10	10	10	8.77808	0.999805	8.27e-09	150.33	110.54	110.44	-0.093795	8	8	8	8	8	8	7.86415	6
TGME49_244460	hypothetical protein	1028	-0.650145	-0.259903	0.390242	-1.36533	-1.33194	-1.72452	-0.862674	-0.691389	-0.917292	-2.02015	-2.03249	-2.33825	-1.88318	-1.79546	-1.93255	-0.654818	-0.700558	-0.613737	-1.0205	-1.10407	-1.01526	S	3		0		1	1	1	1	1	1	6.63007	0.80852	0.00922263	53.3	26.768	53.3	0.22057	3	3	3	3	3	3	6.87982	3
TGME49_305340	corepressor complex CRC230	1751	-0.648899	-0.438313	0.210586	-0.363508	-0.523401	-0.4062	0.237085	0.233978	0.182524	1.06672	0.994106	1.17629	1.58088	1.51551	1.45566	1.43023	1.51751	1.58249	1.34379	1.28153	1.27314	T	4		0		6	6	6	6	6	6	8.04517	1	1.39e-27	193.45	167.04	106.38	-0.20633	8	8	8	8	8	8	7.96526	7
TGME49_269180	MIF4G domain-containing protein	1670	-0.647193	-0.419381	0.227812	2.38256	1.37985	0.80928	2.14448	2.22295	2.14584	4.15756	3.24716	2.7193	3.75098	3.86431	3.76687	1.775	1.86731	1.91002	1.6065	1.64136	1.62103	S	4		0		6	6	6	6	6	6	8.47949	1	6.17e-05	141.54	110.32	141.54	-0.090044	21	21	21	21	21	21	8.11737	16
TGME49_214270	putative translation initiation factor IF-2;translation initiation factor IF-2, putative	441	-0.647054	-0.718027	-0.0709718	1.24402	1.1908	1.34254	1.85968	1.99151	1.86733	1.92062	1.87763	1.90034	2.5778	2.68942	2.58545	0.676601	0.686832	0.557798	0.718122	0.697906	0.718119	T	4		0		5	5	5	5	5	5	8.38133	0.954325	5.78e-34	161.64	152.62	161.64	0.20828	10	10	10	10	10	10	7.51342	6
TGME49_257070	hypothetical protein;putative major ampullate spidroin 2	161	-0.644862	-0.901724	-0.256861	-2.24983	-2.22186	-2.87846	-1.75875	-1.87593	-1.78087	-2.53597	-2.61592	-3.31512	-1.85479	-2.01046	-1.89659	-0.286137	-0.394068	-0.436655	-0.096035	-0.134525	-0.115715	S	3		0		1	1	1	1	1	1	7.00087	0.994928	0.0365306	49.715	7.839	49.715	0.03953	2	2	2	2	2	2	7.09667	2
TGME49_232150	hypothetical protein	100	-0.64404	-0.0362033	0.607836	-0.147974	-0.107847	-0.337992	0.327694	0.441839	0.568773	0.304758	0.431809	0.281225	0.300417	0.343269	0.482716	0.452732	0.539656	0.619217	-0.027277	-0.0985699	-0.0860577	S	2		0		2	2	2	2	2	2	7.30419	0.999991	3.71e-16	149.86	114.9	78.95	0.087198	7	7	7	7	7	7	6.9398	6
TGME49_311230	hypothetical protein;putative transmembrane protein	2625	-0.643658	-0.556992	0.0866663	-1.70618	-1.83692	-1.81469	-1.17543	-1.12147	-1.12991	0.544495	0.322628	0.329708	0.930193	0.942421	0.995192	2.25067	2.15955	2.14439	2.10562	2.06389	2.1251	S	3		1		2	2	2	2	2	2	7.54316	0.849904	8.81e-13	149.35	103.73	149.35	-0.017464	21	21	21	21	21	21	8.19756	19
TGME49_213067	hypothetical protein;putative transmembrane protein	97	-0.641752	-1.38007	-0.738316	-1.54926	-1.71392	-1.54145	-1.02408	-0.742142	-1.11314	0.140318	0.0184803	0.271782	1.43514	1.7614	1.37424	1.68957	1.7324	1.81323	2.45923	2.50354	2.48737	S	4	HMM: MHSIVYVVVSVLAVLGRVDGQ, NN: MHSIVYVVVSVLAVLGRVDGQ	1		1	1	1	1	1	1	7.07383	0.999557	0.000115549	88.09	77.325	88.09	0.082831	18	18	18	18	18	18	8.1936	11
TGME49_264430	hypothetical protein	240	-0.641494	0.028931	0.670426	1.81495	1.86482	1.53135	2.22762	2.57388	2.33411	-2.14524	-2.02463	-1.95852	-1.93062	-2.28764	-1.99691	-3.96019	-3.88944	-3.48987	-4.15825	-4.86152	-4.33102	S	2		0		1	1	1	1	1	1	6.50969	0.625212	0.0110734	69.331	56.715	69.331	0.21654	1	1	1	1	1	1		1
TGME49_264430	hypothetical protein	242	-0.641494	0.028931	0.670426	1.81495	1.86482	1.53135	2.22762	2.57388	2.33411	-2.14524	-2.02463	-1.95852	-1.93062	-2.28764	-1.99691	-3.96019	-3.88944	-3.48987	-4.15825	-4.86152	-4.33102	S	2		0		1	1	1	1	1	1	6.50969	0.523677	0.0110734	69.331	56.715	69.331	0.21654	1	1	1	1	1	1		1
TGME49_209100	PUB domain-containing protein	365	-0.640465	-0.742987	-0.102522	3.27677	2.97258	3.3026	3.7446	3.98363	3.74512	4.02185	3.72979	3.93566	4.57606	4.81114	4.52907	0.745081	0.757208	0.633058	0.831465	0.827501	0.783947	S	4		0		7	7	7	7	7	7	9.0911	0.971131	2.2e-105	197.83	173.51	197.83	-0.15477	12	12	12	12	12	12	7.6925	9
TGME49_209800	formate/nitrite transporter protein	307	-0.638297	-1.14698	-0.50868	-0.271441	0.220898	0.650774	1.00404	0.963707	0.547377	-0.430787	0.125217	0.619524	1.33727	1.37124	1.04638	-0.159346	-0.0956802	-0.03125	0.333229	0.407528	0.499006	S	3		6		2	2	2	2	2	2	7.5306	0.607724	0.00280245	46.557	39.362	46.557	-0.12711	3	3	3	3	3	3	7.83586	3
TGME49_306400	hypothetical protein	222	-0.638172	-0.779447	-0.141276	2.33162	1.90986	2.41477	2.94215	2.8639	2.76471	-0.246452	-0.648879	-0.294804	0.342342	0.378229	0.427635	-2.57807	-2.55873	-2.70957	-2.59981	-2.48567	-2.33708	S	3		0		4	4	4	4	4	4	7.55701	1	9.97e-59	205.96	187.73	190.79	-0.29058	2	2	2	2	2	2	6.72127	2
TGME49_205380	fructose-bisphospatase I	96	-0.638009	-0.392572	0.245437	-1.0042	-0.968058	-0.987671	-0.462431	-0.373692	-0.209776	1.70757	1.78577	1.6627	2.00623	2.06257	2.26498	2.71177	2.75383	2.65037	2.46866	2.43626	2.47475	S	3		0		1	1	1	1	1	1	8.1823	0.632393	7.05e-50	178.19	159.12	178.19	0.13095	14	14	14	14	14	14	8.21035	11
TGME49_311230	hypothetical protein;putative transmembrane protein	4337	-0.637555	-0.550889	0.0866663	-2.20534	-1.82917	-1.64508	-1.34025	-1.12651	-1.30015	0.0453358	0.330381	0.499317	0.765375	0.937378	0.824947	2.25067	2.15955	2.14439	2.10562	2.06389	2.1251	S	3		1		3	3	3	3	3	3	7.84577	1	0.000291651	92.939	69.822	60.102	0.11723	21	21	21	21	21	21	8.19756	19
TGME49_227800	EF hand domain-containing protein	532	-0.637165	-0.533527	0.103638	0.851325	1.12306	1.03919	1.53095	1.66327	1.73085	-0.777663	-0.449858	-0.714399	-0.230299	-0.146967	0.0359268	-1.62899	-1.57292	-1.75359	-1.76125	-1.81024	-1.69493	S	3	HMM: MPEREKGLLSFPIMAGAFSS, NN: MPEREKGLLSFPIMAGAFSSPPFPSVGFDFASSGQAL	0		1	1	1	1	1	1	7.50651	1	0.000196765	86.497	57.685	86.497	-0.70607	2	2	2	2	2	2	6.3609	2
TGME49_254390	CRAL/TRIO domain-containing protein	480	-0.636262	-1.50869	-0.872431	2.20038	1.8802	0.553366	2.23553	2.34889	1.9583	0.917879	0.617258	-0.995722	1.64047	1.82242	1.60261	-1.2825	-1.26294	-1.54909	-0.595062	-0.526468	-0.355698	S	3		0		1	1	1	1	1	1	7.31269	0.998623	0.000991518	117.2	40.257	117.2	-0.10591	2	2	2	2	2	2	7.23289	2
TGME49_281400	phosphofructokinase domain-containing protein	1591	-0.635985	-0.387169	0.248816	3.66845	3.69951	3.70785	4.0653	4.17667	4.7418	0.797363	0.363462	0.770159	1.04183	1.02881	1.02185	-2.87109	-3.33605	-2.93769	-3.02347	-3.14785	-3.71995	S	3		0		2	2	2	2	2	2	8.13376	0.999977	1.07e-63	199.6	177.7	199.6	0.018413	1	1	1	1	1	1		1
TGME49_264420	lipoprotein, putative;putative lipoprotein	1678	-0.635402	0.035024	0.670426	5.85176	5.6778	5.35667	5.98297	6.76431	6.04516	1.89157	1.78836	1.8668	1.82472	1.90279	1.71414	-3.96019	-3.88944	-3.48987	-4.15825	-4.86152	-4.33102	S	4		0		4	4	4	4	4	4	7.7455	1	0.000995672	85.909	71.23	85.909	-0.025903	1	1	1	1	1	1		1
TGME49_283740	RNA recognition motif-containing protein	258	-0.634509	-0.78849	-0.153981	6.17234	5.17121	5.96051	6.06776	6.64444	6.49538	2.56541	2.36594	2.38386	3.1378	3.31554	3.22734	-3.60692	-2.80527	-3.57664	-2.92996	-3.3289	-3.26804	S	3		0		3	3	3	3	3	3	7.88079	0.998743	5.48e-05	133.32	92.846	133.32	0.085436	1	1	1	1	1	1		1
TGME49_205550	AGC kinase	508	-0.634007	0.010888	0.644894	2.4241	2.54697	2.47363	3.16602	3.14125	3.03945	1.58815	1.50388	1.5286	1.55869	1.51736	1.51192	-0.835951	-1.04309	-0.945024	-1.60733	-1.62389	-1.52753	S	2		0		1	1	1	1	1	1	7.76851	0.617011	4.5e-06	128.21	105.2	128.21	0.076761	1	1	1	1	1	1		1
TGME49_209850	RNA recognition motif-containing protein	1329	-0.63352	-0.490454	0.143067	2.89137	3.04495	2.62646	3.5894	3.50539	3.36855	3.94444	4.05032	4.02058	4.57066	4.4491	4.46694	1.05307	1.00538	1.39411	0.981264	0.94371	1.09839	S	5		0		15	15	15	15	15	15	8.74213	1	2.47e-42	175.8	154.96	136.34	-0.37261	9	9	9	9	9	9	7.9219	8
TGME49_294010	yrdC domain-containing protein	578	-0.630803	-0.279521	0.351282	2.26067	2.32097	1.77749	2.59524	2.86602	2.79028	1.51307	1.50382	1.51182	1.69816	1.82144	1.84769	-0.747595	-0.817148	-0.265669	-0.897083	-1.04459	-0.942589	S	3	HMM: MRLALSFCQLGRRIRSILISFCHFSLLEVPSFTR, NN: MRLALSFCQLGRRIRSILISFCHFSLLE	0		4	4	4	4	4	4	8.19852	0.993294	1.42e-77	200.95	184.09	73.675	0.62617	5	5	5	5	5	5	7.31521	4
TGME49_320080	hypothetical protein	1285	-0.630753	-0.619817	0.0109361	0.489683	0.327658	-0.263252	0.804958	0.910536	0.730854	1.0672	0.835251	0.307533	1.3379	1.44681	1.28472	0.577515	0.507593	0.570786	0.532944	0.536276	0.553865	S	3	HMM: MGRSPKAPASLSSLSPLSLPPTSSE, NN: MGRSPKAPASLSSLSPLSLPPTSSE	0		4	4	4	4	4	4	8.05561	1	0.00630378	98.582	48.732	57.885	0.019324	9	9	9	9	9	9	7.45808	7
TGME49_205130	hypothetical protein;putative glyoxalase	4376	-0.630721	-0.385831	0.244891	3.12867	3.08708	2.76236	3.58982	3.64201	3.63844	0.940281	0.776827	0.721708	1.18533	1.29376	1.11722	-2.18839	-2.31025	-2.04065	-2.40449	-2.34825	-2.52122	S	3		0		5	5	5	5	5	5	8.20645	0.954362	2.27e-06	117	94.956	117	-0.057136	2	2	2	2	2	2	6.92967	1
TGME49_214880	hypothetical protein	657	-0.63063	-0.517914	0.112716	3.85129	3.78713	3.39876	4.33284	4.33098	4.26525	2.9654	2.8498	2.37158	3.24138	3.28264	3.21651	-0.885891	-0.937321	-1.02718	-1.09145	-1.04834	-1.04874	T	2		0		2	2	2	2	2	2	7.93004	1	0.0261334	93.098	28.614	91.087	-0.038644	3	3	3	3	3	3	7.12408	3
TGME49_288860	RuvB family 2 protein	493	-0.62697	-1.14718	-0.52021	3.11989	3.17452	3.28865	3.80679	3.77506	3.88212	2.6349	2.68824	2.70625	3.80679	3.80336	3.86078	-0.484997	-0.486279	-0.582399	0	0.0282974	-0.0213413	S	3		0		8	8	8	8	8	8	8.56526	0.949753	7.22e-50	185.71	167.98	118.9	-0.05527	3	3	3	3	3	3	7.36243	3
TGME49_230940	hypothetical protein	84	-0.625953	-0.0253248	0.600629	-3.98284	-4.00942	-4.17285	-3.44305	-3.46549	-3.37871	-0.63704	-0.678238	-0.752257	-0.650133	-0.717318	-0.62411	3.34579	3.33118	3.42059	2.79292	2.74817	2.7546	S	3		0		2	2	2	2	2	2	6.54737	0.969944	1.49e-12	80.912	75.448	80.912	-0.86584	31	31	31	31	31	31	8.5162	23
TGME49_265330	cell-cycle-associated protein kinase GSK, putative;putative cell-cycle-associated protein kinase GSK	214	-0.625619	-0.242201	0.383418	2.14648	1.70062	1.68684	2.49676	2.61816	2.29588	2.15871	1.90402	2.16274	2.34483	2.48311	2.12413	0.012228	0.203402	0.475895	-0.151934	-0.135048	-0.171749	S	2		0		1	1	1	1	1	1	8.52349	0.985926	3.64e-20	148.69	136.15	148.69	-0.052212	3	3	3	3	3	3	7.56998	3
TGME49_221180	hypothetical protein;putative transmembrane protein	758	-0.623905	-0.363336	0.260568	1.67475	1.70303	1.63175	2.28312	2.22942	2.36871	1.05911	1.00161	0.948988	1.37996	1.28647	1.4333	-0.615639	-0.70142	-0.682764	-0.903166	-0.942951	-0.935409	S	3	HMM: MAGSIHRASGVCRCIFFFLVASLAAPREGCAV, NN: MAGSIHRASGVCRCIFFFLVASLAAPREGCAV	5		5	5	5	5	5	5	8.13707	0.999983	1.1e-06	132.86	67.621	88.42	-0.086336	3	3	3	3	3	3	7.24072	3
TGME49_205130	hypothetical protein;putative glyoxalase	4388	-0.621152	-0.376261	0.244891	6.18887	6.20887	5.93616	6.63873	6.74249	6.81613	4.00048	3.89862	3.8955	4.23424	4.39423	4.29491	-2.18839	-2.31025	-2.04065	-2.40449	-2.34825	-2.52122	S	2		0		4	4	4	4	4	4	8.39839	0.996643	1.15e-18	206.27	95.732	184.27	-0.10536	2	2	2	2	2	2	6.92967	1
TGME49_286450	dense granule protein GRA5	38	-0.620928	-0.192916	0.428012	2.78067	2.51094	2.77676	3.28801	3.38129	3.26185	3.08566	2.9832	3.11924	3.24777	3.25265	3.26643	0.304989	0.472263	0.342478	-0.0402412	-0.128645	0.00457954	S	3	HMM: MASVKRVVVAVMIVNVLALIFVGVAGS, NN: MASVKRVVVAVMIVNVLALIFVGVAGS	2		21	21	21	21	21	21	9.65199	1	1.2e-269	295.25	286.7	241.7	-0.46702	12	12	12	12	12	12	8.14622	4
TGME49_226380	hypothetical protein;putative transmembrane protein	76	-0.620576	-0.823732	-0.203157	0.268907	0.544226	0.57818	1.07364	1.18476	0.994644	1.93119	2.14193	2.10419	2.87904	2.98112	2.78834	1.66228	1.59771	1.52601	1.80541	1.79636	1.79369	T	3	HMM: MYPLTVYSILAVVGLSLVCRGI, NN: MYPLTVYSILAVVGLSLVCRGIATE;HMM: MYPLTVYWILAVVGLSLVCRGI, NN: MYPLTVYWILAVVGLSLVCRGIATE	2		8	8	8	8	8	8	8.60441	1	1.27e-12	147.26	109.5	82.635	-0.3427	19	19	19	19	19	19	8.78071	14
TGME49_239400	hypothetical protein	1172	-0.617363	-0.183977	0.433386	3.25334	3.35722	3.30521	3.87511	3.85647	4.03629	0.705061	1.01917	0.953667	1.01212	1.05938	1.15833	-2.54828	-2.33805	-2.35155	-2.86299	-2.79709	-2.87796	S	2		0		3	3	3	3	3	3	7.70476	1	0.0349397	76.17	31.639	76.17	-0.26621	1	1	1	1	1	1	6.72916	1
TGME49_271380	PUB domain-containing protein	205	-0.615491	-0.882818	-0.267327	0.355044	0.369875	0.618974	1.06046	1.01218	1.11772	-0.711392	-0.781921	-0.514371	0.155964	0.251534	0.233271	-1.06644	-1.1518	-1.13335	-0.904499	-0.760649	-0.884449	T	3		0		3	3	3	3	3	3	7.29037	0.994437	3.11e-22	128.88	110.65	128.88	-0.045199	4	4	4	4	4	4	7.20156	4
TGME49_227800	EF hand domain-containing protein	1079	-0.615426	-0.511789	0.103638	3.95218	3.7023	3.96517	4.49204	4.53795	4.43594	2.32319	2.12938	2.21158	2.7308	2.72771	2.74101	-1.62899	-1.57292	-1.75359	-1.76125	-1.81024	-1.69493	S	4	HMM: MPEREKGLLSFPIMAGAFSS, NN: MPEREKGLLSFPIMAGAFSSPPFPSVGFDFASSGQAL	0		4	4	4	4	4	4	8.154	0.999949	3.98e-122	253.39	239.38	253.39	0.087348	2	2	2	2	2	2	6.3609	2
TGME49_235380	hypothetical protein	501	-0.615016	-0.331871	0.283145	4.52976	4.46904	4.06331	4.92258	5.01245	4.97213	3.34615	3.32567	2.99026	3.56722	3.5699	3.52057	-1.18361	-1.14338	-1.07305	-1.35535	-1.44255	-1.45157	S	3		0		10	10	10	10	10	10	9.1024	0.999996	2.81e-32	174.87	146.59	136.34	0.058132	2	2	2	2	2	2	7.0724	2
TGME49_229750	Fms-interacting protein;hypothetical protein	135	-0.612253	-0.31403	0.298224	-0.201902	0.310404	0.0488567	0.72547	0.469112	0.799535	-1.87009	-1.51036	-1.4535	-1.21546	-1.38961	-1.28678	-1.66818	-1.82077	-1.50235	-1.94093	-1.85872	-2.08632	S	2		0		1	1	1	1	1	1	6.87117	1	0.0418804	49.325	37.962	49.325	0.063978	3	3	3	3	3	3	5.94253	3
TGME49_220240	hypothetical protein	275	-0.610641	-1.03411	-0.423468	1.08253	1.05117	1.19183	1.70087	1.80995	1.64664	2.5625	2.44764	2.63889	3.51035	3.6832	3.55782	1.47997	1.39647	1.44706	1.80948	1.87325	1.91118	S	4	HMM: MEVRHRSVQLFWVVGLLGFLIYVVSLHGSPVNAA, NN: MEVRHRSVQLFWVVGLLGFLIYVVSLHGS	2		12	12	12	12	12	12	8.52013	0.999252	1.86e-53	163.16	151.78	98.766	0.50931	16	16	16	16	16	16	8.19604	8
TGME49_239400	hypothetical protein	918	-0.610178	-0.176792	0.433386	2.15482	1.80729	2.03467	2.5937	2.43752	2.7961	-0.393463	-0.530756	-0.316875	-0.269291	-0.359571	-0.0818558	-2.54828	-2.33805	-2.35155	-2.86299	-2.79709	-2.87796	S	3		0		4	4	4	4	4	4	8.15836	0.999992	1.83e-50	133.36	126.72	133.36	0.001202	1	1	1	1	1	1	6.72916	1
TGME49_270865	adenylate cyclase, putative;putative adenylate cyclase	1969	-0.607339	-0.244237	0.363101	3.0718	3.11356	3.01395	3.68709	3.7918	3.54244	1.39472	1.28937	1.29137	1.59031	1.57997	1.53789	-1.67708	-1.82419	-1.72258	-2.09678	-2.21182	-2.00455	S	3		0		2	2	2	2	2	2	7.53638	0.974918	9.04e-05	77.221	64.753	47.499	-0.18048	1	1	1	1	1	1		1
TGME49_230705	hypothetical protein;putative transmembrane protein	70	-0.607238	-0.802697	-0.195458	1.05106	0.842438	0.746311	1.43647	1.54043	1.48463	2.86874	2.69426	2.69264	3.4525	3.65564	3.55559	1.81768	1.85182	1.94633	2.01603	2.11521	2.07097	S	4	HMM: MVIRREFVAAVAAFALLPLLIAV, NN: MVIRREFVAAVAAFALLPLLIAVCEKADAG	1		13	13	13	13	13	13	8.46276	1	3.39e-53	157.64	149.6	87.842	-0.06432	12	12	12	12	12	12	8.12008	8
TGME49_224840	3'5'-cyclic nucleotide phosphodiesterase domain-containing protein	8	-0.606861	-0.715299	-0.108438	1.5946	1.67271	1.46982	2.27177	2.21466	2.07128	-1.23585	-1.3506	-1.58012	-0.702717	-0.619401	-0.698565	-2.83046	-3.02331	-3.04994	-2.97449	-2.83406	-2.76985	S	3		7		1	1	1	1	1	1	6.9094	0.624215	0.00871952	67.385	51.187	67.385	0.54542	1	1	1	1	1	1	6.97375	1
TGME49_233710	inorganic anion transporter, sulfate permease (SulP) family protein	294	-0.604345	-0.666302	-0.061957	4.36839	4.37489	3.90204	4.82979	4.9269	4.70166	2.33368	2.22063	1.85825	2.7979	2.85809	2.75549	-2.03471	-2.15425	-2.04379	-2.0319	-2.06881	-1.94617	S	3		9		4	4	4	4	4	4	8.35731	1	3.96e-78	203.55	186.89	203.55	0.1242	2	2	2	2	2	2	6.79577	2
TGME49_308890	transcription elongation factor SPT6	453	-0.603755	-0.371297	0.232458	-0.430413	-0.048377	-0.333583	0.141445	0.645744	0.211702	-1.31002	-0.787633	-1.07137	-0.845945	-0.488567	-0.720617	-0.879604	-0.739256	-0.737787	-0.987391	-1.13431	-0.93232	S	3	HMM: MLRSRSRFSQCPRFPRFSLVFVFFLSQFLFSRFAK, NN: MLRSRSRFSQCPRFPRFSLVFVFFLSQFLFSRFAK;N/A	0;3		3	4	4	4	4	4	8.1417	0.999996	1.19e-55	124.34	122.44	124.34	-0.34317	5	5	5	5	5	5	6.95014	5
TGME49_257510	CDP-alcohol phosphatidyltransferase superfamily protein	442	-0.603264	-0.256929	0.346336	0.872097	0.603807	0.379421	1.08936	1.32403	1.25173	0.0537243	0.0406208	-0.118404	0.223873	0.337301	0.185553	-0.818373	-0.563187	-0.497826	-0.865488	-0.986727	-1.06618	T	2		9		1	1	1	1	1	1	7.66771	0.499999	0.00273856	117.8	85.767	117.8	-0.2993	2	2	2	2	2	2	7.04352	1
TGME49_270865	adenylate cyclase, putative;putative adenylate cyclase	1134	-0.602563	-0.239462	0.363101	2.52745	2.57899	2.35647	3.09665	3.18375	2.9902	0.850368	0.754801	0.633896	0.999876	0.971926	0.985649	-1.67708	-1.82419	-1.72258	-2.09678	-2.21182	-2.00455	S	4		0		3	3	3	3	3	3	7.81231	1	0.00986587	78.83	48.006	63.624	-0.17769	1	1	1	1	1	1		1
TGME49_327600	5'-3' exoribonuclease, putative;hypothetical protein;putative 5'-3' exoribonuclease	168	-0.602236	0.242246	0.844482	0.688002	0.379578	0.298885	1.03184	1.05799	1.08335	-1.59497	-1.48556	-1.57915	-1.73989	-1.74834	-1.89819	-2.28298	-1.86514	-1.87804	-2.77173	-2.80633	-2.98154	S	3		0		1	1	1	1	1	1		0.999931	0.00434903	61.265	44.034	61.265	-0.74543	1	1	1	1	1	1	6.66503	1
TGME49_232000	hypothetical protein;putative transmembrane protein	348	-0.601353	-0.558498	0.0428557	2.27378	2.39552	2.21662	2.85335	2.92905	2.90758	0.747921	0.817455	0.66642	1.27939	1.24778	1.38011	-1.52585	-1.57807	-1.5502	-1.57396	-1.68126	-1.52747	S	3	HMM: MRHIFPDDSATSMRALVWGLGARVLWFFLAGVLAATVDIAGAD, NN: MRHIFPDDSATSMRALVWGLGARVLWFFLAGVLAA;HMM: MRHIFPDDSATSMRALVWGLGTRVLWFSLAGVLAATVDIAGAD, NN: MRHIFPDDSATSMRALVWGLGTRVLWFSLAGVLAA	2;3		2	2	2	2	2	2	8.00527	0.999503	0.00202209	85.536	69.006	85.536	0.25065	2	2	2	2	2	2	7.03185	2
TGME49_314750	hypothetical protein;ribosomal L1p/L10e family protein	360	-0.600601	-0.500495	0.100107	3.46684	3.42071	3.56405	3.96453	4.20695	4.08192	-0.461712	-0.565618	-0.682021	-0.0943298	-0.0783825	-0.0351543	-3.92855	-3.98633	-4.24608	-4.05887	-4.28533	-4.11707	S	3		0		1	1	1	1	1	1		0.78473	5.57e-13	86.539	76.399	86.539	-0.088558	2	2	2	2	2	2	6.85213	1
TGME49_286750	MA3 domain-containing protein	12	-0.598255	-0.838846	-0.240591	3.68447	3.93359	4.00517	4.41981	4.37864	4.61955	3.79435	4.17732	4.28945	4.83827	4.92218	5.0172	0.109879	0.243725	0.284283	0.418461	0.543543	0.397655	S	2		0		10	10	10	10	10	10	8.68085	1	3.54e-14	149.36	137.99	110.97	0.35846	4	4	4	4	4	4	7.48549	4
TGME49_214880	hypothetical protein;ThiF family protein	38	-0.598074	-0.485358	0.112716	0.577448	0.559992	0.417485	0.964844	1.23628	1.14802	-0.308443	-0.377329	-0.609696	-0.12661	0.187941	0.0992756	-0.885891	-0.937321	-1.02718	-1.09145	-1.04834	-1.04874	S	3		0;2		1	1	1	1	1	1	6.83247	1	0.033716	50.978	10.647	50.978	0.2795	3	3	3	3	3	3	7.12408	3
TGME49_301390	putative ribosome biogenesis protein BOP1;ribosome biogenesis protein BOP1, putative	347	-0.597188	-0.577965	0.0192242	3.53953	3.69718	3.58747	4.1597	4.17187	4.28418	3.18593	3.08712	3.14854	3.64108	3.74063	3.77376	-0.353607	-0.610058	-0.438927	-0.518612	-0.431236	-0.510416	S	5		0		18	18	18	18	18	18	8.57432	1	1.91e-87	173.01	171.06	172.2	-0.094897	5	5	5	5	5	5	7.19631	5
TGME49_246170	ARID/BRIGHT DNA binding domain-containing protein	1033	-0.596668	-1.01601	-0.419341	2.40478	2.60154	2.76445	3.1825	3.30522	3.07304	-1.34244	-1.18626	-1.27976	-0.320524	-0.234005	-0.2059	-3.74721	-3.7878	-4.04421	-3.50303	-3.53923	-3.27894	S	3		0		1	1	1	1	1	1	7.32152	1	0.02675	62.338	12.622	62.338	0.1249	1	1	1	1	1	1	6.50594	1
TGME49_232190	Sec7 domain-containing protein	1326	-0.594035	-0.65703	-0.0629946	-1.58812	-1.47175	-1.35788	-0.805286	-0.728302	-1.10206	-1.76493	-1.80396	-1.68249	-1.02337	-0.976099	-1.28082	-0.176805	-0.332209	-0.324604	-0.218082	-0.247797	-0.178755	S	3		0		2	2	2	2	2	2	7.54054	1	3.57e-14	82.639	79.741	82.639	0.81577	7	7	7	7	7	7	7.31315	6
TGME49_252430	hypothetical protein;putative START-2 domain protein	210	-0.593098	0.352459	0.945557	1.03238	0.923503	0.43125	1.05911	1.77693	1.33038	-1.05438	-0.729373	-0.774424	-1.24934	-1.1541	-1.21212	-2.08676	-1.65288	-1.20567	-2.30845	-2.93103	-2.54249	S	3		0		1	1	1	1	1	1	6.97757	1	0.0189019	48.527	32.586	48.527	0.92197	1	1	1	1	1	1	6.62815	1
TGME49_253750	PLU-1 family protein	6657	-0.592532	-0.337778	0.254753	5.13059	4.98859	5.11495	5.7046	5.65048	5.65664	3.5981	3.42979	3.44092	3.75144	3.87897	3.85173	-1.53249	-1.5588	-1.67403	-1.95316	-1.77151	-1.80491	S	4		0		10	10	10	10	10	10	8.89893	1	1.67e-85	213.1	185.77	213.1	0.012582	2	2	2	2	2	2	6.76184	2
TGME49_231850	serine-threonine phosophatase 2C (PP2C)	222	-0.592	-0.664068	-0.0720669	-0.881861	-1.01302	-0.951509	-0.472956	-0.268644	-0.328789	2.74628	2.63171	2.63043	3.17412	3.44834	3.37816	3.62814	3.64473	3.58194	3.64708	3.71698	3.70694	S	3		0		4	4	4	4	4	4	7.90325	1	0.0043724	83.499	65.274	83.499	0.18876	31	31	31	31	31	31	8.94414	12
TGME49_306400	hypothetical protein	690	-0.591692	-0.732967	-0.141276	3.66225	3.68092	3.91938	4.46128	4.4007	4.17566	1.08418	1.12219	1.20981	1.86147	1.91503	1.83859	-2.57807	-2.55873	-2.70957	-2.59981	-2.48567	-2.33708	S	3		0		4	4	4	4	4	4	8.01376	0.99999	2.11e-58	186.62	158.85	186.62	0.55814	2	2	2	2	2	2	6.72127	2
TGME49_220900	hypothetical protein	43	-0.589491	0.355096	0.944587	0.676504	0.690247	0.576237	1.16557	1.16645	1.37944	0.606779	0.579149	0.620413	0.258165	0.097456	0.385431	-0.069725	-0.111097	0.0441761	-0.907404	-1.069	-0.994007	S	3		0		1	1	1	1	1	1	7.23081	0.976642	1.36e-06	80.102	57.668	80.102	0.51206	4	4	4	4	4	4	7.55861	3
TGME49_314970	root hair defective 3 gtp-binding protein (rhd3) protein	885	-0.589229	-0.492278	0.0969505	0.996759	1.30131	1.31708	1.82696	1.84546	1.71042	1.63209	1.79499	1.84249	2.21852	2.32887	2.19901	0.635332	0.493673	0.52541	0.391558	0.483416	0.48859	S	2		2		4	4	4	4	4	4	7.77765	0.999998	8.46e-08	134.51	98.185	101.53	0.10125	6	6	6	6	6	6	7.36438	6
TGME49_264420	lipoprotein, putative;putative lipoprotein	1858	-0.586422	0.0840035	0.670426	4.006	4.00493	3.83686	4.13168	4.95204	4.52333	0.0458069	0.115482	0.346991	-0.0265617	0.090517	0.192314	-3.96019	-3.88944	-3.48987	-4.15825	-4.86152	-4.33102	S	3		0		1	1	1	1	1	1	7.2663	1	0.0390596	46.352	16.609	46.352	-0.079698	1	1	1	1	1	1		1
TGME49_315270	hypothetical protein;putative eIF4-gamma/eIF5/eIF2b-epsilon carboxy-terminal domain protein	150	-0.585858	-0.0274613	0.558397	2.1754	2.19335	2.22678	2.78697	2.7985	2.76763	2.92082	2.76396	2.81658	2.85096	2.85821	2.87456	0.745421	0.570602	0.589798	0.0639839	0.0597115	0.106936	T	2		0		7	7	7	7	7	7	8.47409	0.999996	3.65e-10	128.26	101.67	128.26	-0.1323	9	9	9	9	9	9	7.66788	8
TGME49_279100	hypothetical protein;putative transmembrane protein	76	-0.585027	0.121113	0.70614	4.35606	4.01238	4.17419	4.66155	4.81819	4.81797	3.26373	3.07056	3.14721	3.01878	3.00803	3.09134	-1.09233	-0.941828	-1.02697	-1.64277	-1.81016	-1.72662	S	3	HMM: MWRIWRCRLSFLFATGCLLGALTAGLGS, NN: MWRIWRCRLSFLFATGCLLGALTA;HMM: MWRIWRCRLSFLFVTGCLLGALTAGLGS, NN: MWRIWRCRLSFLFVTGCLLGALTA	1;2		18	18	18	18	18	18	8.57022	1	3.5e-10	144.88	106.92	89.231	-0.27234	2	2	2	2	2	2	7.12642	2
TGME49_260140	phosphomannose isomerase type I protein	236	-0.583449	-0.870593	-0.287144	6.36408	5.73943	6.16578	6.54305	6.83965	6.63693	2.93784	2.65795	2.70033	3.59162	3.68449	3.63179	-3.42624	-3.08147	-3.46545	-2.95143	-3.15516	-3.00514	S	3	HMM: MVRLSLPPWPSVFSFASAAFLGLGT, NN: MVRLSLPPWPSVFSFASAA;HMM: MVRLSLPPWPSVFSFASAAFLGLGTRIFRSSSF, NN: MVRLSLPPWPSVFSFASAA	0		2	2	2	2	2	2	8.1522	0.757601	0.000394206	125.97	55.029	125.97	0.19651	1	1	1	1	1	1	6.55236	1
TGME49_225160	hypothetical protein	254	-0.582535	-0.360874	0.221661	-2.83504	-3.29537	-4.18046	-2.63001	-3.00814	-2.92512	-1.75671	-2.20737	-2.90065	-1.66162	-2.12499	-1.9955	1.07833	1.088	1.27981	0.968395	0.883142	0.929617	S	3	HMM: MDAQRSSRFQQVKASIIQLVYWCLLNATMVLPI, NN: MDAQRSSRFQQVKASIIQLVYWCLLNATMVLPIFCV	2		1	1	1	1	1	1	6.91827	1	0.00241909	96.342	31.118	96.342	-0.48842	6	6	6	6	6	6	7.92925	5
TGME49_320100	RNA recognition motif-containing protein	125	-0.581686	-0.62264	-0.0409539	1.57457	2.15956	1.73971	2.24436	2.50394	2.4706	1.20359	1.49373	1.20597	1.79327	2.0552	1.92273	-0.370981	-0.665829	-0.533745	-0.451092	-0.44874	-0.547861	S	2		0		4	4	4	4	4	4	7.89282	1	3.61e-10	150.44	92.171	150.44	0.87121	3	3	3	3	3	3	6.07041	2
TGME49_313060	eukaryotic translation initiation factor 2B, putative;putative eukaryotic translation initiation factor 2B	37	-0.578094	-0.350991	0.227103	3.81812	3.90056	3.1294	4.12037	4.23024	4.23176	1.9126	1.88045	1.34666	2.03573	2.0818	2.07516	-1.90552	-2.02011	-1.78275	-2.08464	-2.14845	-2.1566	S	2		0		2	2	2	2	2	2	7.54439	0.902026	2.44e-05	115.75	75.657	115.75	-0.17309	1	1	1	1	1	1		1
TGME49_225850	peptidase, M28 family protein	1079	-0.577933	-0.537455	0.0404777	4.58806	4.33191	4.34387	4.94618	5.00052	5.05094	2.48048	2.38467	2.44996	2.92604	3.06975	2.93169	-2.10758	-1.94724	-1.89391	-2.02014	-1.93077	-2.11925	S	3		9		2	2	2	2	2	2	7.94388	0.724979	7.87e-06	103.13	62.89	86.548	-0.27608	1	1	1	1	1	1		1
TGME49_278870	myosin F	1538	-0.575486	-0.463226	0.11226	-2.41894	-2.36637	-2.3334	-1.94648	-1.81106	-1.63472	-0.260229	-0.237043	-0.165245	0.122644	0.205349	0.399168	2.15871	2.12933	2.16816	2.06912	2.01641	2.03389	S	3		0		2	2	2	2	2	2	7.20855	0.990386	4.72e-16	105.32	96.286	105.32	0.15473	18	18	18	18	18	18	8.08625	15
TGME49_269980	preprotein translocase Sec61, putative;putative preprotein translocase Sec61	409	-0.575129	-0.314435	0.260695	0.637758	0.127679	-0.536288	0.636034	0.676231	0.642271	0.117619	-0.503095	-1.08605	-0.295424	-0.154114	-0.07868	-0.52014	-0.630773	-0.549757	-0.931458	-0.830345	-0.720951	S	3	HMM: MAKGFRFLNLIKPVMCILPEVQAP, NN: MAKGFRFLNLIKPVMCI	8		1	1	1	1	1	1	8.29572	0.5	6.26e-48	209.9	154.24	209.9	0.06444	1	1	1	1	1	1	7.38623	1
TGME49_249990	hypothetical protein;putative microtubule-binding protein	112	-0.573783	-0.734433	-0.16065	-4.05393	-3.96532	-3.96259	-3.36343	-3.35786	-3.53921	-1.40007	-1.36461	-1.37232	-0.613262	-0.599798	-0.720643	2.65386	2.60071	2.59027	2.75017	2.75806	2.81856	S	4		0		1	1	1	1	1	1	7.50701	0.568119	7.7e-105	201.35	173.42	201.35	-0.080432	23	23	23	23	23	23	8.38119	18
TGME49_206690	glideosome-associated protein with multiple-membrane spans GAPM2B	351	-0.5723	-0.0189613	0.553338	2.22084	2.01399	1.75801	2.42945	2.44285	2.83744	0.860998	1.01563	1.01729	0.937889	0.787731	1.22518	-1.35984	-0.998365	-0.740713	-1.49156	-1.65512	-1.61225	T	3		5		2	2	2	2	2	2	7.56493	1	2.37e-21	143.72	131.05	143.72	-0.49667	1	1	1	1	1	1		1
TGME49_217680	hypothetical protein	2183	-0.570531	-0.867732	-0.297201	-7.28442	-7.28845	-7.35032	-6.70941	-6.58049	-6.92169	-3.51731	-3.49913	-3.58758	-2.64074	-2.51922	-2.84087	3.76711	3.78932	3.76273	4.06867	4.06127	4.08082	T	3		0		1	1	1	1	1	1	6.83182	0.986142	7.7e-06	51.783	50.495	51.783	0.41712	53	54	54	53	53	54	8.77718	39
TGME49_217680	hypothetical protein	2185	-0.570531	-0.867732	-0.297201	-7.28442	-7.28845	-7.35032	-6.70941	-6.58049	-6.92169	-3.51731	-3.49913	-3.58758	-2.64074	-2.51922	-2.84087	3.76711	3.78932	3.76273	4.06867	4.06127	4.08082	T	3		0		1	1	1	1	1	1	6.83182	0.986142	7.7e-06	51.783	50.495	51.783	0.41712	53	54	54	53	53	54	8.77718	39
TGME49_205130	hypothetical protein;putative glyoxalase	4468	-0.570042	-0.325151	0.244891	2.11857	2.41276	2.17792	2.72137	2.66277	3.03524	-0.0698147	0.102507	0.137268	0.316877	0.31451	0.514025	-2.18839	-2.31025	-2.04065	-2.40449	-2.34825	-2.52122	S	3		0		2	2	2	2	2	2	7.50076	0.999754	1.91e-12	140.22	127.06	140.22	-0.28544	2	2	2	2	2	2	6.92967	1
TGME49_254940	MIF4G domain-containing protein	1518	-0.569133	-0.332324	0.236808	0.697622	0.917824	0.540617	1.44632	1.3468	1.07034	0.524052	0.646875	0.452555	0.960924	0.91831	0.74122	-0.173571	-0.270948	-0.0880623	-0.485392	-0.428493	-0.329121	T	2		0		2	2	2	2	2	2	7.46115	0.995829	0.0313321	84.368	52.226	84.368	-0.0048874	5	5	5	5	5	5	7.17728	5
TGME49_294010	yrdC domain-containing protein	542	-0.568012	-0.21673	0.351282	-0.722805	-0.647412	-1.22256	-0.239272	-0.297847	-0.351621	-1.4704	-1.46456	-1.48823	-1.13636	-1.34243	-1.29421	-0.747595	-0.817148	-0.265669	-0.897083	-1.04459	-0.942589	S	2	HMM: MRLALSFCQLGRRIRSILISFCHFSLLEVPSFTR, NN: MRLALSFCQLGRRIRSILISFCHFSLLE	0		1	1	1	1	1	1	7.55185	0.94402	1.09e-16	111.53	98.36	111.53	0.24115	5	5	5	5	5	5	7.31521	4
TGME49_291820	RNA helicase (UPF2 interacting domain) protein	1463	-0.567947	-0.558359	0.00958759	1.84264	2.03993	1.65404	2.4221	2.44507	2.37329	1.41274	1.37586	1.22814	1.80286	1.93442	1.95454	-0.429905	-0.664076	-0.4259	-0.619236	-0.510651	-0.418757	T	3		0		1	1	1	1	1	1	8.09628	0.988667	9.63e-07	64.397	56.904	64.397	0.25842	3	3	3	3	3	3	7.3716	3
TGME49_224260	PHD-finger domain-containing protein	3393	-0.567676	-0.207717	0.359959	2.32235	2.51044	2.39987	3.05205	2.76866	3.11497	-0.592979	-0.573518	-0.568582	-0.349482	-0.398569	-0.363878	-2.91533	-3.08395	-2.96845	-3.40153	-3.16723	-3.47885	S	3		0		2	2	2	2	2	2	7.26055	0.858031	3.02e-07	97.073	65.477	97.073	-0.24707	1	1	1	1	1	1	6.20919	1
TGME49_320490	N-acyl-phosphatidylethanolamine-hydrolyzing phospholipase D family protein	811	-0.567069	-0.440279	0.12679	3.72284	3.59633	3.62942	4.2538	4.32177	4.07422	2.14387	2.04524	2.21886	2.60847	2.64494	2.47539	-1.57897	-1.55109	-1.41056	-1.64533	-1.67683	-1.59883	S	3		1		3	3	3	3	3	3	7.85506	0.985371	0.000508528	128.44	95.807	68.836	0.099694	5	5	5	5	5	5	6.93246	4
TGME49_320100	RNA recognition motif-containing protein	656	-0.566245	-0.607199	-0.0409539	2.24887	2.54892	2.6048	2.9669	3.10217	3.03226	1.87789	1.88309	2.07105	2.5158	2.65343	2.4844	-0.370981	-0.665829	-0.533745	-0.451092	-0.44874	-0.547861	S	3		0		4	4	4	4	4	4	8.21556	0.999972	0.00157534	86.262	74.659	68.044	-0.21102	3	3	3	3	3	3	6.07041	2
TGME49_257510	CDP-alcohol phosphatidyltransferase superfamily protein	443	-0.565098	-0.218763	0.346336	3.53241	3.08383	3.21933	3.68259	3.95298	3.89529	2.71404	2.52064	2.7215	2.8171	2.96625	2.82912	-0.818373	-0.563187	-0.497826	-0.865488	-0.986727	-1.06618	S	2		9		2	2	2	2	2	2	8.00501	0.967751	1.94e-05	172.51	113.88	172.51	-0.21105	2	2	2	2	2	2	7.04352	1
TGME49_280700	arginine decarboxylase	36	-0.563789	-0.28726	0.276529	-0.269663	-0.579538	-0.671264	0.0450706	0.101219	0.0246124	-0.86758	-1.2882	-1.1761	-0.758606	-0.807634	-0.903864	-0.597918	-0.708666	-0.504837	-0.803677	-0.908853	-0.928476	S	2		0		3	3	3	3	3	3	7.33379	0.833245	3.56e-14	112.55	100.63	47.082	-0.18276	2	2	2	2	2	2	7.10609	2
TGME49_289970	hypothetical protein	189	-0.563114	0.0318419	0.594956	0.43676	0.639233	0.713957	1.19977	1.15357	1.12596	-0.27022	-0.110403	-0.0163097	-0.169741	-0.112831	-0.209887	-0.70698	-0.749636	-0.730267	-1.36951	-1.2664	-1.33584	S	3		0		1	1	1	1	1	1	6.99612	0.550784	1.8e-11	97.5	80.069	97.5	-1.0153	4	4	4	4	4	4	7.325	3
TGME49_294010	yrdC domain-containing protein	575	-0.562833	-0.211551	0.351282	2.2692	2.41147	1.88452	2.57646	2.87493	2.8023	1.52161	1.59432	1.61886	1.67938	1.83035	1.85971	-0.747595	-0.817148	-0.265669	-0.897083	-1.04459	-0.942589	S	3	HMM: MRLALSFCQLGRRIRSILISFCHFSLLEVPSFTR, NN: MRLALSFCQLGRRIRSILISFCHFSLLE	0		4	4	4	4	4	4	8.14054	0.995568	1.42e-77	200.95	184.09	182.72	-1.0373	5	5	5	5	5	5	7.31521	4
TGME49_310900	AP2 domain transcription factor AP2XI-2	265	-0.560868	-0.510731	0.0501366	-1.16921	-1.34665	-1.22964	-0.813722	-0.571702	-0.677477	-1.50715	-1.68071	-1.57666	-1.12591	-1.05395	-1.05247	-0.33794	-0.334066	-0.347014	-0.312187	-0.482248	-0.374994	S	3		0		1	1	1	1	1	1	6.73285	1	0.0152113	52.101	39.47	52.101	-0.51203	4	4	4	4	4	4	6.27443	4
TGME49_247440	hypothetical protein;putative transmembrane protein	67	-0.559866	-0.930217	-0.370351	0.767387	0.662451	0.849379	1.35002	1.40807	1.20072	2.04791	1.95978	2.10546	2.96678	3.0675	2.86951	1.28052	1.29733	1.25608	1.61676	1.65943	1.66879	S	3	HMM: MRHQERFDLRTGVLLCIGLVGWSGFVVQH, NN: MRHQERFDLRTGVLLCIGLVGWSG	4		4	4	4	4	4	4	7.99703	1	2.65e-06	95.662	64.573	82.635	0.44219	7	7	7	7	7	7	8.37302	4
TGME49_246740	dynamitin;hypothetical protein	586	-0.559741	-0.216546	0.343194	3.33855	2.82375	2.98312	3.58598	3.64803	3.59062	2.27645	2.11467	2.20482	2.47265	2.38626	2.38667	-1.0621	-0.70908	-0.778297	-1.11333	-1.26177	-1.20396	S	3		0		2	2	2	2	2	2	8.2546	0.922769	0.000490328	65.207	59.091	62.781	0.15731	2	2	2	2	2	2	6.99684	2
TGME49_295360	hypothetical protein	210	-0.559222	-0.674181	-0.114959	-1.07536	-1.00239	-0.813342	-0.53422	-0.334601	-0.344599	-2.13771	-2.15214	-1.99283	-1.5679	-1.31022	-1.38202	-1.06236	-1.14975	-1.17949	-1.03368	-0.975614	-1.03742	T	2		0		2	2	2	2	2	2	6.80365	0.65502	0.00177093	107.09	85.716	95.428	-0.2337	3	3	3	3	3	3	7.3441	3
TGME49_229640	hypothetical protein	733	-0.558534	-0.468468	0.0900663	-1.50252	-1.63071	-1.53918	-1.03095	-0.928828	-1.03702	-1.45326	-1.59286	-1.47341	-1.05627	-0.921142	-1.13671	0.0492554	0.0378513	0.0657673	-0.0253181	0.00768661	-0.0996933	S	3		0		2	2	2	2	2	2	8.27207	0.611084	1.75e-43	140.45	126.46	140.45	-0.19572	6	6	6	6	6	6	7.26799	6
TGME49_212770	hypothetical protein	237	-0.558262	-0.226683	0.331579	0.172922	0.298186	-0.227747	0.793101	0.714328	0.410718	-2.41311	-2.51993	-2.71457	-2.31743	-2.24303	-2.4071	-2.58603	-2.81811	-2.48682	-3.11053	-2.95736	-2.81782	S	2		0		1	1	1	1	1	1	6.77594	0.820175	0.0110944	85.733	25.435	85.733	-0.54787	1	1	1	1	1	1	6.33209	1
TGME49_311230	hypothetical protein;putative transmembrane protein	180	-0.557457	-0.470791	0.0866663	-4.93582	-4.38611	-4.70792	-4.33873	-4.0239	-3.99485	-2.68515	-2.22656	-2.56353	-2.2331	-1.96001	-1.86975	2.25067	2.15955	2.14439	2.10562	2.06389	2.1251	S	3		1		1	1	1	1	1	1	6.62668	1	0.00234753	100.02	68.523	100.02	0.25308	21	21	21	21	21	21	8.19756	19
TGME49_241240	hypothetical protein	273	-0.556555	-0.187246	0.369309	0.0679035	0.154448	-0.164046	0.457888	0.713745	0.556339	-0.571245	-0.59666	-0.583036	-0.503986	-0.312824	-0.372391	-0.639149	-0.751108	-0.418989	-0.961874	-1.02657	-0.92873	S	4	HMM: MASGEMMHITTKLSILISFQCVLCTFLPERVAAQ, NN: MASGEMMHITTKLSILISFQCVLCT	0		2	2	2	2	2	2	7.56963	0.973017	3.24e-19	98.657	92.534	81.197	1.0476	4	4	4	4	4	4	7.13239	3
TGME49_232150	hypothetical protein	73	-0.554326	0.053511	0.607836	-1.35885	-1.37307	-1.74156	-0.956285	-0.882323	-0.97189	-0.906116	-0.833415	-1.12234	-0.983563	-0.980893	-1.05795	0.452732	0.539656	0.619217	-0.027277	-0.0985699	-0.0860577	S	3		0		1	1	1	1	1	1	7.9059	0.774677	0.00137687	85.271	52.338	85.271	-0.1092	7	7	7	7	7	7	6.9398	6
TGME49_230690	LNS2 (Lipin/Ned1/Smp2) protein	208	-0.553584	-0.142024	0.411561	0.335665	0.264774	0.270342	0.81809	0.761309	0.952135	-0.321217	-0.339108	-0.10417	-0.132828	-0.24394	0.0383453	-0.656881	-0.603882	-0.374512	-0.950918	-1.00525	-0.91379	T	2		0		2	2	2	2	2	2	7.63327	0.499991	0.0203229	53.998	43.858	53.998	-0.16456	2	2	2	2	2	2	6.94935	2
TGME49_250830	SAC3/GANP family protein	271	-0.552939	-0.357174	0.195765	4.20884	4.59917	4.47359	4.84692	4.87142	5.22206	3.64525	3.92215	3.88745	4.07702	4.03942	4.40994	-0.563589	-0.677017	-0.586132	-0.769905	-0.832001	-0.812126	S	4		0		4	4	4	4	4	4	7.99702	0.5	0.000150333	122.97	89.7	122.97	0.21334	3	3	3	3	3	3	7.68332	2
TGME49_250830	SAC3/GANP family protein	272	-0.552899	-0.357135	0.195765	4.65626	5.00238	4.85519	5.25719	5.32686	5.58848	4.09268	4.32537	4.26906	4.48729	4.49486	4.77635	-0.563589	-0.677017	-0.586132	-0.769905	-0.832001	-0.812126	S	2		0		7	7	7	7	7	7	8.21545	0.991403	0.000150333	122.97	89.7	103.13	-0.39561	3	3	3	3	3	3	7.68332	2
TGME49_205510	nucleolar protein 5, putative;putative nucleolar protein 5	400	-0.552281	-0.561787	-0.00950595	-1.80685	-1.83481	-1.91308	-1.3352	-1.1808	-1.38191	0.0275593	-0.0389462	-0.119722	0.496819	0.619864	0.437569	1.83441	1.79587	1.79336	1.83202	1.80066	1.81948	S	3		0		4	4	4	4	4	4	7.60122	0.99993	5.56e-34	141.69	125.89	141.69	-0.14687	17	17	17	17	17	17	8.0693	14
TGME49_212090	hypothetical protein	51	-0.551757	-0.465249	0.0865083	2.63267	2.65254	2.15691	2.99055	3.16621	2.94063	0.724831	0.6157	0.511702	1.01634	1.10274	1.1289	-1.90784	-2.03684	-1.64521	-1.97421	-2.06347	-1.81174	S	3		0		3	3	3	3	3	3	7.7584	0.774644	1.89e-30	124.31	107.44	124.31	-0.40926	1	1	1	1	1	1	7.13062	1
TGME49_305860	calcium-dependent protein kinase CDPK3	43	-0.551508	-0.733132	-0.181624	-3.34015	-3.44517	-3.29763	-2.92164	-2.84218	-2.66462	-2.0829	-2.10373	-2.00896	-1.45134	-1.32973	-1.21512	1.25725	1.34144	1.28868	1.4703	1.51245	1.4495	S	2		0		1	1	1	1	1	1		0.72908	3.81e-11	74.505	67.672	74.505	0.49771	12	12	12	12	12	12	7.99483	9
TGVEG_221180	hypothetical protein;putative transmembrane protein	741	-0.551474	-0.290906	0.260568	-0.23791	-0.0819273	0.00939941	0.212725	0.449734	0.681526	-0.853549	-0.783347	-0.673365	-0.690441	-0.493217	-0.253883	-0.615639	-0.70142	-0.682764	-0.903166	-0.942951	-0.935409	S	3	HMM: MAGSIHRASGVCRCIFFFLVASLAAPREGCAV, NN: MAGSIHRASGVCRCIFFFLVASLAAPREGCAV	5		1	1	1	1	1	1	7.29217	0.913436	1.29e-13	108.73	99.809	108.73	0.35184	3	3	3	3	3	3	7.24072	3
TGME49_225850	peptidase, M28 family protein	1080	-0.550079	-0.509602	0.0404777	4.45989	4.15571	4.1143	4.71315	4.75562	4.91138	2.35231	2.20848	2.2204	2.69301	2.82485	2.79213	-2.10758	-1.94724	-1.89391	-2.02014	-1.93077	-2.11925	S	4		9		6	6	6	6	6	6	8.34078	0.976585	1.19e-15	144.41	101.72	118.31	-0.063121	1	1	1	1	1	1		1
TGME49_257680	myosin light chain MLC1	92	-0.54969	-0.403769	0.145922	-1.56595	-1.42696	-2.43369	-1.13562	-1.19465	-1.44727	1.59409	1.77669	0.527065	1.81665	1.75966	1.53284	3.16004	3.20365	2.96076	2.95226	2.95431	2.98011	S	3		0		2	2	2	2	2	2	7.51991	1	0.00286591	99.283	43.968	80.245	0.046135	10	10	10	10	10	10	8.94892	6
TGME49_309120	ribosomal protein RPL4	320	-0.549032	-0.433512	0.11552	-4.04996	-3.95717	-4.00075	-3.60331	-3.49586	-3.26162	-0.215281	-0.220739	-0.350761	0.0463238	0.113611	0.353821	3.83468	3.73643	3.64999	3.64963	3.60947	3.61544	S	2	HMM: MCLSLCLCPCVSAAFSR, NN: MCLSLCLCPCVSAA;N/A	0		2	2	2	2	2	2	6.98782	1	0.000636542	119.62	81.622	119.62	0.85702	40	40	40	40	40	40	9.09868	22
TGME49_267800	dynamin-related protein DRPA	516	-0.548482	-0.694768	-0.146286	-2.37777	-2.48846	-2.39054	-1.98991	-1.85471	-1.76671	-3.28371	-3.44823	-3.55117	-2.83945	-2.64706	-2.71229	-0.905935	-0.959772	-1.16062	-0.849545	-0.792355	-0.945574	S	4		0		1	1	1	1	1	1	6.78004	0.499985	0.00209943	52.72	41.858	52.72	-0.94942	5	5	5	5	5	5	6.86795	5
TGME49_267800	dynamin-related protein DRPA	517	-0.548482	-0.694768	-0.146286	-2.37777	-2.48846	-2.39054	-1.98991	-1.85471	-1.76671	-3.28371	-3.44823	-3.55117	-2.83945	-2.64706	-2.71229	-0.905935	-0.959772	-1.16062	-0.849545	-0.792355	-0.945574	S	4		0		1	1	1	1	1	1	6.78004	0.499985	0.00209943	52.72	41.858	52.72	-0.94942	5	5	5	5	5	5	6.86795	5
TGME49_257090	NAC domain-containing protein	193	-0.547913	-0.602917	-0.0550034	-1.77122	-1.57787	-1.3929	-1.13057	-1.0083	-0.959375	1.57765	1.68984	1.70442	2.18315	2.31609	2.28142	3.34888	3.26771	3.09732	3.31373	3.32439	3.2408	S	2		0		3	3	3	3	3	3	7.93958	1	2.91e-05	113.53	78.759	113.53	-0.43435	15	15	15	15	15	15	8.75397	8
TGME49_225690	hypothetical protein	237	-0.547555	-0.529508	0.0180474	-0.913043	-1.52807	-1.81482	-1.12871	-0.78087	-0.703684	-0.454474	-1.03589	-1.283	-0.66783	-0.327087	-0.189919	0.458569	0.492184	0.531818	0.46088	0.453783	0.513765	T	3		0		1	1	1	1	1	1	7.30705	0.99641	0.0144524	55.782	12.985	55.782	-0.16086	5	5	5	5	5	5	7.47911	5
TGME49_281980	phosphatidate cytidylyltransferase	324	-0.547407	-0.788396	-0.240989	1.32332	0.701341	0.492875	1.25857	1.5336	1.36758	-0.758833	-1.29284	-1.19885	-0.362608	-0.196455	-0.326273	-2.08215	-1.99418	-1.69172	-1.62118	-1.73005	-1.69385	S	2		7		2	2	2	2	2	2		0.999984	0.00528151	102.97	89.552	102.97	0.20869	2	2	2	2	2	2	6.67119	1
TGME49_291980	HECT-domain (ubiquitin-transferase) domain-containing protein	1798	-0.545707	-0.694264	-0.148557	4.3553	4.41785	4.38527	4.93019	4.98538	4.87998	2.38213	2.29474	2.41866	3.09148	3.03692	3.04992	-1.97317	-2.12311	-1.9666	-1.8387	-1.94846	-1.83006	T	3		0		4	4	4	4	4	4	8.32801	0.615545	5.89e-85	204.89	182.9	167.51	0.16251	3	3	3	3	3	3	6.11491	3
TGME49_239400	hypothetical protein	370	-0.544915	-0.111529	0.433386	6.41252	6.07312	6.08169	6.73798	6.70252	6.76157	3.86424	3.73507	3.73015	3.87499	3.90544	3.88361	-2.54828	-2.33805	-2.35155	-2.86299	-2.79709	-2.87796	S	3		0		6	6	6	6	6	6	8.68575	1	8.21e-50	183.09	136.97	161.47	0.13237	1	1	1	1	1	1	6.72916	1
TGME49_202460	diacylglycerol kinase accessory domain (presumed) domain-containing protein	577	-0.543877	-0.571463	-0.027585	3.64814	3.7366	3.93018	4.30857	4.41694	4.22105	2.41985	2.48237	2.73879	3.16726	3.16087	3.02727	-1.22829	-1.25423	-1.19139	-1.14131	-1.25607	-1.19378	S	2		0		4	4	4	4	4	4	8.50809	0.994807	0.00507655	84.309	39.767	84.309	0.37448	2	2	2	2	2	2	7.12018	2
TGME49_264420	lipoprotein, putative;putative lipoprotein	1624	-0.542406	0.12802	0.670426	5.04058	5.2827	4.8797	5.35181	6.01244	5.46596	1.08039	1.39325	1.38984	1.19356	1.15092	1.13494	-3.96019	-3.88944	-3.48987	-4.15825	-4.86152	-4.33102	S	3		0		1	1	1	1	1	1	6.96511	1	0.0270369	54.023	26.542	54.023	0.30373	1	1	1	1	1	1		1
TGME49_215910	hypothetical protein	1925	-0.542131	-1.60071	-1.05858	-1.23148	-1.26129	-1.16473	-0.697876	-0.580036	-0.753202	0.689899	0.610489	0.782518	2.18206	2.43509	2.26789	1.92138	1.87178	1.94725	2.87994	3.01513	3.02109	S	3	HMM: MAARLRSLSLGRFCLLLLLATWSAWSAAGSSSA, NN: MAARLRSLSLGRFCLLLLLATWSAWSAAG	0		4	4	4	4	4	4	7.88765	0.996116	1.47e-65	202.43	174.13	198.6	-0.45701	25	25	25	25	25	25	8.23223	20
TGME49_229640	hypothetical protein	577	-0.541983	-0.451917	0.0900663	1.6776	1.52618	1.47004	1.95619	2.15073	2.19284	1.72685	1.56403	1.53581	1.93087	2.15842	2.09315	0.0492554	0.0378513	0.0657673	-0.0253181	0.00768661	-0.0996933	S	2		0		2	2	2	2	2	2	7.84016	0.99401	2.23e-36	193.64	160.9	154.74	0.44078	6	6	6	6	6	6	7.26799	6
TGME49_233010	cell-cycle-assocaited protein kinase ERK7, putative;putative cell-cycle-assocaited protein kinase ERK7	178	-0.541761	-0.418239	0.123523	1.19356	0.855534	0.844017	1.49549	1.54172	1.48118	1.16786	0.917793	1.09319	1.39568	1.58305	1.45482	-0.0256996	0.0622597	0.24917	-0.0998096	0.0413361	-0.0263653	T	3		0		6	6	6	6	6	6	8.56635	1	2.1e-100	207.92	198.86	207.92	0.19309	4	4	4	4	4	4	7.23175	3
TGME49_240860	acyltransferase domain-containing protein	271	-0.541721	-0.602756	-0.0610357	-2.20681	-2.11291	-2.35244	-1.67008	-1.63724	-1.73968	-0.54141	-0.558465	-0.635453	0.0386467	0.0339317	0.000362396	1.6654	1.55444	1.71699	1.70872	1.67117	1.74004	T	5	HMM: MASTPLRVLMTIYFYLVVSVFFLLAFLTELA, NN: MASTPLRVLMTIYFYLVVSVFFLLAFLTELAELV	1		1	1	1	1	1	1	7.64739	0.889748	7.93e-44	141.23	116.82	141.23	-0.7276	9	9	9	9	9	9	8.24603	5
TGME49_220600	hypothetical protein;putative transporter	8	-0.540952	-0.758512	-0.21756	-0.244288	-0.201635	-0.256618	0.259912	0.325558	0.334845	-0.265266	-0.0898037	-0.0767078	0.471912	0.745533	0.626312	-0.0209789	0.111832	0.179911	0.212	0.419975	0.291468	T	2		10;5		2	2	2	2	2	2	8.02403	1	0.022648	72.187	43.953	69.276	0.25324	7	7	7	7	7	7	7.59257	3
TGME49_209850	RNA recognition motif-containing protein	668	-0.540776	-0.397708	0.143067	-3.13271	-3.24476	-3.81974	-2.84623	-2.74823	-2.98042	-2.07964	-2.23938	-2.42562	-1.86497	-1.80452	-1.88203	1.05307	1.00538	1.39411	0.981264	0.94371	1.09839	S	2		0		1	1	1	1	1	1	7.39048	1	0.000698352	90.759	76.493	90.759	-0.23082	9	9	9	9	9	9	7.9219	8
TGME49_218070	hypothetical protein	1125	-0.540441	-0.272828	0.267612	0.151966	0.844204	0.648102	1.06127	1.10915	1.09518	-0.809996	-0.148283	-0.224346	-0.139347	-0.0395412	-0.185251	-0.961962	-0.992487	-0.872448	-1.20062	-1.14869	-1.28043	S	3		0		1	1	1	1	1	1	7.38182	0.999998	4.4e-50	180.04	21.6	180.04	-0.0002369	2	2	2	2	2	2	6.39808	2
TGME49_206320	hypothetical protein;putative transmembrane protein	61	-0.539679	-0.588553	-0.0488746	2.76021	2.94124	2.93021	3.38641	3.41277	3.45151	2.30942	2.26514	2.19538	2.79795	2.86412	2.87353	-0.45079	-0.676096	-0.734825	-0.588459	-0.548653	-0.577976	T	4		2		6	6	6	6	6	6	8.06606	1	3.55e-24	138.66	118.75	138.66	-0.96243	4	4	4	4	4	4	7.15594	4
TGME49_256760	pyruvate kinase PyK1	481	-0.539092	-1.11218	-0.573087	0.909273	1.16131	0.995468	1.5224	1.61855	1.54237	4.79538	4.98298	4.8377	5.92705	6.05069	5.97485	3.8861	3.82167	3.84223	4.40465	4.43213	4.43248	S	3		0		27	27	27	27	27	27	10.0273	0.999551	9.23e-25	139.11	127.47	112.44	-0.15498	50	50	50	50	50	50	9.13306	20
TGME49_318310	transketolase	25	-0.538979	-0.691313	-0.152335	-2.66474	-2.52507	-2.53639	-2.10583	-1.99549	-2.00794	-0.828322	-0.792539	-0.736813	-0.158525	-0.0895805	-0.0356293	1.83641	1.73254	1.79958	1.9473	1.90591	1.97231	S	4		0		1	1	1	1	1	1	7.45323	0.885836	2.57e-43	160.3	149.68	160.3	-0.21503	15	15	15	15	15	15	8.21524	9
TGME49_208450	protease inhibitor PI2	311	-0.538835	-0.226168	0.312668	0.863449	1.13574	1.21788	1.57612	1.52949	1.72796	1.20497	1.529	1.29409	1.61682	1.45786	1.63189	0.34152	0.393261	0.0762157	0.0406914	-0.0716324	-0.0960655	T	3	HMM: MGKNPFLFLAGVLVCSFSVAVFAS, NN: MGKNPFLFLAGVLVCSFSVAVFAS;HMM: MGKNPLLFLAGVLVCSFSVAVFAS, NN: MGKNPLLFLAGVLVCSFSVAVFAS	0		8	8	8	8	8	8	8.55589	1	2.5e-09	113.54	110.66	64.249	-0.17355	7	7	7	7	7	7	7.86445	4
TGME49_264420	lipoprotein, putative;putative lipoprotein	1642	-0.538318	0.132108	0.670426	7.7462	8.00227	7.75574	8.18505	8.73111	8.203	3.78601	4.11282	4.26587	4.02681	3.86959	3.87198	-3.96019	-3.88944	-3.48987	-4.15825	-4.86152	-4.33102	S	3		0		7	7	7	7	7	7	8.44562	1	0.00162783	105.13	50.647	69.65	-0.20558	1	1	1	1	1	1		1
TGME49_206590	calcium-dependent protein kinase CDPK2A	162	-0.53739	-0.704879	-0.167489	1.42588	1.64134	1.68885	2.17393	2.18523	2.00908	2.65747	2.73248	2.80663	3.43066	3.50309	3.37747	1.2316	1.09114	1.11778	1.25673	1.31785	1.36839	S	2		0		1	1	1	1	1	1	7.85964	0.963747	1.1e-13	173.71	138.19	173.71	0.36024	11	11	11	11	11	11	7.83049	9
TGME49_309250	hypothetical protein	3210	-0.536899	-0.422219	0.11468	-3.70309	-3.65138	-4.26292	-3.46883	-3.34798	-3.18988	-1.9914	-2.25124	-2.9381	-2.08034	-1.87562	-1.95813	1.71169	1.40014	1.32482	1.3885	1.47236	1.23175	S	4		0		1	1	1	1	1	1	6.7089	0.781401	0.00519177	46.065	41.055	46.065	0.15701	2	2	2	2	2	2	8.61207	1
TGME49_211040	Sec61beta family protein	12	-0.536388	-0.29815	0.238239	-0.296366	-0.210958	-0.0652924	0.382414	0.442097	0.212038	1.17543	1.19493	1.27947	1.47018	1.61558	1.45852	1.4718	1.40589	1.34476	1.08776	1.17348	1.24649	S	3		1		7	7	7	7	7	7	8.38814	0.886503	1.11e-69	188.23	174.62	85.17	-1.5756	10	10	10	10	10	10	8.01932	4
TGME49_308920	splicing factor U2AF protein	11	-0.534073	-0.722039	-0.187967	2.00669	1.91025	1.46576	2.35458	2.35588	2.27446	2.38114	2.27946	1.8016	2.88074	2.89	2.85757	0.374447	0.369209	0.335833	0.526157	0.534124	0.583107	S	2		0		10	10	10	10	10	10	8.73803	1	1.95e-05	103.77	72.893	97.183	0.2836	6	6	6	6	6	6	7.56451	3
TGME49_201400	Sin3-associated polypeptide SAP18	164	-0.533841	-0.371573	0.162268	5.66916	5.55446	5.26256	5.94381	6.14494	5.99895	4.43315	4.37721	4.20265	4.64958	4.75559	4.72256	-1.23601	-1.17725	-1.05991	-1.29423	-1.38935	-1.2764	S	2		0		6	6	6	6	6	6	8.59941	1	0.00290503	94.366	73.541	94.366	0.15102	4	4	4	4	4	4	6.85874	3
TGME49_201400	Sin3-associated polypeptide SAP18	160	-0.533841	-0.371573	0.162268	5.66916	5.55446	5.26256	5.94381	6.14494	5.99895	4.43315	4.37721	4.20265	4.64958	4.75559	4.72256	-1.23601	-1.17725	-1.05991	-1.29423	-1.38935	-1.2764	T	2		0		6	6	6	6	6	6	8.59941	1	0.00290503	94.366	73.541	94.366	0.15102	4	4	4	4	4	4	6.85874	3
TGME49_208730	microneme protein, putative;putative microneme protein	319	-0.533348	-2.18734	-1.65399	-4.60701	-5.09339	-5.21683	-4.58034	-4.42893	-4.30792	-2.02165	-2.47007	-2.51354	-0.417166	-0.0286293	0.00254822	2.58537	2.62332	2.70328	4.16317	4.40029	4.31047	S	3	HMM: MVPLSRMAMVSVAYFILGALVYGSAN, NN: MVPLSRMAMVSVAYFILGALVYGSAN	1		1	1	1	1	1	1		1	2.85e-08	80.236	72.725	80.236	-0.13473	42	42	42	43	43	43	8.79385	28
TGME49_230690	LNS2 (Lipin/Ned1/Smp2) protein	210	-0.532991	-0.121431	0.411561	1.72488	1.66093	1.47751	2.10233	2.17173	2.18823	1.068	1.05704	1.103	1.15141	1.16648	1.27444	-0.656881	-0.603882	-0.374512	-0.950918	-1.00525	-0.91379	S	3		0		6	6	6	6	6	6	8.11534	0.976739	2.77e-78	156.96	143.55	156.96	0.24507	2	2	2	2	2	2	6.94935	2
TGME49_268330	hypothetical protein;transport protein Trs120	2632	-0.532405	-0.600431	-0.0680265	0.628149	0.581561	0.415557	1.0555	1.13648	1.0305	-0.439789	-0.535645	-0.695449	0.0563412	0.0758209	-0.00175095	-1.06794	-1.11721	-1.11101	-0.999163	-1.06066	-1.03225	S	2		1		2	2	2	2	2	2	8.00898	1	1.57e-10	122.1	96.273	73.641	0.033426	5	5	5	5	5	5	6.64706	3
TGME49_253750	PLU-1 family protein	7772	-0.532284	-0.27753	0.254753	0.107033	-0.0185137	-0.169449	0.569989	0.490713	0.455221	-1.42545	-1.57732	-1.84347	-1.38317	-1.2808	-1.34969	-1.53249	-1.5588	-1.67403	-1.95316	-1.77151	-1.80491	S	4		0		1	1	1	1	1	1	7.48048	0.998899	1.65e-37	112.03	107.79	112.03	-0.15741	2	2	2	2	2	2	6.76184	2
TGME49_253750	PLU-1 family protein	7778	-0.532284	-0.27753	0.254753	0.107033	-0.0185137	-0.169449	0.569989	0.490713	0.455221	-1.42545	-1.57732	-1.84347	-1.38317	-1.2808	-1.34969	-1.53249	-1.5588	-1.67403	-1.95316	-1.77151	-1.80491	S	4		0		1	1	1	1	1	1	7.48048	0.999755	1.65e-37	112.03	107.79	112.03	-0.15741	2	2	2	2	2	2	6.76184	2
TGME49_312510	Ku70/Ku80 beta-barrel domain-containing protein	627	-0.531831	-0.231648	0.300183	-5.93229	-6.19853	-5.61772	-5.07093	-5.32556	-5.75656	-2.1937	-2.48561	-1.96818	-1.61868	-1.95661	-2.37725	3.7386	3.71292	3.64955	3.45225	3.36895	3.37932	S	3	HMM: MALPGQSFKRVIVLLLDCGATMQQ, NN: MALPGQSFKRVIVLLLDCGATMQQ	0		2	2	2	2	2	2	6.91344	0.966633	3.94e-09	90.385	84.269	90.385	-0.67763	32	32	32	32	32	32	9.05181	16
TGME49_237015	hypothetical protein;putative transmembrane protein	89	-0.531485	-0.89947	-0.367985	4.7877	5.16729	4.78638	5.40349	5.62346	5.30888	0.331324	0.0718269	0.359419	1.09907	1.30689	1.05501	-4.45638	-5.09547	-4.42697	-4.30442	-4.31657	-4.25387	S	2		2		1	1	1	1	1	1	7.11103	0.936861	5.89e-09	141.75	63.243	75.316	-0.51288	1	1	1	1	1	1		1
TGME49_217540	RNA recognition motif-containing protein	300	-0.531244	-0.584616	-0.053372	-0.801649	-0.532267	-0.918646	-0.194115	-0.185316	-0.279398	0.993925	1.18227	0.905815	1.60675	1.65983	1.56929	1.79557	1.71454	1.82446	1.80086	1.84514	1.84869	S	3		0		2	2	2	2	2	2	8.19976	1	0.00261092	100.38	57.293	100.38	-0.0064129	12	12	12	12	12	12	8.28675	7
TGME49_264420	lipoprotein, putative	1587	-0.53114	0.139286	0.670426	7.56147	7.39666	7.07151	7.58753	8.30055	7.73499	3.60128	3.50722	3.58164	3.42928	3.43903	3.40397	-3.96019	-3.88944	-3.48987	-4.15825	-4.86152	-4.33102	S	3		0		7	7	7	7	7	7	8.62994	1	1.51e-39	180.66	147.3	71.857	0.082436	1	1	1	1	1	1		1
TGME49_225890	hypothetical protein	1279	-0.531126	-0.545341	-0.0142136	7.85464	7.28878	7.38561	7.9807	8.09063	8.05108	3.93965	3.7535	3.80887	4.28254	4.38544	4.47007	-3.91499	-3.53528	-3.57674	-3.69817	-3.70519	-3.58101	S	2		0		10	10	10	10	10	10	8.53542	1	0.001176	120.15	45.045	83.883	-0.32055	1	1	1	1	1	1	6.59597	1
TGME49_226430	reticulon protein	10	-0.531039	-0.761315	-0.230275	2.3167	2.31448	2.61156	2.89638	2.97363	2.96585	2.8773	2.83646	2.7126	3.53241	3.57866	3.59923	0.560595	0.521975	0.101034	0.636028	0.605028	0.633373	S	3		3		4	4	4	4	4	4	8.66007	0.995873	5.14e-91	233.34	203.61	233.34	-0.057003	2	2	2	2	2	2	7.51648	2
TGME49_226730	aconitate hydratase ACN/IRP	765	-0.529561	-0.485565	0.0439953	-1.50948	-1.47939	-1.50901	-1.03579	-1.04479	-0.828617	1.68824	1.76581	1.767	2.18027	2.16119	2.33629	3.19772	3.2452	3.27601	3.21605	3.20598	3.16491	S	2	HMM: MRILVPLVFLAAQIPPASLE, NN: MRILVPLVFLAAQIPPASLE	0		3	3	3	3	3	3	7.64057	0.999178	0.00436433	110.08	63.347	110.08	0.065888	26	26	26	26	26	26	8.6506	24
TGME49_240060	hypothetical protein	344	-0.528901	-0.934703	-0.405802	-2.68118	-2.70663	-2.45529	-2.04684	-2.15186	-2.0577	-0.607713	-0.596058	-0.461629	0.396759	0.317183	0.424767	2.07347	2.11057	1.99366	2.4436	2.46904	2.48246	T	3		0		2	2	2	2	2	2	7.2014	1	2.86e-12	140.22	114.69	140.22	-0.39858	22	22	22	22	22	22	8.50375	14
TGME49_299810	cysteine-tRNA synthetase (CysRS)	743	-0.527531	-0.450281	0.07725	0.169779	0.191587	0.264761	0.706892	0.801199	0.70063	2.37483	2.33089	2.47041	2.79054	2.89795	2.83848	2.20505	2.1393	2.20565	2.08365	2.09675	2.13785	S	4	HMM: MRSPVLPQKSSVLRFLFLGCSLFLLFFSPCPRNRVSAF, NN: MRSPVLPQKSSVLRFLFLGCSLFLLFFSPCPRNRVSAF	1		11	11	11	11	11	11	8.53522	0.99531	3.06e-79	160.86	150.34	81.426	-0.0046293	11	11	11	11	11	11	8.12555	7
TGME49_239400	hypothetical protein	896	-0.527245	-0.0938592	0.433386	1.46478	1.05307	1.25353	1.82221	1.81834	1.71257	-1.0835	-1.28498	-1.09802	-1.04078	-0.978747	-1.16539	-2.54828	-2.33805	-2.35155	-2.86299	-2.79709	-2.87796	T	3		0		1	1	1	1	1	1	7.98894	0.505162	2.95e-09	140.84	115.39	140.84	-0.1413	1	1	1	1	1	1	6.72916	1
TGME49_253330	Rhoptry kinase family protein;Rhoptry kinase family protein, truncated (incomplete catalytic triad)	52	-0.527007	-1.6875	-1.16049	-6.71789	-6.52923	-6.41124	-6.09658	-6.00836	-5.9724	-3.85617	-3.66069	-3.47875	-2.13725	-1.89325	-1.90262	2.86172	2.86854	2.93249	3.95933	4.11511	4.06978	S	2	HMM: MANTSVRRRQLLSSVLLLQWLTTVLGV, NN: MANTSVRRRQLLSSVLLLQWLTTVLGV	0		1	1	1	1	1	1	6.74484	0.991163	5.46e-06	119.45	84.409	119.45	0.081802	33	33	33	33	33	33	9.01549	19
TGME49_212090	hypothetical protein	628	-0.526267	-0.439759	0.0865083	6.80051	6.96387	6.59613	7.32788	7.46197	7.14947	4.89267	4.92703	4.95092	5.35367	5.3985	5.33773	-1.90784	-2.03684	-1.64521	-1.97421	-2.06347	-1.81174	T	3		0		9	9	9	9	9	9	9.02032	0.999596	4.86e-23	188.16	159.35	137.32	-0.41281	1	1	1	1	1	1	7.13062	1
TGME49_212290	ribosomal protein RPS19	312	-0.52615	-0.27404	0.25211	-2.54388	-2.41532	-2.36193	-1.9108	-1.90184	-1.93003	0.709568	0.844866	0.798409	1.12185	1.0277	1.02541	3.25345	3.26018	3.16034	3.03265	2.92954	2.95544	S	2		0		1	1	1	1	1	1	8.20287	1	0.00880541	72.705	61.541	72.705	0.21387	20	20	20	20	20	20	9.04521	9
TGME49_283510	hypothetical protein	54	-0.52578	-0.647431	-0.121651	1.98963	2.12777	2.35465	2.70272	2.68338	2.66329	2.44332	2.59348	2.78631	3.25814	3.25828	3.24898	0.453688	0.465706	0.431662	0.55542	0.574896	0.585693	S	4		0		2	2	2	2	2	2	7.96822	0.507008	0.00169293	66.536	23.328	66.536	-0.3117	6	6	6	6	6	6	7.82084	6
TGME49_231630	alveolin domain containing intermediate filament IMC4	221	-0.525492	-0.398672	0.126821	-2.72051	-2.60623	-2.57806	-2.07781	-2.0512	-2.19931	1.19427	1.27555	1.27185	1.63853	1.7224	1.57675	3.91478	3.88177	3.84991	3.71633	3.77361	3.77606	T	2		0		2	2	2	2	2	2	8.13609	0.999999	0.00238778	118.77	85.006	118.77	0.24358	32	32	32	32	32	32	9.07624	12
TGME49_269690	hypothetical protein;putative transmembrane protein	688	-0.524128	-0.764965	-0.240836	-4.70038	-4.6114	-4.71918	-4.23663	-4.23087	-3.99108	-1.91398	-1.7672	-1.80981	-1.1811	-1.12664	-0.888348	2.7864	2.84421	2.90938	3.05554	3.10422	3.10273	S	2	HMM: MRPLRVAVALFWAMVAVVGFWAS, NN: MRPLRVAVALFWAMVAVVGF;HMM: MRPLRVTVALFWAMVAVVGFWAS, NN: MRPLRVTVALFWAMVAVVGF	1		1	1	1	2	2	2	7.60193	0.89527	2.35e-12	71.874	65.911	71.874	-0.29123	32	32	32	32	32	32	8.57167	19
TGME49_213900	regulator of chromosome condensation RCC1	943	-0.523796	-0.627119	-0.103323	2.53597	2.58188	2.63482	3.09757	3.21455	3.01195	1.31582	1.55906	1.60624	2.15383	2.16746	2.04119	-1.22015	-1.02282	-1.02858	-0.943739	-1.04709	-0.970758	S	3		0		10	10	10	10	10	10	8.33074	0.978105	3.97e-45	116.52	112.4	80.693	-0.60747	6	6	6	6	6	6	7.51999	5
TGME49_308920	splicing factor U2AF protein	9	-0.522169	-0.710136	-0.187967	1.98922	1.90653	1.46826	2.33029	2.34079	2.25944	2.36366	2.27574	1.80409	2.85645	2.87492	2.84254	0.374447	0.369209	0.335833	0.526157	0.534124	0.583107	S	2		0		10	10	10	10	10	10	8.73745	0.999611	1.95e-05	103.77	72.893	97.183	0.2836	6	6	6	6	6	6	7.56451	3
TGME49_213900	regulator of chromosome condensation RCC1	939	-0.521903	-0.625226	-0.103323	-0.891011	-1.01378	-0.932665	-0.467811	-0.383694	-0.420246	-2.11117	-2.03661	-1.96124	-1.41155	-1.43078	-1.39101	-1.22015	-1.02282	-1.02858	-0.943739	-1.04709	-0.970758	S	3		0		2	2	2	2	2	2	7.10391	0.514384	1.98e-18	81.532	79.534	81.532	-0.42071	6	6	6	6	6	6	7.51999	5
TGME49_232000	hypothetical protein;putative transmembrane protein	349	-0.520657	-0.477801	0.0428557	0.812543	1.13823	0.77192	1.36606	1.49645	1.42216	-0.713311	-0.439835	-0.778283	-0.207907	-0.184813	-0.105307	-1.52585	-1.57807	-1.5502	-1.57396	-1.68126	-1.52747	T	3	HMM: MRHIFPDDSATSMRALVWGLGARVLWFFLAGVLAATVDIAGAD, NN: MRHIFPDDSATSMRALVWGLGARVLWFFLAGVLAA;HMM: MRHIFPDDSATSMRALVWGLGTRVLWFSLAGVLAATVDIAGAD, NN: MRHIFPDDSATSMRALVWGLGTRVLWFSLAGVLAA	2;3		1	1	1	1	1	1	7.4697	0.999503	0.00637333	85.536	69.006	85.536	0.25065	2	2	2	2	2	2	7.03185	2
TGME49_319910	WD domain, G-beta repeat-containing protein	6	-0.520481	-0.103874	0.416606	7.72576	7.56822	6.86937	7.09763	8.64305	7.98412	1.75701	1.70268	1.6789	1.8715	1.81852	1.76018	-5.96875	-5.86554	-5.19047	-5.22613	-6.82453	-6.22394	S	2		0		2	2	2	2	2	2	7.56227	0.999995	1.25e-05	126.09	100.56	126.09	0.035542	1	1	1	1	1	1	6.17598	1
TGME49_265090	hypothetical protein	1085	-0.520314	-0.728145	-0.207831	5.73523	6.21938	5.81702	6.0881	6.4548	6.78967	1.9917	1.96783	1.65692	2.58525	2.70598	2.50965	-3.74354	-4.25155	-4.16009	-3.50285	-3.74882	-4.28002	S	3		0		4	4	4	4	4	4	8.29387	0.969318	0.000433213	115.34	94.467	107.79	-0.23182	1	1	1	1	1	1	6.56575	1
TGME49_204340	hypothetical protein;putative transmembrane protein	122	-0.520238	-1.34262	-0.822384	-3.52298	-3.71943	-3.60903	-3.09925	-3.13557	-3.05591	-2.20699	-2.38528	-2.254	-1.01758	-0.894402	-0.906432	1.31599	1.33415	1.35503	2.08167	2.24116	2.14948	S	3	HMM: MKPSSLRILLVAWTIISDAE, NN: MKPSSLRILLVAWTIISDAE	1		3	3	3	3	3	3	7.6934	0.970685	2.05e-20	77.643	73.61	77.643	0.050048	15	15	15	15	15	15	8.39261	15
TGME49_201400	Sin3-associated polypeptide SAP18	330	-0.518229	-0.355961	0.162268	2.99213	2.66934	2.76024	3.2433	3.44291	3.29018	1.75611	1.49209	1.70033	1.94907	2.05357	2.01378	-1.23601	-1.17725	-1.05991	-1.29423	-1.38935	-1.2764	S	4		0		5	5	5	5	5	5	8.2051	1	1.09e-52	156.44	149.15	156.44	-0.0021212	4	4	4	4	4	4	6.85874	3
TGME49_253700	transporter, major facilitator family protein	814	-0.517019	-0.0674683	0.44955	2.66691	2.62281	2.53538	3.13205	3.0833	3.1608	1.42991	1.20872	1.43176	1.43309	1.46214	1.37756	-1.237	-1.41409	-1.10362	-1.69897	-1.62116	-1.78324	S	2		11		1	1	1	1	1	1	7.32232	0.879445	7.1e-06	90.896	66.995	90.896	-1.1265	2	2	2	2	2	2	7.11035	1
TGME49_214940	MIC2-associated protein M2AP	326	-0.516972	0.425879	0.942851	-2.99736	-3.01097	-3.06977	-2.67259	-2.31508	-2.53952	0.549417	0.591366	0.632246	0.0634537	0.284422	0.147518	3.54678	3.60234	3.70202	2.73604	2.5995	2.68704	S	2	HMM: MKLAAVSSAAFAAAFFPAVVNAR, NN: MKLAAVSSAAFAAAFFPAVVNAR;HMM: MKLAAVSSAAFAAAFFPAVVSAR, NN: MKLAAVSSAAFAAAFFPAVVSAR	0		2	2	2	2	2	2	7.658	1	0.000172355	82.449	61.792	82.449	0.47856	17	17	17	17	17	17	8.77298	9
TGME49_201400	Sin3-associated polypeptide SAP18	113	-0.516967	-0.354699	0.162268	0.187839	0.139075	-0.0459156	0.568485	0.699281	0.564135	-1.04817	-1.03818	-1.10582	-0.725746	-0.690066	-0.712261	-1.23601	-1.17725	-1.05991	-1.29423	-1.38935	-1.2764	S	3		0		1	1	1	1	1	1		0.5	0.021829	43.594	24.922	43.594	0.33779	4	4	4	4	4	4	6.85874	3
TGME49_201400	Sin3-associated polypeptide SAP18	114	-0.516967	-0.354699	0.162268	0.187839	0.139075	-0.0459156	0.568485	0.699281	0.564135	-1.04817	-1.03818	-1.10582	-0.725746	-0.690066	-0.712261	-1.23601	-1.17725	-1.05991	-1.29423	-1.38935	-1.2764	S	3		0		1	1	1	1	1	1		0.5	0.021829	43.594	24.922	43.594	0.33779	4	4	4	4	4	4	6.85874	3
TGME49_264420	lipoprotein, putative;putative lipoprotein	1596	-0.515405	0.155021	0.670426	7.4732	7.28875	7.0371	7.5199	8.22587	7.59948	3.513	3.39931	3.54723	3.36166	3.36435	3.26847	-3.96019	-3.88944	-3.48987	-4.15825	-4.86152	-4.33102	S	3		0		6	6	6	6	6	6	8.91833	1	1.1e-24	139.33	124.95	139.33	0.36081	1	1	1	1	1	1		1
TGME49_247510	fructose-bisphospatase II	380	-0.514958	-1.11749	-0.60253	-2.59859	-2.64352	-2.55824	-2.11573	-2.02971	-2.11004	0.938274	0.904913	0.850084	1.97161	2.09226	1.98187	3.53687	3.54843	3.40832	4.08734	4.12196	4.09191	S	3		0		1	1	1	1	1	1	7.22502	0.5	0.000139143	98.421	88.669	98.421	0.11787	39	39	39	39	39	39	9.01995	19
TGME49_247510	fructose-bisphospatase II	381	-0.514958	-1.11749	-0.60253	-2.59859	-2.64352	-2.55824	-2.11573	-2.02971	-2.11004	0.938274	0.904913	0.850084	1.97161	2.09226	1.98187	3.53687	3.54843	3.40832	4.08734	4.12196	4.09191	S	3		0		1	1	1	1	1	1	7.22502	0.5	0.000139143	98.421	88.669	98.421	0.11787	39	39	39	39	39	39	9.01995	19
TGME49_226380	hypothetical protein;putative transmembrane protein	98	-0.513972	-0.717128	-0.203157	-2.03886	-2.1439	-2.23512	-1.64302	-1.63008	-1.60286	-0.376579	-0.546195	-0.709115	0.162382	0.166285	0.190828	1.66228	1.59771	1.52601	1.80541	1.79636	1.79369	T	4	HMM: MYPLTVYSILAVVGLSLVCRGI, NN: MYPLTVYSILAVVGLSLVCRGIATE;HMM: MYPLTVYWILAVVGLSLVCRGI, NN: MYPLTVYWILAVVGLSLVCRGIATE	2		2	2	2	2	2	2	7.90775	1	0.0133221	63.401	35.419	40.724	-0.22673	19	19	19	19	19	19	8.78071	14
TGME49_268330	hypothetical protein;transport protein Trs120	2637	-0.513895	-0.581921	-0.0680265	1.33079	1.25254	1.0343	1.68804	1.78504	1.68624	0.262854	0.135338	-0.0767078	0.688873	0.724373	0.653999	-1.06794	-1.11721	-1.11101	-0.999163	-1.06066	-1.03225	S	2		1		3	3	3	3	3	3	8.07551	1	1.57e-10	122.1	96.273	73.641	0.033426	5	5	5	5	5	5	6.64706	3
TGME49_270865	adenylate cyclase, putative;putative adenylate cyclase	1211	-0.513177	-0.150076	0.363101	0.135479	0.453654	0.313779	0.755007	0.924293	0.763144	-1.5416	-1.37053	-1.4088	-1.34177	-1.28753	-1.24141	-1.67708	-1.82419	-1.72258	-2.09678	-2.21182	-2.00455	S	3		0		1	1	1	1	1	1		0.986872	1.71e-11	88.176	62.811	88.176	-0.33727	1	1	1	1	1	1		1
TGME49_301270	Tyrosine kinase-like (TKL) protein	3349	-0.513107	-0.250973	0.262135	3.70091	3.6862	3.95047	3.95847	4.36671	4.55172	0.387896	0.41326	0.31139	0.613832	0.715012	0.536619	-3.31301	-3.27294	-3.63908	-3.34464	-3.6517	-4.0151	S	3	HMM: MGGGVGRAPRAGRGASVSDSEALSLPALLPPLSPLSSPSPALGD, NN: MGGGVGRAPRAGRGASVSDSEALSLPALLPPLSPLSSPSPALGD	0		2	2	2	2	2	2	7.33542	0.997413	0.00159624	59.975	43.793	59.975	0.10059	1	1	1	1	1	1		1
TGME49_301270	Tyrosine kinase-like (TKL) protein	3351	-0.513107	-0.250973	0.262135	3.70091	3.6862	3.95047	3.95847	4.36671	4.55172	0.387896	0.41326	0.31139	0.613832	0.715012	0.536619	-3.31301	-3.27294	-3.63908	-3.34464	-3.6517	-4.0151	S	3	HMM: MGGGVGRAPRAGRGASVSDSEALSLPALLPPLSPLSSPSPALGD, NN: MGGGVGRAPRAGRGASVSDSEALSLPALLPPLSPLSSPSPALGD	0		2	2	2	2	2	2	7.33542	0.936275	0.00159624	59.975	43.793	46.461	0.78646	1	1	1	1	1	1		1
TGME49_205550	AGC kinase	507	-0.511877	0.133017	0.644894	3.00533	2.99494	3.00691	3.43599	3.79189	3.31493	2.16938	1.95185	2.06188	1.82866	2.168	1.7874	-0.835951	-1.04309	-0.945024	-1.60733	-1.62389	-1.52753	S	2		0		1	1	1	1	1	1	7.73785	0.899231	7.86e-05	114.7	97.039	114.7	0.89333	1	1	1	1	1	1		1
TGME49_209500	hypothetical protein	2804	-0.510376	-0.519679	-0.00930333	1.23623	0.939978	0.845715	1.43705	1.5831	1.53289	-0.692807	-0.804401	-0.897718	-0.31949	-0.221756	-0.294643	-1.92904	-1.74438	-1.74343	-1.75654	-1.80486	-1.82754	T	3		0		1	1	1	1	1	1	7.73468	0.980274	4.15e-19	89.681	81.93	89.681	1.0594	1	1	1	1	1	1		1
TGME49_274190	eukaryotic initiation factor 2B epsilon subunit, putative;putative eukaryotic initiation factor 2B epsilon subunit	804	-0.508935	-0.586495	-0.0775607	-0.151643	-0.242883	-0.441738	0.601076	0.153608	-0.0641441	-3.07139	-3.09519	-3.36426	-2.19469	-2.64981	-2.92686	-2.91975	-2.85231	-2.92253	-2.79577	-2.80342	-2.86271	S	2	HMM: MSAPSSACSAAPASSGGA, NN: MSAPSSACSAAPASSGGA	0		1	1	1	1	1	1	6.85989	1	0.00424181	64.52	62.844	64.52	-0.53495	2	2	2	2	2	2	7.03157	2
TGME49_298610	GYF domain-containing protein	548	-0.508625	-0.672873	-0.164247	0.621906	0.795723	0.903151	1.19212	1.29914	1.35539	0.943676	1.04597	1.14714	1.59342	1.75913	1.80286	0.32177	0.250248	0.243988	0.4013	0.459982	0.447466	S	3		0		3	3	3	3	3	3	8.02329	0.999996	3.38e-78	203.06	190.93	203.06	0.26723	11	11	11	11	11	11	7.65921	8
TGME49_257510	CDP-alcohol phosphatidyltransferase superfamily protein	424	-0.506947	-0.160611	0.346336	1.46202	0.799698	0.684258	1.37043	1.52724	1.56915	0.643648	0.236511	0.186432	0.50494	0.54051	0.502976	-0.818373	-0.563187	-0.497826	-0.865488	-0.986727	-1.06618	S	4		9		1	1	1	1	1	1	7.6727	0.997884	8.26e-53	154.7	140.54	154.7	0.34778	2	2	2	2	2	2	7.04352	1
TGME49_247520	hypothetical protein;putative transmembrane protein	235	-0.506207	0.452498	0.958704	-6.43057	-6.86447	-6.87858	-6.3276	-6.26911	-6.05828	-2.82109	-3.18982	-3.18984	-3.56088	-3.64866	-3.34871	3.60947	3.67465	3.68874	2.76672	2.62046	2.70957	T	4	HMM: MKTETRQRSRGGGKRLSLCVVFALVSISSVSFVTAS, NN: MKTETRQRSRGGGKRLSLCVVFALVSISSVSFVTAS	1		1	1	1	1	1	1	7.00212	0.978986	1.51e-19	106.99	94.988	106.99	0.26036	26	26	26	26	26	26	8.80829	10
TGME49_201400	Sin3-associated polypeptide SAP18	316	-0.505386	-0.343118	0.162268	5.26914	5.0003	4.88573	5.56337	5.56857	5.5394	4.03313	3.82305	3.82583	4.26914	4.17922	4.263	-1.23601	-1.17725	-1.05991	-1.29423	-1.38935	-1.2764	S	4		0		11	11	11	11	11	11	8.89579	1	8.34e-32	176.18	149.17	94.569	-0.19264	4	4	4	4	4	4	6.85874	3
TGME49_239400	hypothetical protein	906	-0.504939	-0.0715524	0.433386	-1.32681	-1.04929	-1.02955	-0.440765	-0.926781	-0.523298	-3.87509	-3.38735	-3.3811	-3.30376	-3.72387	-3.40126	-2.54828	-2.33805	-2.35155	-2.86299	-2.79709	-2.87796	T	3		0		1	1	1	1	1	1	6.30177	0.9974	3.18e-07	63.761	57.947	63.761	-0.29528	1	1	1	1	1	1	6.72916	1
TGME49_283510	hypothetical protein	57	-0.504667	-0.626318	-0.121651	1.75924	1.81073	2.137	2.4008	2.41833	2.40184	2.21293	2.27643	2.56867	2.95622	2.99323	2.98753	0.453688	0.465706	0.431662	0.55542	0.574896	0.585693	T	3		0		2	2	2	2	2	2	8.01271	0.715039	3.14e-06	91.238	52.296	53.033	0.082366	6	6	6	6	6	6	7.82084	6
TGME49_281400	phosphofructokinase domain-containing protein	1927	-0.504559	-0.255743	0.248816	3.8165	3.93079	3.68545	3.96458	4.29686	4.68499	0.945414	0.594746	0.747765	0.941111	1.14901	0.965034	-2.87109	-3.33605	-2.93769	-3.02347	-3.14785	-3.71995	S	3		0		2	2	2	2	2	2	7.10058	0.926795	5.54e-35	125.42	110.85	80.02	0.0075285	1	1	1	1	1	1		1
TGME49_314780	myosin G	1089	-0.503512	0.00665085	0.510163	1.40618	1.42302	1.26576	1.82965	1.76465	2.0112	0.957954	0.942633	0.861027	0.875143	0.809282	1.05724	-0.448227	-0.480387	-0.404728	-0.954502	-0.955364	-0.953964	S	3		0		3	3	3	3	3	3	7.34169	0.999994	7.99e-14	168.5	150.36	168.5	-0.068962	2	2	2	2	2	2	6.6935	2
TGME49_308890	transcription elongation factor SPT6	507	-0.502137	-0.269679	0.232458	3.76127	3.62933	3.65917	4.19614	4.26733	4.0927	2.88166	2.89007	2.92138	3.20874	3.13302	3.16038	-0.879604	-0.739256	-0.737787	-0.987391	-1.13431	-0.93232	S	3	HMM: MLRSRSRFSQCPRFPRFSLVFVFFLSQFLFSRFAK, NN: MLRSRSRFSQCPRFPRFSLVFVFFLSQFLFSRFAK;N/A	0;3		13	13	13	13	13	13	9.00924	0.998488	1.32e-86	188.8	164.29	155.73	0.081815	5	5	5	5	5	5	6.95014	5
TGME49_221180	hypothetical protein;putative transmembrane protein	747	-0.501651	-0.241083	0.260568	1.61241	1.6692	1.65691	2.06638	2.1291	2.24801	0.996777	0.967785	0.974146	1.16321	1.18615	1.3126	-0.615639	-0.70142	-0.682764	-0.903166	-0.942951	-0.935409	S	2	HMM: MAGSIHRASGVCRCIFFFLVASLAAPREGCAV, NN: MAGSIHRASGVCRCIFFFLVASLAAPREGCAV	5		4	4	4	4	4	4	7.7527	0.998287	4.25e-28	188.96	140.06	188.96	0.17322	3	3	3	3	3	3	7.24072	3
TGME49_233010	cell-cycle-assocaited protein kinase ERK7, putative;putative cell-cycle-assocaited protein kinase ERK7	180	-0.501451	-0.377928	0.123523	-0.488963	-0.881432	-0.981211	-0.416054	-0.405861	-0.0253391	-0.514663	-0.819173	-0.73204	-0.515863	-0.364525	-0.0517044	-0.0256996	0.0622597	0.24917	-0.0998096	0.0413361	-0.0263653	Y	3		0		3	3	3	3	3	3	8.1084	0.990595	2.61e-24	125.26	108.64	125.26	0.11066	4	4	4	4	4	4	7.23175	3
TGME49_205130	hypothetical protein;putative glyoxalase	4319	-0.50086	-0.255969	0.244891	1.56045	1.50546	1.17009	1.90451	1.75271	2.08136	-0.627939	-0.804792	-0.87056	-0.499979	-0.595544	-0.439859	-2.18839	-2.31025	-2.04065	-2.40449	-2.34825	-2.52122	S	2		0		1	1	1	1	1	1	6.73688	0.99999	0.00330383	117.09	83.201	117.09	-0.30536	2	2	2	2	2	2	6.92967	1
TGME49_258470	hypothetical protein	111	-0.500476	-0.530451	-0.0299753	2.90382	2.56976	2.63035	3.31267	3.0263	3.26639	1.34923	1.04164	1.12922	1.85007	1.60826	1.65312	-1.5546	-1.52812	-1.50113	-1.46261	-1.41804	-1.61327	S	3		0		5	5	5	5	5	5	8.05404	0.995673	5.99e-24	133.98	124.69	71.678	-0.25805	2	2	2	2	2	2	7.37696	2
TGME49_203980	hypothetical protein	1650	-0.498865	-0.423745	0.0751196	-0.949065	-0.547031	-0.355105	-0.0410767	-0.0711765	-0.242354	-1.62587	-1.26045	-1.09484	-0.938559	-0.805942	-0.965426	-0.676807	-0.713417	-0.739737	-0.897482	-0.734766	-0.723072	S	3		0		1	1	1	1	1	1	6.82669	1	2.38e-14	106.35	96.88	106.35	-1.4067	3	3	3	3	3	3	7.25835	3
TGME49_253750	PLU-1 family protein	4366	-0.498299	-0.243545	0.254753	3.22648	3.30003	3.53941	3.96129	3.7818	3.81774	1.69399	1.74123	1.86539	2.00813	2.01029	2.01283	-1.53249	-1.5588	-1.67403	-1.95316	-1.77151	-1.80491	S	3		0		6	6	6	6	6	6	8.06952	0.98758	5.14e-20	152.18	103.53	139.21	-0.065997	2	2	2	2	2	2	6.76184	2
TGME49_209850	RNA recognition motif-containing protein	299	-0.497664	-0.354597	0.143067	-0.253882	-0.334383	-0.771038	-0.00663185	0.123697	0.0166245	0.799191	0.670998	0.623075	0.974632	1.06741	1.11502	1.05307	1.00538	1.39411	0.981264	0.94371	1.09839	S	3		0		3	3	3	3	3	3	7.60686	0.999982	7.24e-06	77.062	68.061	77.062	-0.53212	9	9	9	9	9	9	7.9219	8
TGME49_277080	microneme protein MIC5	113	-0.496408	0.130393	0.626801	-0.27943	-0.484915	-0.0769863	0.391138	0.0832691	0.173485	1.3647	1.26259	1.57924	1.45592	1.11019	1.24924	1.64413	1.7475	1.65623	1.06479	1.02692	1.07576	S	4	HMM: MLRPTVRSSLLSLGLTVILYLALTGSADAL, NN: MLRPTVRSSLLSLGLTVILYLALTGSADAL	1		1	1	1	1	1	1	7.94204	0.999643	9.76e-13	135.18	113.12	135.18	0.33876	12	12	12	12	12	12	8.3809	8
TGME49_278660	P-type ATPase4, putative;putative P-type ATPase4	174	-0.496363	-0.49963	-0.00326661	-0.682503	-0.913794	-0.915327	-0.345314	-0.327072	-0.350147	1.15875	1.00407	0.925182	1.56029	1.52929	1.49731	1.84125	1.91787	1.84051	1.9056	1.85637	1.84746	T	4		8		3	3	3	3	3	3	7.64686	0.917382	1.06e-33	162.09	119.06	133.92	0.076733	12	12	12	12	12	12	8.12875	10
TGME49_259630	hypothetical protein	27	-0.495815	-0.714839	-0.219023	-1.47971	-1.32256	-1.22506	-1.05641	-0.842642	-0.640837	0.0211792	0.136744	0.252422	0.583397	0.869673	1.10179	1.5009	1.4593	1.47748	1.63981	1.71231	1.74263	T	3		0		6	6	6	6	6	6	8.03611	0.813735	5e-51	140.74	128.91	126.68	-0.50769	7	7	7	6	7	7	8.15023	4
TGME49_259040	hypothetical protein;putative transmembrane protein	104	-0.495779	-0.697118	-0.20134	4.87489	4.82763	4.85732	5.28912	5.34539	5.41266	3.52226	3.42662	3.56918	4.05533	4.2396	4.31449	-1.35263	-1.40102	-1.28814	-1.23379	-1.1058	-1.09818	S	3		1		8	8	8	8	8	8	8.55787	0.999998	0.000159665	125.97	90.297	88.282	0.19211	3	3	3	3	3	3	6.78574	2
TGME49_229750	Fms-interacting protein;hypothetical protein	144	-0.495339	-0.197116	0.298224	-2.45389	-1.93942	-2.03484	-1.73221	-1.80164	-1.40828	-4.12208	-3.76019	-3.53719	-3.67314	-3.66036	-3.4946	-1.66818	-1.82077	-1.50235	-1.94093	-1.85872	-2.08632	S	2		0		1	1	1	1	1	1	6.69874	0.959734	4.9e-08	88.872	75.754	88.872	0.15405	3	3	3	3	3	3	5.94253	3
TGME49_263220	rhoptry kinase family protein ROP21	243	-0.495075	-0.920599	-0.425524	6.07578	6.08613	5.81325	6.40267	6.17771	6.88	0.146648	0.07794	0.00335884	0.889021	1.1619	0.938824	-5.92913	-6.00819	-5.80989	-5.51365	-5.01581	-5.94118	S	4		0		2	2	2	2	2	2	8.05744	0.992477	5.26e-79	163.18	153.35	163.18	-0.92508	1	1	1	1	1	1	6.21574	1
TGME49_250820	hypothetical protein	38	-0.493289	-0.304799	0.18849	-0.526177	-0.658375	-0.849308	-0.22838	-0.133896	-0.191715	0.556827	0.334558	0.210917	0.606384	0.669743	0.740574	1.083	0.992933	1.06023	0.834764	0.803639	0.932289	S	3		0		2	2	2	2	2	2	7.86436	0.98424	0.000557894	83.823	63.699	83.823	0.19071	10	10	10	10	10	10	7.91213	9
TGME49_253700	transporter, major facilitator family protein	1048	-0.493132	-0.0435823	0.44955	1.60196	1.6479	1.40963	1.92316	1.99846	2.21727	0.364962	0.233803	0.306015	0.224192	0.377298	0.434036	-1.237	-1.41409	-1.10362	-1.69897	-1.62116	-1.78324	S	4		11		3	3	3	3	3	3	7.58304	0.94431	2.75e-32	120.18	92.084	120.18	-0.49267	2	2	2	2	2	2	7.11035	1
TGME49_271380	PUB domain-containing protein	995	-0.492406	-0.759734	-0.267327	2.03648	2.22378	2.47078	2.68599	2.80644	2.71582	0.970043	1.07198	1.33743	1.78149	2.04579	1.83137	-1.06644	-1.1518	-1.13335	-0.904499	-0.760649	-0.884449	S	2		0		1	1	1	1	1	1	8.23927	0.968231	2.11e-14	125.73	112.64	125.73	0.5577	4	4	4	4	4	4	7.20156	4
TGME49_234230	hypothetical protein	584	-0.49212	-0.541238	-0.0491174	2.15882	2.38235	1.99252	2.6658	2.676	2.66826	0.632038	0.608818	0.561018	1.06664	1.24172	1.11722	-1.52678	-1.77354	-1.43151	-1.59916	-1.43428	-1.55104	S	2		0		2	2	2	2	2	2	7.72023	0.998973	4.5e-23	120.13	106.53	115.69	-0.31108	3	3	3	3	3	3	6.62086	3
TGME49_269690	hypothetical protein;putative transmembrane protein	788	-0.492106	-0.732943	-0.240836	-5.2355	-5.21573	-5.44502	-4.81776	-4.68753	-4.91463	-2.4491	-2.37152	-2.53564	-1.76223	-1.58331	-1.8119	2.7864	2.84421	2.90938	3.05554	3.10422	3.10273	T	2	HMM: MRPLRVAVALFWAMVAVVGFWAS, NN: MRPLRVAVALFWAMVAVVGF;HMM: MRPLRVTVALFWAMVAVVGFWAS, NN: MRPLRVTVALFWAMVAVVGF	1		2	2	2	2	2	2	6.69749	0.998531	1.23e-09	72.791	67.077	72.791	-0.21301	32	32	32	32	32	32	8.57167	19
TGME49_209800	formate/nitrite transporter protein	324	-0.491496	-1.00018	-0.50868	-0.695927	-0.582532	-0.644813	-0.0932579	-0.0341911	-0.321335	-0.855272	-0.678212	-0.676063	0.239971	0.373337	0.177671	-0.159346	-0.0956802	-0.03125	0.333229	0.407528	0.499006	S	3		6		1	1	1	1	1	1	7.80213	0.590388	3.55e-42	157.3	132.04	157.3	0.11452	3	3	3	3	3	3	7.83586	3
TGME49_310900	AP2 domain transcription factor AP2XI-2	758	-0.490761	-0.440624	0.0501366	0.701471	0.746727	0.58415	1.06654	1.32992	1.10817	0.363531	0.412661	0.237137	0.754356	0.847668	0.733177	-0.33794	-0.334066	-0.347014	-0.312187	-0.482248	-0.374994	T	2		0		5	5	5	5	5	5	7.5607	0.999717	1e-57	205.78	172.92	205.78	0.30853	4	4	4	4	4	4	6.27443	4
TGME49_244110	hypothetical protein;nucleosome assembly protein (nap) protein	103	-0.490256	-0.421634	0.0686223	0.491533	0.627029	0.540535	0.954473	1.05879	1.1166	2.84731	2.95354	2.76293	3.20848	3.28579	3.33441	2.35577	2.32651	2.2224	2.254	2.22699	2.21781	S	3		0;1		11	11	11	11	11	11	8.63092	0.999998	1.41e-230	296.13	286.57	296.13	0.73592	14	14	14	14	14	14	8.58169	13
TGME49_253750	PLU-1 family protein	5628	-0.489291	-0.234538	0.254753	0.105189	0.049983	0.0761843	0.571632	0.586715	0.540883	-1.4273	-1.50882	-1.59784	-1.38153	-1.18479	-1.26403	-1.53249	-1.5588	-1.67403	-1.95316	-1.77151	-1.80491	S	3		0		1	1	1	1	1	1	7.08799	0.85455	3.82e-06	120.59	103.02	120.59	0.070923	2	2	2	2	2	2	6.76184	2
TGME49_253750	PLU-1 family protein	131	-0.488308	-0.233555	0.254753	-0.549988	-0.286646	-0.209767	0.334518	-0.00223923	0.0862455	-2.08247	-1.84545	-1.88379	-1.61864	-1.77375	-1.71866	-1.53249	-1.5588	-1.67403	-1.95316	-1.77151	-1.80491	S	3		0		2	2	2	2	2	2	7.26231	0.938759	1.37e-35	100.73	95.721	100.73	0.071887	2	2	2	2	2	2	6.76184	2
TGME49_229640	hypothetical protein	437	-0.488177	-0.398111	0.0900663	2.87901	2.79214	2.80154	3.21428	3.36179	3.36115	2.92827	2.82999	2.86731	3.18897	3.36948	3.26146	0.0492554	0.0378513	0.0657673	-0.0253181	0.00768661	-0.0996933	S	3		0		8	8	8	8	8	8	8.70705	1	1.97e-13	147.09	119.83	94.128	-0.12567	6	6	6	6	6	6	7.26799	6
TGME49_209850	RNA recognition motif-containing protein	619	-0.487744	-0.344677	0.143067	-2.958	-2.80384	-3.08137	-2.28933	-2.41206	-2.67859	-1.90493	-1.79846	-1.68726	-1.30806	-1.46835	-1.5802	1.05307	1.00538	1.39411	0.981264	0.94371	1.09839	S	3		0		1	1	1	1	1	1	7.05953	1	0.00385398	70.889	50.155	70.889	0.09465	9	9	9	9	9	9	7.9219	8
TGME49_313370	hypothetical protein;leucine rich repeat protein	1051	-0.48629	-0.577466	-0.0911757	3.66221	3.70584	3.72847	4.19586	4.3111	4.04843	1.77418	1.86426	1.83786	2.46745	2.4475	2.29374	-1.88804	-1.84159	-1.89061	-1.72841	-1.8636	-1.75469	S	3		0		6	6	6	6	6	6	8.38164	0.999903	4.32e-71	208.84	167.58	152.57	-0.023268	3	3	3	3	3	3	6.23583	2
TGME49_234230	hypothetical protein	595	-0.485952	-0.53507	-0.0491174	1.77858	2.01626	1.68708	2.41958	2.2382	2.28199	0.251799	0.242722	0.255571	0.820427	0.803925	0.730949	-1.52678	-1.77354	-1.43151	-1.59916	-1.43428	-1.55104	S	4		0		3	3	3	3	3	3	7.55698	1	8.13e-07	99.238	85.649	88.504	-1.0964	3	3	3	3	3	3	6.62086	3
TGME49_320100	RNA recognition motif-containing protein	548	-0.48544	-0.526394	-0.0409539	4.07504	4.17823	4.12476	4.53548	4.63171	4.66716	3.70406	3.5124	3.59102	4.08439	4.18297	4.1193	-0.370981	-0.665829	-0.533745	-0.451092	-0.44874	-0.547861	S	2		0		8	8	8	8	8	8	8.85647	0.999961	8.79e-41	197.01	152.47	175.62	-0.10149	3	3	3	3	3	3	6.07041	2
TGME49_253700	transporter, major facilitator family protein	563	-0.485134	-0.035584	0.44955	6.49668	6.57671	6.14399	6.91979	6.80907	6.94392	5.25968	5.16262	5.04037	5.22082	5.18792	5.16069	-1.237	-1.41409	-1.10362	-1.69897	-1.62116	-1.78324	S	2		11		9	9	9	9	9	9	8.75838	0.987997	0.00559357	80.371	64.428	71.976	-0.24073	2	2	2	2	2	2	7.11035	1
TGME49_220950	hypothetical protein	311	-0.484473	-0.79741	-0.312936	2.80566	2.52975	2.55339	3.33436	2.94919	3.05866	0.843021	0.6241	0.76082	1.63614	1.50341	1.48062	-1.96264	-1.90565	-1.79257	-1.69822	-1.44579	-1.57804	S	3	HMM: GFVFASTAASTIAASTIAAS, NN: GFVFASTAASTIAASTIAA;N/A	0		4	4	4	4	4	4	7.74842	1	1.96e-08	180.24	59.714	180.24	-0.46839	2	2	2	2	2	2		2
TGME49_305450	acetyltransferase, GNAT family protein	229	-0.483988	-0.0890971	0.39489	1.68634	1.54887	1.52515	2.02623	1.99794	2.18816	-0.967591	-1.19535	-1.02179	-0.927001	-1.09896	-0.891489	-2.65393	-2.74423	-2.54695	-2.95323	-3.0969	-3.07965	S	3		1		1	1	1	1	1	1	7.39271	0.983325	1.31e-10	125.96	95.386	125.96	0.24152	1	1	1	1	1	1	6.7508	1
TGME49_315270	hypothetical protein;putative eIF4-gamma/eIF5/eIF2b-epsilon carboxy-terminal domain protein	118	-0.481923	0.0764739	0.558397	-1.09206	-0.863445	-0.495106	-0.242228	-0.301058	-0.461561	-0.346643	-0.292843	0.0946922	-0.178244	-0.241346	-0.354626	0.745421	0.570602	0.589798	0.0639839	0.0597115	0.106936	S	3		0		2	2	2	2	2	2	7.33139	0.999993	1.54e-05	88.565	69.985	88.565	-0.05656	9	9	9	9	9	9	7.66788	8
TGME49_217680	hypothetical protein	1997	-0.479404	-0.776605	-0.297201	-2.03804	-1.91095	-1.69473	-1.41495	-1.27168	-1.51887	1.72907	1.87837	2.06801	2.65373	2.78959	2.56195	3.76711	3.78932	3.76273	4.06867	4.06127	4.08082	S	5		0		4	4	4	4	4	4	8.58734	0.999992	8.16e-112	225.23	211.78	194.26	0.6305	53	54	54	53	53	54	8.77718	39
TGME49_315760	AP2 domain transcription factor AP2XI-4	1414	-0.479329	-0.1883	0.291029	-0.827934	-0.778311	-0.88261	-0.431286	-0.40185	-0.217733	-0.0604	-0.128025	-0.174271	0.00123406	0.0286217	0.172348	0.767534	0.650286	0.70834	0.43252	0.430471	0.390081	S	3		0		2	2	2	2	2	2	6.69212	0.884924	8.2e-06	66.289	44.917	53.565	0.013957	4	4	4	4	4	4	8.06431	1
TGME49_239400	hypothetical protein	1111	-0.478626	-0.0452393	0.433386	3.92585	3.78718	3.82552	4.30174	4.2629	4.40979	1.37757	1.44913	1.47398	1.43875	1.46581	1.53183	-2.54828	-2.33805	-2.35155	-2.86299	-2.79709	-2.87796	S	3		0		3	3	3	3	3	3	8.35822	0.91992	2.84e-78	203.33	181.66	192.1	-0.84565	1	1	1	1	1	1	6.72916	1
TGME49_225890	hypothetical protein	1655	-0.477568	-0.491782	-0.0142136	6.4888	6.0792	6.08009	6.68361	6.77391	6.62328	2.57381	2.54392	2.50336	2.98544	3.06872	3.04227	-3.91499	-3.53528	-3.57674	-3.69817	-3.70519	-3.58101	S	3		0		7	7	7	7	7	7	8.57397	0.999994	6.78e-43	133.8	112.55	123.76	0.14522	1	1	1	1	1	1	6.59597	1
TGME49_304870	glycerol-3-phosphate dehydrogenase;glycerol-3-phosphate dehydrogenase (gpdh), putative;hypothetical protein	116	-0.47711	-0.359018	0.118092	0.491678	0.424675	0.175839	0.677334	0.853695	0.992493	0.085804	0.145645	-0.109261	0.227995	0.446257	0.524992	-0.405874	-0.27903	-0.285099	-0.449339	-0.407438	-0.467501	S	3		0		4	4	4	4	4	4	7.49734	1	0.00411316	88.282	38.984	84.365	-0.18789	5	5	5	5	5	5	7.50841	4
TGME49_225690	hypothetical protein	1150	-0.476542	-0.458494	0.0180474	-2.72677	-2.61869	-2.95762	-2.26863	-2.40407	-2.20077	-2.2682	-2.12651	-2.4258	-1.80774	-1.95028	-1.68701	0.458569	0.492184	0.531818	0.46088	0.453783	0.513765	T	2		0		1	1	1	1	1	1	6.85408	0.977604	0.0151912	84.507	21.434	84.507	-0.020633	5	5	5	5	5	5	7.47911	5
TGME49_289970	hypothetical protein	187	-0.474541	0.120415	0.594956	0.764936	0.857521	1.03904	1.30868	1.39391	1.38252	0.0579567	0.107885	0.308775	-0.0608215	0.127514	0.0466805	-0.70698	-0.749636	-0.730267	-1.36951	-1.2664	-1.33584	S	3		0		1	1	1	1	1	1	7.06175	0.810683	0.0123988	40.177	31.156	40.177	-0.34419	4	4	4	4	4	4	7.325	3
TGME49_288680	endonuclease IV APN	231	-0.474336	-0.745757	-0.271422	0.973392	0.782053	1.11497	1.44581	1.49645	1.35116	1.61756	1.41194	1.74186	2.34025	2.39976	2.26863	0.644165	0.629888	0.626888	0.894434	0.903307	0.917467	S	3	HMM: MHLSSLILVLALASLCRPVISK, NN: MHLSSLILVLALASLCRPVISK	0		7	7	7	7	7	7	8.67871	1	5.96e-112	223.05	212	223.05	-0.12306	7	7	7	7	7	7	7.67448	6
TGME49_306400	hypothetical protein	872	-0.472672	-0.613948	-0.141276	5.18031	5.10568	5.2455	5.81907	5.73965	5.39079	2.60224	2.54695	2.53592	3.21926	3.25398	3.05371	-2.57807	-2.55873	-2.70957	-2.59981	-2.48567	-2.33708	S	3		0		6	6	6	6	6	6	8.29717	1	3.19e-07	129.77	101.15	129.77	-0.27825	2	2	2	2	2	2	6.72127	2
TGME49_253700	transporter, major facilitator family protein	823	-0.472452	-0.0229023	0.44955	-0.521916	-0.517738	-0.659377	-0.173765	-0.231568	0.123658	-1.75892	-1.93183	-1.76299	-1.87273	-1.85273	-1.65958	-1.237	-1.41409	-1.10362	-1.69897	-1.62116	-1.78324	S	4		11		1	1	1	1	1	1	7.30001	0.999437	2.1e-64	156.28	134.04	156.28	0.21011	2	2	2	2	2	2	7.11035	1
TGME49_216000	alveolin domain containing intermediate filament IMC3	359	-0.47205	-0.233658	0.238392	-1.84132	-1.49418	-1.52926	-1.27578	-0.92746	-1.24537	-0.335455	-0.0316944	-0.122061	-0.0346394	0.225527	0.0208759	1.50586	1.46248	1.4072	1.24114	1.15299	1.26625	T	3		0		2	2	2	2	2	2	7.21953	0.946259	0.00121516	73.597	60.805	66.022	-0.28544	12	12	12	12	12	12	7.9735	6
TGME49_269950	hypothetical protein	515	-0.471329	-0.0751888	0.39614	-1.65217	-2.0306	-1.93963	-1.55418	-1.39768	-1.25655	1.32966	0.989057	1.09047	1.0915	1.20318	1.34007	2.98183	3.01965	3.0301	2.64568	2.60086	2.59662	S	4	HMM: MIGLFSSHFLRRHKMAGRASVVVSLLFSASLWSLLSRVDGA, NN: MIGLFSSHFLRRHKMAGRASVVVSLLFSASLWSLLSRVDGA	0		1	1	1	1	1	1	7.78382	0.953391	4.4e-05	93.495	76.495	93.495	-0.43188	26	26	26	26	26	26	8.46383	16
TGME49_253750	PLU-1 family protein	5626	-0.469587	-0.214833	0.254753	2.33091	2.17232	2.46051	2.87503	2.75808	2.73939	0.79842	0.613514	0.786482	0.921869	0.986569	0.934477	-1.53249	-1.5588	-1.67403	-1.95316	-1.77151	-1.80491	S	2		0		3	3	3	3	3	3	7.66238	0.905134	1.86e-17	161.41	100.78	147.66	0.2605	2	2	2	2	2	2	6.76184	2
TGME49_265330	cell-cycle-associated protein kinase GSK, putative;putative cell-cycle-associated protein kinase GSK	211	-0.469289	-0.0858701	0.383418	4.90739	4.47117	4.38166	5.02604	5.11489	5.02716	4.91962	4.67457	4.85756	4.8741	4.97984	4.85541	0.012228	0.203402	0.475895	-0.151934	-0.135048	-0.171749	Y	3		0		14	14	14	14	14	14	9.73943	0.996329	4.78e-90	235.78	220.59	171.46	0.20043	3	3	3	3	3	3	7.56998	3
TGME49_306400	hypothetical protein	362	-0.467854	-0.609129	-0.141276	2.56725	2.43658	2.37505	2.8957	3.01124	2.8755	-0.0108204	-0.12215	-0.334526	0.295895	0.525572	0.538423	-2.57807	-2.55873	-2.70957	-2.59981	-2.48567	-2.33708	S	4		0		1	1	1	1	1	1	6.92573	0.999996	0.0256402	56.205	46.883	56.205	0.68603	2	2	2	2	2	2	6.72127	2
TGME49_294710	RNA recognition motif-containing protein	859	-0.467624	-0.78648	-0.318856	-0.527878	-0.843124	-1.09941	-0.402094	-0.239763	-0.425684	0.610947	0.286629	-0.010004	1.05723	1.18089	1.00889	1.13882	1.12975	1.08941	1.45933	1.42065	1.43457	S	3		0		1	1	1	1	1	1	8.0235	0.671677	1.41e-08	94.176	73.299	94.176	0.17297	10	10	10	10	10	10	8.18512	9
TGME49_232030	hypothetical protein	204	-0.467517	-0.169975	0.297543	-1.03566	-0.856821	-0.705943	-0.360608	-0.143271	-0.691995	-1.76487	-1.60178	-1.37056	-1.36205	-1.2812	-1.58403	-0.729212	-0.744957	-0.664612	-1.00144	-1.13793	-0.892036	T	2		0		3	3	3	3	3	3	6.79971	0.999996	8.48e-09	116.51	99.84	116.51	-0.03157	2	2	2	2	2	2	7.50852	2
TGME49_311230	hypothetical protein;putative transmembrane protein	315	-0.466936	-0.380269	0.0866663	-3.70677	-3.71665	-3.5882	-3.17179	-3.23705	-3.20198	-1.4561	-1.5571	-1.4438	-1.06617	-1.17316	-1.07687	2.25067	2.15955	2.14439	2.10562	2.06389	2.1251	T	3		1		1	1	1	1	1	1	7.15721	0.972651	0.000111583	77.554	58.257	77.554	1.0151	21	21	21	21	21	21	8.19756	19
TGME49_259640	nucleoporin autopeptidase	2683	-0.465945	-0.516755	-0.0508097	1.39001	1.47962	1.59924	1.89645	1.98926	1.98099	-0.0936394	-0.0576992	-0.0713882	0.359394	0.460827	0.507318	-1.48365	-1.53732	-1.67062	-1.53705	-1.52843	-1.47367	S	3		0		4	4	4	4	4	4	7.27658	0.999995	0.000226357	95.264	71.796	95.264	-0.019108	1	1	1	1	1	1	6.68614	1
TGME49_261650	hypothetical protein	727	-0.46574	-2.05129	-1.58555	-3.29835	-2.8842	-3.14324	-2.72076	-2.62488	-2.58292	-2.07182	-1.53939	-1.6893	0.09202	0.358322	0.403021	1.22654	1.3448	1.45394	2.81278	2.98321	2.98594	T	3		0		1	1	1	1	1	1	7.52822	0.696092	1.68e-135	249.2	215.95	82.261	-0.54142	21	21	20	21	21	21	8.33778	15
TGME49_283510	hypothetical protein	51	-0.465497	-0.587148	-0.121651	0.114916	0.427328	0.352741	0.851532	0.722252	0.717691	0.568604	0.893034	0.784403	1.40695	1.29715	1.30339	0.453688	0.465706	0.431662	0.55542	0.574896	0.585693	S	4		0		1	1	1	1	1	1	7.46234	0.530988	0.00169293	66.536	23.328	66.536	-0.3117	6	6	6	6	6	6	7.82084	6
TGME49_310670	glycogen phosphorylase 1, putative;putative glycogen phosphorylase 1	25	-0.464714	-0.724492	-0.259778	2.56033	2.00064	1.91063	2.63079	2.60082	2.63413	5.33728	4.79995	4.75426	5.70816	5.67192	5.68489	2.77695	2.79931	2.84363	3.07737	3.07109	3.05076	S	3		0		10	10	10	10	10	10	9.65628	0.999706	0.00449702	118.67	6.849	112.85	-0.11525	28	28	28	28	28	28	8.51262	18
TGME49_301270	Tyrosine kinase-like (TKL) protein	1913	-0.464673	-0.202539	0.262135	2.31243	2.23212	2.55245	2.4907	2.80323	3.1971	-1.00058	-1.04083	-1.08662	-0.853941	-0.848473	-0.818002	-3.31301	-3.27294	-3.63908	-3.34464	-3.6517	-4.0151	S	3	HMM: MGGGVGRAPRAGRGASVSDSEALSLPALLPPLSPLSSPSPALGD, NN: MGGGVGRAPRAGRGASVSDSEALSLPALLPPLSPLSSPSPALGD;HMM: MGGGVGRAPRAGRGASVSDSEALSMPALLPPLSPLSSPSPALGD, NN: MGGGVGRAPRAGRGASVSDSEALSMPALLPPLSPLSSPSPALGD	0		3	3	3	3	3	3	7.29019	1	4.15e-79	154.43	144.09	154.43	0.38461	1	1	1	1	1	1		1
TGME49_294620	eukaryotic initiation factor-3, subunit 8, putative;putative eukaryotic initiation factor-3, subunit 8	945	-0.463089	-0.320253	0.142835	-2.19444	-2.31399	-2.49406	-1.89843	-1.80725	-1.90754	0.171722	-0.0864658	-0.30681	0.20363	0.302305	0.233271	2.36616	2.22753	2.18725	2.10206	2.10955	2.14081	S	3		0		2	2	2	2	2	2	7.49467	1	0.000131387	106.11	74.401	106.11	-0.098493	13	13	13	13	13	13	8.26564	10
TGME49_264770	hypothetical protein	40	-0.462847	-0.191715	0.271133	-0.334027	-0.2927	-0.459794	-0.00556087	0.181121	0.126459	-2.16769	-2.21039	-2.30169	-2.1451	-2.03875	-1.92077	-1.83366	-1.91769	-1.84189	-2.13954	-2.21987	-2.04723	S	3		0		1	1	1	1	1	1	6.88599	0.997429	4.49e-19	95.435	91.021	95.435	-0.11125	1	1	1	1	1	1	6.70675	1
TGME49_313270	hypothetical protein;putative collagen alpha-1(III) chain, related protein	699	-0.462676	-0.339483	0.123193	1.24987	0.948435	0.810156	1.43595	1.50011	1.46043	1.76702	1.44311	1.32024	1.80244	1.89261	1.85376	0.517145	0.494671	0.51008	0.366493	0.392498	0.393326	S	2		0		5	5	5	5	5	5	8.03032	1	0.00345768	96.745	42.485	75.825	-0.085232	7	7	7	7	7	7	7.54683	6
TGME49_289880	hypothetical protein;putative transmembrane protein	207	-0.462477	-0.67108	-0.208604	1.61669	2.00697	2.01928	2.2877	2.28037	2.4623	0.482395	0.407143	0.544376	1.05479	1.09837	1.29399	-1.13429	-1.59983	-1.47491	-1.23291	-1.182	-1.16831	S	3		2		2	2	2	2	2	2	8.00732	0.955677	3.42e-47	193.07	161.45	149.53	-0.016598	4	4	4	4	4	4	7.56635	4
TGME49_315610	hypothetical protein	20	-0.461664	-0.36981	0.0918539	1.2381	1.01619	1.39417	1.57232	1.7762	1.68494	2.39532	2.09604	2.69269	2.5571	2.87735	2.85904	1.15722	1.07984	1.29852	0.984779	1.10115	1.17409	S	3		0		2	2	2	2	2	2	7.5484	0.972047	0.0133067	77.062	46.173	70.942	0.3117	9	9	9	9	9	9	8.57375	5
TGME49_229490	tetratricopeptide repeat-containing protein	783	-0.461139	-0.446619	0.0145199	3.09487	2.88904	3.13449	3.53396	3.40322	3.56463	-0.732776	-0.673858	-0.643724	-0.107181	-0.397154	-0.206165	-3.82765	-3.56289	-3.77821	-3.64114	-3.80037	-3.7708	T	2		2		3	3	3	3	3	3	7.42765	0.999999	3.04e-12	139.08	113.72	71.685	0.25434	1	1	1	1	1	1	6.37062	1
TGME49_309265	oxidoreductase, short chain dehydrogenase/reductase family protein	672	-0.460912	-0.236823	0.22409	-3.8437	-3.79481	-3.88307	-3.14477	-3.3292	-3.66487	-3.68905	-3.48998	-3.63927	-3.16674	-3.3162	-3.62489	0.154648	0.304823	0.243795	-0.0219688	0.0129948	0.0399704	S	3		1		1	1	1	1	1	1	7.16274	0.632372	5.46e-18	70.202	67.735	70.202	0.54188	4	4	4	4	4	4	7.41702	4
TGME49_221180	hypothetical protein;putative transmembrane protein	749	-0.460643	-0.200075	0.260568	1.28012	1.45584	1.42248	1.76511	1.85934	1.91591	0.66448	0.754421	0.739712	0.861946	0.91639	0.980503	-0.615639	-0.70142	-0.682764	-0.903166	-0.942951	-0.935409	S	2	HMM: MAGSIHRASGVCRCIFFFLVASLAAPREGCAV, NN: MAGSIHRASGVCRCIFFFLVASLAAPREGCAV	5		5	5	5	5	5	5	7.82932	0.999995	7.9e-69	235.46	182.97	148.33	-0.083842	3	3	3	3	3	3	7.24072	3
TGME49_269980	preprotein translocase Sec61, putative;putative preprotein translocase Sec61	408	-0.460598	-0.199904	0.260695	4.11755	3.69223	3.396	4.18053	4.25001	4.15704	3.59741	3.06146	2.84624	3.24907	3.41967	3.43609	-0.52014	-0.630773	-0.549757	-0.931458	-0.830345	-0.720951	S	2	HMM: MAKGFRFLNLIKPVMCILPEVQAP, NN: MAKGFRFLNLIKPVMCI	8		13	13	13	13	13	13	9.28292	0.996843	4.93e-78	248.75	173.96	137.91	-0.236	1	1	1	1	1	1	7.38623	1
TGME49_216430	TBC domain-containing protein	2176	-0.459331	-1.40464	-0.945309	0.530142	0.391842	-0.642305	0.743	0.457806	0.456865	-0.223148	-0.426687	-1.36237	0.816223	0.773832	0.61166	-0.75329	-0.818529	-0.720062	0.0732231	0.316027	0.154795	S	3		0		4	4	4	4	4	4	7.50771	1	0.00440901	82.029	33.938	76.943	0.39689	4	4	4	4	4	4	7.57074	4
TGME49_315610	hypothetical protein	102	-0.459089	-0.367235	0.0918539	-1.81789	-1.71757	-1.90146	-1.45784	-1.19224	-1.40957	-0.660669	-0.637728	-0.60294	-0.473061	-0.0910931	-0.235477	1.15722	1.07984	1.29852	0.984779	1.10115	1.17409	T	5		0		2	2	2	2	2	2	7.31479	0.798204	6.38e-65	160.57	153.92	160.57	0.0053151	9	9	9	9	9	9	8.57375	5
TGME49_315760	AP2 domain transcription factor AP2XI-4	471	-0.458906	-0.167877	0.291029	-2.07143	-2.14179	-2.18926	-1.67503	-1.51435	-1.83637	-1.30389	-1.49151	-1.48092	-1.24251	-1.08388	-1.44629	0.767534	0.650286	0.70834	0.43252	0.430471	0.390081	S	3		0		1	1	1	1	1	1	6.90201	0.50294	0.000141821	67.227	61.413	67.227	0.58359	4	4	4	4	4	4	8.06431	1
TGME49_226510	Sec23/Sec24 trunk domain-containing protein	477	-0.458509	-0.071265	0.387244	3.31763	2.91322	2.72378	3.34932	3.64432	3.33652	1.56979	1.70527	1.64404	1.66273	1.79468	1.67548	-1.74785	-1.20794	-1.07974	-1.68659	-1.84964	-1.66103	S	3		0		5	6	5	6	6	6	8.3369	0.999528	5.65e-69	177.24	163.59	80.729	-0.069586	3	3	3	3	3	3	6.48203	3
TGME49_230580	hypothetical protein	192	-0.458187	-0.172037	0.28615	-2.18513	-1.99422	-2.97886	-1.91541	-1.95689	-1.91134	-2.32406	-2.38378	-2.99467	-2.28094	-2.42895	-2.47651	-0.138935	-0.389565	-0.01581	-0.36553	-0.472063	-0.565166	T	3		0		1	1	1	1	1	1	7.01682	0.5	2.83e-22	160.52	143.52	160.52	-0.15135	2	2	2	2	2	2	7.37173	2
TGME49_253750	PLU-1 family protein	986	-0.455599	-0.200845	0.254753	1.92752	1.78745	2.15523	2.53044	2.29677	2.4098	0.395037	0.228643	0.481209	0.57728	0.525257	0.604887	-1.53249	-1.5588	-1.67403	-1.95316	-1.77151	-1.80491	T	3		0		1	1	1	1	1	1	7.36303	0.846575	1.36e-05	81.807	66.614	81.807	0.22251	2	2	2	2	2	2	6.76184	2
TGME49_225690	hypothetical protein	11	-0.455028	-0.436981	0.0180474	-1.65583	-1.48139	-1.88792	-1.35697	-1.15809	-1.145	-1.19726	-0.989204	-1.3561	-0.89609	-0.704305	-0.63123	0.458569	0.492184	0.531818	0.46088	0.453783	0.513765	S	3		0		1	1	1	1	1	1		0.952434	0.00261392	68.861	58.63	68.861	0.25805	5	5	5	5	5	5	7.47911	5
TGME49_316340	hypothetical protein	104	-0.45497	-0.414269	0.0407009	-0.99786	-0.943964	-0.99045	-0.555618	-0.513428	-0.498318	-0.0407906	-0.00143623	0.000528336	0.37253	0.436909	0.39167	0.957069	0.942528	0.990978	0.928148	0.950337	0.889988	S	4		0		4	4	4	4	4	4	7.34112	0.999948	3.59e-21	123.65	115.08	123.65	-0.0078231	9	9	9	9	9	9	7.94049	5
TGME49_205130	hypothetical protein;putative glyoxalase	4483	-0.454895	-0.210005	0.244891	2.20504	2.48457	2.23032	2.96762	2.17376	3.14323	0.016655	0.174316	0.189669	0.563133	-0.17449	0.622011	-2.18839	-2.31025	-2.04065	-2.40449	-2.34825	-2.52122	S	5		0		2	2	2	2	2	2	7.36862	1	2.7e-24	133.41	120.59	133.41	-0.18277	2	2	2	2	2	2	6.92967	1
TGME49_248420	hypothetical protein;putative transporter	694	-0.454168	-0.427504	0.0266633	3.44575	3.79145	3.95981	4.28066	4.01169	4.26716	-0.279631	0.10405	0.437002	0.502935	0.453339	0.58766	-3.72538	-3.6874	-3.5228	-3.77773	-3.55836	-3.6795	S	3		10		2	2	2	2	2	2	8.18884	0.902676	6.1e-07	62.751	57.652	62.751	-0.1641	1	1	1	1	1	1		1
TGME49_206590	calcium-dependent protein kinase CDPK2A	432	-0.454022	-0.621511	-0.167489	1.22933	1.99803	1.79365	2.16092	2.2127	2.00945	2.46092	3.08916	2.91143	3.41765	3.53055	3.37784	1.2316	1.09114	1.11778	1.25673	1.31785	1.36839	T	3		0		4	4	4	4	4	4	8.33427	0.969977	6.22e-132	236.02	224.26	236.02	0.17418	11	11	11	11	11	11	7.83049	9
TGME49_304760	RNA recognition motif-containing protein	60	-0.451276	-0.480257	-0.0289809	-0.710278	-0.540035	-0.186575	-0.146067	-0.14251	0.205517	-0.74691	-0.594204	-0.390287	-0.26428	-0.135233	0.108883	-0.0366325	-0.0541687	-0.203712	-0.118214	0.00727654	-0.0966339	S	3		0		2	2	2	2	2	2	8.01473	0.975473	1.04e-40	143.92	139.22	143.92	0.034185	4	4	4	4	4	4	7.34203	3
TGME49_289880	hypothetical protein;putative transmembrane protein	771	-0.450302	-0.658906	-0.208604	0.524563	0.746855	0.588027	1.06747	1.08579	1.05709	-0.609728	-0.852972	-0.886882	-0.165438	-0.0962067	-0.111219	-1.13429	-1.59983	-1.47491	-1.23291	-1.182	-1.16831	S	2		2		1	1	1	1	1	1	7.20569	0.883151	0.00324637	85.163	61.706	85.163	-0.67759	4	4	4	4	4	4	7.56635	4
TGME49_289530	ribosomal protein RPL19	186	-0.449396	-0.314005	0.135392	1.2481	1.21673	1.53814	1.67225	1.82943	1.84948	4.77872	4.68582	4.81489	5.00977	5.12879	5.08288	3.53062	3.46909	3.27675	3.33752	3.29937	3.2334	S	2		0		9	9	9	9	9	9	8.71386	0.999993	0.0013298	106.67	102.33	106.67	-0.023808	20	20	20	20	20	20	8.77791	11
TGME49_289310	cullin family protein	441	-0.4492	-0.416064	0.0331362	0.495254	0.642126	1.03628	1.11463	1.22627	1.18035	-1.31838	-1.46096	-1.12327	-0.933523	-0.912609	-0.80828	-1.81363	-2.10309	-2.15955	-2.04816	-2.13888	-1.98863	S	2	HMM: MTATRACYLPSSSSSSSSSSSSSSSSSSSSSFASAE, NN: MTATRAC	0		1	1	1	1	1	1	7.28764	0.499976	5.8e-17	132.9	118.32	132.9	0.36144	1	1	1	1	1	1	6.84136	1
TGME49_258970	hypothetical protein	577	-0.445704	0.00271891	0.448424	-0.254229	0.205709	-0.0359201	0.586528	0.532324	0.133821	-1.0852	-0.879672	-1.007	-0.88425	-0.950197	-1.14558	-0.830975	-1.08538	-0.971079	-1.47078	-1.48252	-1.27941	S	2		0		2	2	2	2	2	2	6.70084	0.864958	0.00782139	66.267	44.894	59.265	-0.57289	3	3	3	3	3	3	6.47439	3
TGME49_252340	hypothetical protein;putative MBOAT domain, related protein	660	-0.444396	-0.238081	0.206315	-0.0722151	-0.476175	-0.269805	0.117712	0.184868	0.212414	-2.34346	-2.5694	-2.24807	-2.23327	-1.96916	-2.24425	-2.27124	-2.09322	-1.97827	-2.35099	-2.15403	-2.45666	S	4		11		1	1	1	1	1	1	7.6023	0.994766	1.75e-13	64.282	58.907	64.282	0.23411	1	1	1	1	1	1	6.67721	1
TGME49_263520	microtubule associated protein SPM1	14	-0.441892	-0.566254	-0.124362	4.1287	4.2809	4.53212	4.76853	4.7567	4.74217	4.90702	4.93012	5.03679	5.5376	5.5314	5.50368	0.77832	0.649214	0.504665	0.769077	0.7747	0.761509	S	4		0		6	6	6	6	6	6	9.49893	1	3.63e-46	187.95	179.29	187.95	0.39491	7	7	7	7	7	7	7.61621	5
TGME49_289680	Ras-related protein Rab11	207	-0.441117	-0.286582	0.154535	-0.571247	-0.683407	-0.584492	-0.235769	-0.142492	-0.137533	1.70316	1.74242	1.7929	1.97082	2.07173	2.05568	2.27441	2.42583	2.37739	2.20659	2.21422	2.19321	S	3		0		6	6	6	6	6	6	8.00208	0.996217	1.05e-47	206.43	169.44	202.34	-0.23197	10	10	10	10	10	10	8.21535	10
TGME49_209500	hypothetical protein	3076	-0.440897	-0.4502	-0.00930333	4.33327	4.04741	4.07436	4.50297	4.64724	4.62752	2.40423	2.30303	2.33093	2.74642	2.84239	2.79998	-1.92904	-1.74438	-1.74343	-1.75654	-1.80486	-1.82754	S	2		0		6	6	6	6	6	6	8.30844	1	3.95e-10	123.02	112.55	123.02	-0.10223	1	1	1	1	1	1		1
TGME49_230420	sarco/endoplasmic reticulum Ca2+-ATPase	13	-0.440311	-0.722841	-0.282531	-3.30065	-3.39674	-3.70189	-3.0323	-3.00172	-3.04433	-1.09303	-1.20044	-1.50625	-0.552616	-0.48374	-0.594837	2.20762	2.1963	2.19564	2.47968	2.51798	2.4495	S	3		7		1	1	1	1	1	1	6.68346	1	0.00177343	91.313	20.283	91.313	0.090467	18	18	18	18	18	18	8.32031	16
TGME49_275470	dense granule protein GRA15	477	-0.440213	0.13685	0.577063	-0.394785	-0.314281	-0.089776	0.162923	0.346913	0.011961	-1.22796	-1.1963	-1.03842	-1.27839	-1.19829	-1.39655	-0.833174	-0.882021	-0.948646	-1.44131	-1.54521	-1.40851	S	3		2		1	1	1	1	1	1	7.15824	0.927506	0.00038772	78.228	60.395	78.228	-0.77391	3	3	3	3	3	3	7.09913	3
TGME49_283740	RNA recognition motif-containing protein	289	-0.439028	-0.59301	-0.153981	6.6927	5.72305	6.53763	6.527	6.90172	6.84173	3.08578	2.91777	2.96098	3.59704	3.57283	3.5737	-3.60692	-2.80527	-3.57664	-2.92996	-3.3289	-3.26804	S	2		0		11	11	11	11	11	11	8.49911	1	1.99e-12	144.18	91.986	53.362	-0.26901	1	1	1	1	1	1		1
TGME49_278530	multiprotein bridging factor type 1 family transcriptional co-activator, putative;putative multiprotein bridging factor type 1 family transcriptional co-activator	132	-0.438629	-0.339333	0.0992957	-3.50764	-3.65363	-3.80539	-3.27788	-3.2518	-3.12109	-1.32968	-1.54808	-1.68369	-1.22069	-1.22345	-1.09932	2.17795	2.10555	2.12169	2.05719	2.02835	2.02177	S	3		0		1	1	1	1	1	1	6.757	1	0.0218546	50.354	31.729	50.354	0.27219	9	9	9	9	9	9	8.51825	7
TGME49_239400	hypothetical protein	1157	-0.438427	-0.00504037	0.433386	3.702	3.38387	3.53341	3.99107	3.89058	4.0529	1.15372	1.04582	1.18187	1.12808	1.09349	1.17494	-2.54828	-2.33805	-2.35155	-2.86299	-2.79709	-2.87796	S	2		0		4	4	4	4	4	4	7.92144	0.996704	1.1e-21	128.39	110.35	116.98	0.45832	1	1	1	1	1	1	6.72916	1
TGME49_304760	RNA recognition motif-containing protein	475	-0.43677	-0.465751	-0.0289809	1.92486	1.7204	1.67387	2.24256	2.34742	2.03947	1.88823	1.66623	1.47016	2.12435	2.35469	1.94284	-0.0366325	-0.0541687	-0.203712	-0.118214	0.00727654	-0.0966339	S	2		0		1	1	1	1	1	1	7.89644	0.999988	4.47e-10	130.43	92.311	130.43	-0.3005	4	4	4	4	4	4	7.34203	3
TGME49_202780	rhoptry kinase family protein ROP25	373	-0.436091	-0.607235	-0.171143	-1.33415	-1.25214	-1.48333	-0.905555	-0.905627	-0.950165	-1.5769	-1.69009	-1.71127	-1.04957	-1.01079	-1.09618	-0.24275	-0.437954	-0.227932	-0.14402	-0.105167	-0.146019	S	3	HMM: MAGYQPSAAWPVASFPSASLPLTSFSSFVARVARQFLLFCLISIFASAWSVLAT, NN: MAGYQPSAAWPVASFPSASLPLTSFSSFVARVARQFLLFCLISIFASAW	2		1	1	1	1	1	1	6.9134	1	0.0313094	46.159	27.3	46.159	0.28567	4	4	4	4	4	4	7.46229	3
TGGT1_277270	NTPase II;nucleoside-triphosphatase	416	-0.435917	0.290962	0.726879	-6.17793	-5.60725	-6.08637	-5.3024	-5.67899	-5.58241	-1.33693	-0.842731	-1.1478	-1.15346	-1.58866	-1.45823	4.841	4.76452	4.93857	4.14894	4.09032	4.12418	S	2		0		1	1	1	1	1	1	6.67222	1	0.00303336	95.264	70.849	95.264	0.37268	80	80	80	80	80	80	9.74163	23
TGME49_205220	putative U5 snRNP-associated subunit;U5 snRNP-associated subunit, putative	1068	-0.434279	-0.396206	0.0380732	5.01132	4.85054	4.9599	5.29404	5.44359	5.38696	4.39621	4.21376	4.37956	4.73288	4.74571	4.69955	-0.615108	-0.636778	-0.580347	-0.561159	-0.697882	-0.687412	S	2		0		12	12	12	12	12	12	9.08892	0.917638	3.6e-110	257.96	214.01	165.49	0.51472	2	2	2	2	2	2	6.69	2
TGME49_281400	phosphofructokinase domain-containing protein	2671	-0.433872	-0.185057	0.248816	1.27551	1.70697	1.23256	1.58826	1.71499	2.21341	-1.59558	-1.62908	-1.70513	-1.43521	-1.43286	-1.50654	-2.87109	-3.33605	-2.93769	-3.02347	-3.14785	-3.71995	S	4		0		1	1	1	1	1	1	6.75683	0.499948	0.00042797	66.936	55.99	66.936	-1.5558	1	1	1	1	1	1		1
TGME49_281400	phosphofructokinase domain-containing protein	2672	-0.433872	-0.185057	0.248816	1.27551	1.70697	1.23256	1.58826	1.71499	2.21341	-1.59558	-1.62908	-1.70513	-1.43521	-1.43286	-1.50654	-2.87109	-3.33605	-2.93769	-3.02347	-3.14785	-3.71995	S	4		0		1	1	1	1	1	1	6.75683	0.499948	0.00042797	66.936	55.99	66.936	-1.5558	1	1	1	1	1	1		1
TGME49_257510	CDP-alcohol phosphatidyltransferase superfamily protein	434	-0.433731	-0.0873954	0.346336	3.33481	3.03757	3.08703	3.46956	3.64847	3.64259	2.51644	2.47439	2.58921	2.60407	2.66174	2.57641	-0.818373	-0.563187	-0.497826	-0.865488	-0.986727	-1.06618	S	2		9		4	4	4	4	4	4	8.51768	1	3.85e-40	195.57	156.04	110.75	1.5413	2	2	2	2	2	2	7.04352	1
TGME49_221660	DEAD/DEAH box helicase domain-containing protein	214	-0.433657	-0.113048	0.320609	0.544813	0.688088	0.605453	0.968809	1.08219	1.08833	0.633333	0.728205	0.702955	0.715981	0.839752	0.847904	0.0885201	0.0401173	0.0975017	-0.252829	-0.242434	-0.240427	S	3		0		2	2	2	2	2	2	7.98485	1	0.00859454	60.489	42.255	60.489	-0.27676	4	4	4	4	4	4	7.73474	3
TGME49_221660	DEAD/DEAH box helicase domain-containing protein	218	-0.433657	-0.113048	0.320609	0.544813	0.688088	0.605453	0.968809	1.08219	1.08833	0.633333	0.728205	0.702955	0.715981	0.839752	0.847904	0.0885201	0.0401173	0.0975017	-0.252829	-0.242434	-0.240427	S	3		0		2	2	2	2	2	2	7.98485	1	0.00859454	60.489	42.255	60.489	-0.27676	4	4	4	4	4	4	7.73474	3
TGME49_209850	RNA recognition motif-containing protein	578	-0.432528	-0.289461	0.143067	-0.777174	-0.548042	-0.999985	-0.314169	-0.323454	-0.389994	0.275898	0.457338	0.394129	0.667095	0.620256	0.708397	1.05307	1.00538	1.39411	0.981264	0.94371	1.09839	S	2		0		4	4	4	4	4	4	7.95894	1	2.16e-08	98.175	78.263	65.184	0.14178	9	9	9	9	9	9	7.9219	8
TGME49_209850	RNA recognition motif-containing protein	580	-0.432528	-0.289461	0.143067	-0.777174	-0.548042	-0.999985	-0.314169	-0.323454	-0.389994	0.275898	0.457338	0.394129	0.667095	0.620256	0.708397	1.05307	1.00538	1.39411	0.981264	0.94371	1.09839	S	2		0		4	4	4	4	4	4	7.95894	1	2.16e-08	98.175	78.263	65.184	0.14178	9	9	9	9	9	9	7.9219	8
TGME49_273760	heat shock protein HSP70	515	-0.431765	-0.507983	-0.0762181	-6.04529	-5.90823	-6.27227	-5.78504	-5.51604	-5.62942	0.508497	0.634813	0.306429	0.853697	1.11179	1.0082	6.55379	6.54305	6.5787	6.63873	6.62783	6.63762	S	2		0		4	4	4	4	4	4	7.43111	0.999568	6.5e-21	143.46	117.87	90.05	-0.79013	225	225	225	225	225	225	10.2896	58
TGME49_291180	amine-terminal region of chorein, A TM vesicle-mediated sorter;hypothetical protein	2560	-0.431085	-0.491626	-0.0605405	-1.48665	-1.86069	-1.57097	-1.26752	-1.23662	-1.12092	-2.33803	-2.66845	-2.45079	-2.03299	-2.03014	-1.91926	-0.851381	-0.807764	-0.879814	-0.765478	-0.793518	-0.798342	S	2		0		2	2	2	2	2	2	7.07682	1	0.000980022	71.592	56.091	71.592	0.02568	4	4	4	4	4	4	6.87104	4
TGME49_219270	multi-pass transmembrane protein	348	-0.430331	-0.10275	0.327581	2.18141	2.69549	1.89178	2.62568	2.76267	2.67133	1.10688	1.46734	0.700331	1.22514	1.12079	1.23687	-1.07453	-1.22815	-1.19145	-1.40054	-1.64188	-1.43445	S	3		6		8	9	6	8	8	9	8.79903	0.995949	5.17e-10	70.062	68.791	55.324	-0.83885	5	5	5	5	5	5	7.85995	2
TGME49_229750	Fms-interacting protein;hypothetical protein	1361	-0.429983	-0.131759	0.298224	-0.150432	-0.0352602	-0.217941	0.314262	0.17299	0.399063	-1.81861	-1.85603	-1.72029	-1.62667	-1.68573	-1.68725	-1.66818	-1.82077	-1.50235	-1.94093	-1.85872	-2.08632	S	3		0		1	1	1	1	1	1		0.999998	1.55e-18	80.117	72.395	80.117	0.070867	3	3	3	3	3	3	5.94253	3
TGME49_206590	calcium-dependent protein kinase CDPK2A	431	-0.429175	-0.596663	-0.167489	-1.1807	-0.398479	-0.599861	-0.208012	-0.195604	-0.487896	0.0509014	0.692656	0.517916	1.04872	1.12225	0.880499	1.2316	1.09114	1.11778	1.25673	1.31785	1.36839	S	3		0		1	1	1	1	1	1	7.87301	0.5	0.00600751	79.283	42.859	79.283	-0.046277	11	11	11	11	11	11	7.83049	9
TGME49_229640	hypothetical protein	173	-0.428852	-0.338786	0.0900663	2.63	2.75638	2.78786	3.17026	3.09819	3.19235	2.67926	2.79423	2.85363	3.14494	3.10587	3.09266	0.0492554	0.0378513	0.0657673	-0.0253181	0.00768661	-0.0996933	T	4		0		3	3	3	3	3	3	8.053	0.99896	3.59e-20	129.05	116.26	116.45	-0.59519	6	6	6	6	6	6	7.26799	6
TGME49_234230	hypothetical protein	578	-0.42632	-0.475438	-0.0491174	3.5917	3.8002	3.43418	4.05404	3.99874	4.05225	2.06492	2.02666	2.00267	2.45489	2.56447	2.50121	-1.52678	-1.77354	-1.43151	-1.59916	-1.43428	-1.55104	S	3		0		3	3	3	3	3	3	7.94376	1	4.5e-23	120.13	106.53	102.89	-0.073975	3	3	3	3	3	3	6.62086	3
TGME49_239400	hypothetical protein	1138	-0.425423	0.00796326	0.433386	1.57272	1.39364	1.32534	1.8104	1.87755	1.88003	-0.975561	-0.944412	-1.0262	-1.0526	-0.91954	-0.997929	-2.54828	-2.33805	-2.35155	-2.86299	-2.79709	-2.87796	S	2		0		1	1	1	1	1	1	7.22071	0.55334	0.0152017	52.372	37.21	52.372	-0.074184	1	1	1	1	1	1	6.72916	1
TGME49_206590	calcium-dependent protein kinase CDPK2A	771	-0.424837	-0.592325	-0.167489	-1.11295	-0.768888	-0.84021	-0.473652	-0.515486	-0.458397	0.11865	0.322247	0.277567	0.783075	0.802366	0.909998	1.2316	1.09114	1.11778	1.25673	1.31785	1.36839	T	3		0		3	3	3	3	3	3	7.77467	0.997035	1.28e-06	128.74	96.447	118.21	-0.42877	11	11	11	11	11	11	7.83049	9
TGME49_263320	hypothetical protein	120	-0.424635	-0.588248	-0.163613	-1.80264	-1.77495	-2.0464	-1.56215	-1.45013	-1.3378	-0.956091	-1.06921	-1.27649	-0.681002	-0.492304	-0.363739	0.846548	0.70574	0.769909	0.881149	0.957823	0.974064	T	3		0		1	1	1	1	1	1		1	0.00397665	54.09	43.737	54.09	0.10595	10	10	10	10	10	10	7.81449	9
TGME49_203220	DEAD/DEAH box helicase domain-containing protein	133	-0.424518	-0.466192	-0.0416737	4.79818	4.43572	4.56137	4.96279	5.11352	4.9925	3.42764	3.33875	3.27831	3.76777	3.86503	3.81048	-1.37053	-1.09696	-1.28306	-1.19502	-1.24849	-1.18202	S	2		0		11	11	11	11	11	11	8.72105	1	2.04e-63	203.71	176.03	189.55	-0.2437	1	1	1	1	1	1		1
TGME49_279100	hypothetical protein;putative transmembrane protein	77	-0.42416	0.28198	0.70614	4.97982	4.65276	4.89877	5.16543	5.32109	5.31731	3.88748	3.71093	3.8718	3.52266	3.51093	3.59068	-1.09233	-0.941828	-1.02697	-1.64277	-1.81016	-1.72662	S	3	HMM: MWRIWRCRLSFLFATGCLLGALTAGLGS, NN: MWRIWRCRLSFLFATGCLLGALTA;HMM: MWRIWRCRLSFLFVTGCLLGALTAGLGS, NN: MWRIWRCRLSFLFVTGCLLGALTA	1;2		21	21	21	21	21	21	8.66251	1	1.51e-05	133.89	111.87	89.231	-0.27234	2	2	2	2	2	2	7.12642	2
TGME49_238010	ribosomal protein RPL23A	37	-0.423701	-0.0687955	0.354906	-2.23764	-2.20185	-2.4101	-2.01831	-1.83995	-1.72022	-0.160656	-0.123644	-0.290453	-0.233797	-0.166477	0.031908	2.07698	2.07821	2.11965	1.78452	1.67348	1.75213	S	3		0		1	1	1	1	1	1	7.24613	0.900859	0.0439073	47.96	25.723	47.96	0.42199	14	14	14	14	14	14	8.76198	8
TGME49_269690	hypothetical protein;putative transmembrane protein	794	-0.423697	-0.664533	-0.240836	-5.97379	-6.34561	-6.66657	-6.04883	-5.79815	-5.86789	-3.18739	-3.5014	-3.75719	-2.99329	-2.69392	-2.76516	2.7864	2.84421	2.90938	3.05554	3.10422	3.10273	S	2	HMM: MRPLRVAVALFWAMVAVVGFWAS, NN: MRPLRVAVALFWAMVAVVGF;HMM: MRPLRVTVALFWAMVAVVGFWAS, NN: MRPLRVTVALFWAMVAVVGF	1		1	1	1	1	1	1	6.61499	0.763448	0.00165057	46.847	39.429	46.847	0.48196	32	32	32	32	32	32	8.57167	19
TGME49_205320	hypothetical protein;putative serine-rich adhesin for platelets family protein	218	-0.423451	-0.202881	0.22057	-4.93258	-5.29273	-5.20886	-4.72361	-4.80119	-4.63902	-2.46739	-2.81238	-2.77533	-2.47522	-2.56553	-2.40571	2.46519	2.48034	2.43354	2.24839	2.23566	2.2333	S	2		0		1	1	1	1	1	1	7.22678	1	4.04e-11	102.59	88.362	102.59	-0.51823	11	11	11	11	11	11	8.32527	10
TGME49_229640	hypothetical protein	948	-0.423033	-0.332967	0.0900663	0.82959	0.959373	0.864172	1.30395	1.20172	1.41656	0.878845	0.997225	0.929939	1.27863	1.20941	1.31687	0.0492554	0.0378513	0.0657673	-0.0253181	0.00768661	-0.0996933	S	3		0		2	2	2	2	2	2	7.82155	0.99855	0.00227075	85.554	68.761	85.554	-0.16272	6	6	6	6	6	6	7.26799	6
TGME49_235930	domain K- type RNA binding proteins family protein	561	-0.422383	-0.682156	-0.259773	-0.469351	-0.639179	-0.718042	-0.331286	-0.0949669	-0.133171	2.4776	2.33092	2.05717	2.81838	3.0813	3.01248	2.94695	2.9701	2.77522	3.14967	3.17626	3.14565	S	3		0		2	2	2	2	2	2	8.28366	0.999993	0.00356412	75.102	46.031	75.102	-0.25358	25	25	25	25	25	25	8.69189	18
TGME49_304760	RNA recognition motif-containing protein	191	-0.422334	-0.451314	-0.0289809	2.38333	3.00906	2.98258	3.32923	3.24672	3.06602	2.34669	2.95489	2.77887	3.21102	3.25399	2.96939	-0.0366325	-0.0541687	-0.203712	-0.118214	0.00727654	-0.0966339	S	4		0		10	10	10	10	10	10	8.71029	1	3.36e-87	208.82	199.09	151.95	0.29795	4	4	4	4	4	4	7.34203	3
TGME49_250820	hypothetical protein	56	-0.420776	-0.232286	0.18849	0.290245	0.337257	0.3255	0.746115	0.766188	0.70303	1.37325	1.33019	1.38573	1.58088	1.56983	1.63532	1.083	0.992933	1.06023	0.834764	0.803639	0.932289	S	3		0		5	5	5	5	5	5	7.79318	0.979584	6.88e-09	80.729	73.287	78.319	-0.18901	10	10	10	10	10	10	7.91213	9
TGME49_320100	RNA recognition motif-containing protein	190	-0.420309	-0.461263	-0.0409539	2.40503	2.75131	2.29653	2.80636	2.95664	2.95079	2.03405	2.08548	1.76278	2.35527	2.5079	2.40293	-0.370981	-0.665829	-0.533745	-0.451092	-0.44874	-0.547861	S	4		0		2	2	2	2	2	2	8.08632	1	1.86e-13	106.11	94.512	84.529	0.26797	3	3	3	3	3	3	6.07041	2
TGME49_250770	eukaryotic initiation factor-4A, putative;putative eukaryotic initiation factor-4A	200	-0.419799	-0.0865675	0.333232	-3.81517	-3.46982	-3.636	-3.19282	-3.41929	-3.04948	0.213074	0.504273	0.399702	0.472626	0.23609	0.668036	4.02824	3.97409	4.0357	3.66544	3.65538	3.71751	S	3		0		2	2	2	2	2	2	7.22807	0.999998	0.000472891	88.561	62.27	88.561	-0.21784	31	31	31	31	31	31	8.9561	16
TGME49_234230	hypothetical protein	2237	-0.419144	-0.468262	-0.0491174	0.350841	0.481552	0.320127	0.871387	0.780211	0.758353	-1.17594	-1.29199	-1.11138	-0.72777	-0.654063	-0.792686	-1.52678	-1.77354	-1.43151	-1.59916	-1.43428	-1.55104	S	2		0		1	1	1	1	1	1		0.909777	0.00240217	113.07	82.195	113.07	-0.19668	3	3	3	3	3	3	6.62086	3
TGME49_244210	RNA polymerase-associated protein RTF1	679	-0.418794	-0.567256	-0.148462	2.88299	2.97896	2.95211	3.31291	3.30111	3.45643	2.07746	2.17502	2.00131	2.55064	2.58406	2.82085	-0.805534	-0.803938	-0.950806	-0.762272	-0.717043	-0.635576	S	2		0		2	2	2	2	2	2	8.07089	0.931986	0.000109655	130.36	96.029	130.36	-0.73863	3	3	3	3	3	3	6.37712	3
TGME49_321620	dynamin-related protein DRPB	859	-0.418653	-0.220852	0.1978	-0.522837	-1.00531	-1.26823	-0.66304	-0.365801	-0.511578	1.41198	0.869936	0.714027	1.0908	1.3533	1.2144	1.93482	1.87524	1.98226	1.75384	1.7191	1.72598	S	2		0		8	8	8	8	8	8	7.95476	1	1.13e-05	127.02	124.05	43.592	-0.33342	15	15	15	15	15	14	8.24846	13
TGME49_226380	hypothetical protein;putative transmembrane protein	89	-0.418167	-0.621323	-0.203157	3.28774	3.2605	3.4821	3.81098	3.75706	3.7168	4.95002	4.8582	5.00811	5.61639	5.55342	5.51049	1.66228	1.59771	1.52601	1.80541	1.79636	1.79369	T	4	HMM: MYPLTVYSILAVVGLSLVCRGI, NN: MYPLTVYSILAVVGLSLVCRGIATE;HMM: MYPLTVYWILAVVGLSLVCRGI, NN: MYPLTVYWILAVVGLSLVCRGIATE	2		23	23	23	23	23	23	9.31309	1	1.25e-23	181.9	157.84	119.38	-0.13367	19	19	19	19	19	19	8.78071	14
TGME49_311230	hypothetical protein;putative transmembrane protein	2516	-0.418162	-0.331495	0.0866663	-2.37908	-2.42025	-2.42993	-2.1219	-1.99511	-1.85776	-0.128412	-0.260696	-0.285534	-0.0162792	0.0687771	0.267345	2.25067	2.15955	2.14439	2.10562	2.06389	2.1251	S	3		1		1	1	1	1	1	1	7.01924	1	0.0166801	81.296	42.505	81.296	-0.76944	21	21	21	21	21	21	8.19756	19
TGME49_244530	hypothetical protein	360	-0.417259	-0.175874	0.241385	-0.989509	-0.728202	-1.3031	-0.306062	-0.675784	-0.787186	-2.31613	-2.06114	-2.43722	-1.92587	-2.10854	-2.25245	-1.32662	-1.33293	-1.13412	-1.61981	-1.43275	-1.46527	T	2		0		1	1	1	1	1	1		0.98658	2.75e-10	70.094	64.279	70.094	4.4621	4	4	4	4	4	4	7.33708	4
TGME49_289330	ubiquitin carboxyl-terminal hydrolase family 2 protein	327	-0.416337	-0.611374	-0.195037	-2.6468	-2.48715	-2.20151	-2.31674	-1.83679	-1.93294	-1.37925	-1.22839	-1.04676	-0.852624	-0.431498	-0.536158	1.26755	1.25876	1.15476	1.46411	1.40529	1.39678	S	2		0		2	2	2	2	2	2	7.04273	0.81121	0.00346077	61.096	48.604	61.096	0.39657	11	11	11	11	11	11	7.97142	11
TGME49_205130	hypothetical protein;putative glyoxalase	4322	-0.415369	-0.170477	0.244891	0.710179	0.85695	0.424037	1.05149	0.897572	1.28821	-1.47821	-1.4533	-1.61662	-1.353	-1.45068	-1.23301	-2.18839	-2.31025	-2.04065	-2.40449	-2.34825	-2.52122	S	2		0		1	1	1	1	1	1	6.90062	0.635602	1.12e-05	136.27	97.386	136.27	0.067448	2	2	2	2	2	2	6.92967	1
TGME49_311360	protein kinase G AGC kinase family member PKG	838	-0.414096	-0.513211	-0.0991154	0.210972	0.386353	0.172634	0.532511	0.755291	0.724443	0.529972	0.609446	0.436371	0.885679	1.14355	1.0862	0.319	0.223093	0.263737	0.353168	0.388254	0.361753	T	3		0		2	2	2	2	2	2	8.00208	0.944724	1.2e-49	170.32	159.7	41.911	0.10917	5	5	5	5	5	5	6.99983	4
TGME49_259040	hypothetical protein;putative transmembrane protein	222	-0.413954	-0.615294	-0.20134	5.24812	5.29611	5.25437	5.70021	5.63935	5.70089	3.89549	3.89509	3.96624	4.46642	4.53356	4.60272	-1.35263	-1.40102	-1.28814	-1.23379	-1.1058	-1.09818	S	3		1		18	18	18	18	18	18	9.11554	1	6.76e-59	207.43	187.74	86.497	1.7467	3	3	3	3	3	3	6.78574	2
TGME49_229640	hypothetical protein	834	-0.41375	-0.323685	0.0900663	1.71353	2.23579	2.19341	2.45357	2.5122	2.4182	1.76278	2.27364	2.25918	2.42825	2.51989	2.31851	0.0492554	0.0378513	0.0657673	-0.0253181	0.00768661	-0.0996933	S	5		0		4	4	4	4	4	4	7.96362	0.5	6.36e-32	132.26	108.83	116.28	0.13183	6	6	6	6	6	6	7.26799	6
TGME49_229640	hypothetical protein	835	-0.41375	-0.323685	0.0900663	1.71353	2.23579	2.19341	2.45357	2.5122	2.4182	1.76278	2.27364	2.25918	2.42825	2.51989	2.31851	0.0492554	0.0378513	0.0657673	-0.0253181	0.00768661	-0.0996933	S	5		0		4	4	4	4	4	4	7.96362	0.5	6.36e-32	132.26	108.83	116.28	0.13183	6	6	6	6	6	6	7.26799	6
TGME49_293790	hypothetical protein	87	-0.412905	-1.90976	-1.49686	-2.98846	-3.01925	-3.43886	-2.75	-2.81259	-2.64527	-1.64233	-1.64598	-1.87989	0.111479	0.159397	0.290211	1.34613	1.37327	1.55897	2.86148	2.97199	2.93548	S	3		0		2	2	2	2	2	2	7.56864	0.999998	0.000117589	91.355	71.151	91.355	0.38852	19	19	19	19	19	19	8.39922	14
TGME49_289880	hypothetical protein	969	-0.410791	-0.619395	-0.208604	-0.309246	0.0917778	-0.0588551	0.250521	0.336596	0.368934	-1.44354	-1.50805	-1.53376	-0.98239	-0.845401	-0.799375	-1.13429	-1.59983	-1.47491	-1.23291	-1.182	-1.16831	T	3		2		1	1	1	1	1	1	7.34682	0.562601	0.000441679	64.589	56.119	64.589	-0.02672	4	4	4	4	4	4	7.56635	4
TGME49_244210	RNA polymerase-associated protein RTF1	643	-0.410673	-0.559136	-0.148462	3.08188	3.02289	3.0935	3.56538	3.42071	3.44421	2.27635	2.21895	2.1427	2.80311	2.70367	2.80863	-0.805534	-0.803938	-0.950806	-0.762272	-0.717043	-0.635576	S	3		0		4	4	4	4	4	4	8.32736	0.999983	1.01e-51	142.68	121.92	113.86	0.19787	3	3	3	3	3	3	6.37712	3
TGME49_212820	ubiquitin family protein	808	-0.410073	-0.533028	-0.122955	-2.98033	-1.90245	-2.2012	-1.85683	-1.7942	-2.20273	-4.89868	-4.08864	-4.21996	-3.80627	-3.67388	-4.12805	-1.91835	-2.18619	-2.01877	-1.94944	-1.87968	-1.92532	S	2		0		1	1	1	1	1	1	6.63556	0.833075	0.00387441	46.415	41.934	46.415	-1.9124	3	3	3	3	3	3	7.21088	3
TGME49_231000	START domain-containing protein	38	-0.40818	-0.446602	-0.0384227	0.462691	0.717102	0.485996	1.00526	0.992239	0.892832	-0.726258	-0.785599	-0.860048	-0.345818	-0.367582	-0.318699	-1.18895	-1.5027	-1.34605	-1.35108	-1.35982	-1.21153	S	4		1		1	1	1	1	1	1	7.6238	0.998464	6.75e-31	128.25	117.62	128.25	-0.5405	3	3	3	3	3	3	6.74977	2
TGME49_205558	NAC domain-containing protein	187	-0.407343	-0.206374	0.200968	-5.05651	-4.98379	-5.19433	-4.43733	-4.86234	-4.71294	-3.91948	-3.95802	-3.86385	-3.5267	-3.82748	-3.76805	1.13703	1.02577	1.33049	0.910631	1.03486	0.944891	S	2		0		1	1	1	1	1	1	6.05088	1	1.8e-05	86.453	79.322	86.453	-0.2678	9	9	9	9	9	9	8.6001	4
TGME49_220500	UBX domain-containing protein	186	-0.407341	-0.194628	0.212713	-0.750382	-0.769604	-0.527241	-0.313362	-0.209846	-0.301994	0.567589	0.477852	0.641029	0.733774	0.772947	0.763634	1.31797	1.24746	1.16827	1.04714	0.982794	1.06563	S	3		0		8	8	8	8	8	8	8.39872	1	1.35e-26	113.33	106.32	113.33	0.0025399	10	10	10	10	10	10	8.03639	8
TGME49_309140	transducin beta-like protein TBL1	793	-0.406915	-0.250291	0.156624	1.43074	1.30903	1.25123	1.7082	1.68251	1.82104	-0.0195084	0.103798	0.143402	0.180267	0.366201	0.432097	-1.45025	-1.20524	-1.10783	-1.52793	-1.31631	-1.38894	S	3		0		1	1	1	1	1	1	7.03902	1	0.00289972	56.817	31.887	56.817	0.03681	3	3	3	3	3	3	6.50263	2
TGME49_214440	4'-phosphopantetheinyl transferase superfamily protein	93	-0.406882	0.099727	0.506609	-1.01014	-1.07585	-0.940248	-0.786898	-0.463224	-0.555468	-0.367552	-0.451273	-0.287117	-0.605515	-0.338987	-0.460621	0.642584	0.624578	0.653131	0.181383	0.124237	0.0948467	T	2		0		2	2	2	2	2	2	7.29574	0.830146	0.00721337	88.163	59.538	64.104	-0.24194	6	6	6	6	6	6	7.76457	5
TGME49_295710	HECT-domain (ubiquitin-transferase) domain-containing protein	275	-0.405135	-0.525095	-0.11996	-0.687329	-0.976153	-0.353275	-0.356059	-0.0791988	-0.366096	-1.70808	-2.19098	-1.4445	-1.33465	-1.09295	-1.34068	-1.02075	-1.21483	-1.09123	-0.97859	-1.01375	-0.974586	S	2		0		2	2	2	2	2	2	6.80903	0.995988	0.000388726	98.942	73.494	98.942	-0.36058	5	5	5	5	5	5	6.54183	5
TGME49_257530	transporter, major facilitator family protein	17	-0.403583	0.0780389	0.481622	1.58037	1.51703	1.18847	1.84762	1.81416	1.83483	3.78322	3.73315	3.50194	3.56785	3.6066	3.60974	2.20285	2.21612	2.31347	1.72023	1.79243	1.77491	S	4		12		5	5	5	5	5	5	8.62381	0.916317	0.000153412	90.259	80.243	88.768	0.23544	15	15	15	15	15	15	8.42998	7
TGME49_320100	RNA recognition motif-containing protein	648	-0.403328	-0.444282	-0.0409539	-1.53727	-1.26036	-1.39874	-1.06641	-0.900338	-1.01963	-1.90825	-1.92619	-1.93248	-1.51751	-1.34908	-1.56749	-0.370981	-0.665829	-0.533745	-0.451092	-0.44874	-0.547861	S	3		0		1	1	1	1	1	1	7.09978	0.999983	9.64e-34	165.17	129.84	165.17	0.19505	3	3	3	3	3	3	6.07041	2
TGME49_265090	hypothetical protein	1084	-0.402996	-0.610827	-0.207831	2.01841	2.44274	1.95453	2.16364	2.41392	3.04711	-1.72512	-1.80881	-2.20556	-1.33921	-1.3349	-1.2329	-3.74354	-4.25155	-4.16009	-3.50285	-3.74882	-4.28002	T	3		0		1	1	1	1	1	1	6.98455	0.5	0.00121163	95.498	76.395	95.498	-0.13109	1	1	1	1	1	1	6.56575	1
TGME49_248700	alveolin domain containing intermediate filament IMC12	200	-0.402905	-0.55158	-0.148676	2.03258	2.39624	2.19691	2.59696	2.62911	2.60837	4.49432	4.73459	4.72111	5.2235	5.15842	5.22283	2.46174	2.33835	2.5242	2.62654	2.52931	2.61446	S	2		0		15	15	15	15	15	15	9.32439	1	1.44e-08	153.58	117.45	153.58	-0.21211	13	13	13	13	13	13	8.27056	8
TGME49_306660	RNA pseudouridine synthase superfamily protein	3595	-0.402872	-0.24983	0.153043	3.25139	3.28334	3.0075	3.62792	3.58206	3.54086	3.25475	3.15561	2.86131	3.32279	3.42516	3.27319	0.00335693	-0.127737	-0.146189	-0.305128	-0.156895	-0.267673	S	2		0		6	6	6	6	6	6	8.58875	0.998877	1.87e-06	129.29	81.302	96.745	0.031955	3	3	3	3	3	3		3
TGME49_293730	DHHC zinc finger domain-containing protein	831	-0.402677	0.738802	1.14148	0.88914	0.389229	-0.0473928	0.752214	0.957761	0.729031	-1.68241	-1.80179	-1.95448	-2.36762	-2.66019	-2.62727	-2.57155	-2.19102	-1.90709	-3.11983	-3.61795	-3.3563	T	3	HMM: MSSVVAQPLLQGSSAN, NN: MSSVVAQPLLQGSSANSSDAA	2		1	1	1	1	1	1	7.00749	0.909973	7.57e-07	61.519	55.651	61.519	-0.80075	1	1	1	1	1	1		1
TGME49_223840	ATP-citrate lyase, putative;putative ATP-citrate lyase	164	-0.401565	-0.393422	0.00814246	-1.26575	-1.18201	-1.16398	-0.766895	-0.867323	-0.772816	-0.934991	-0.95096	-0.84786	-0.461359	-0.608391	-0.483795	0.330757	0.231045	0.316114	0.305536	0.258932	0.289021	S	3		0		3	3	3	3	3	3	7.05354	1	3.87e-09	112.34	87.409	112.34	0.24595	11	11	11	11	11	11	7.56098	8
TGME49_309160	IgA-specific metalloendopeptidase	83	-0.400723	0.309748	0.71047	3.31712	3.1431	2.98353	3.4977	3.65161	3.4966	1.8142	1.83405	1.67024	1.38522	1.49324	1.51078	-1.50292	-1.30905	-1.31329	-2.11248	-2.15837	-1.98582	S	2	HMM: MTQRAILLGLALVSALALHAAAI, NN: MTQRAILLGLALVSALALHAAAI	0		4	4	4	4	4	4	8.10082	0.977968	9.85e-15	125.51	100.6	113.86	0.65786	1	1	1	1	1	1	7.11598	1
TGME49_217680	hypothetical protein	2135	-0.400671	-0.697871	-0.297201	-1.76423	-1.53212	-1.41209	-1.21293	-1.00674	-1.28676	2.00288	2.25719	2.35064	2.85575	3.05453	2.79406	3.76711	3.78932	3.76273	4.06867	4.06127	4.08082	S	4		0		7	7	7	7	7	7	8.20927	0.999978	3.87e-175	267.18	251.42	137.5	-0.28171	53	54	54	53	53	54	8.77718	39
TGME49_248420	hypothetical protein;putative transporter	39	-0.399774	-0.373111	0.0266633	6.48799	6.72097	6.57702	7.16701	6.87483	6.94348	2.76261	3.03357	3.05422	3.38928	3.31647	3.26398	-3.72538	-3.6874	-3.5228	-3.77773	-3.55836	-3.6795	T	4		10		15	15	15	15	15	15	8.80318	1	1.67e-90	243.99	213.95	243.99	-0.075868	1	1	1	1	1	1		1
TGME49_220950	hypothetical protein;putative transmembrane protein	195	-0.398613	-0.202011	0.196602	-0.574174	-0.460957	-0.471691	-0.0878439	-0.05058	-0.172559	-2.10166	-1.8847	-1.88146	-1.75833	-1.67856	-1.82489	-1.52748	-1.42374	-1.40977	-1.67049	-1.62797	-1.65233	T	2	HMM: MWRIWRCRLSFLFATGCLLGALTAGLGS, NN: MWRIWRCRLSFLFATGCLLGALTA;N/A	0;1		1	1	1	1	1	1	6.56994	0.999861	7.29e-11	103.66	70.728	103.66	1.1212	2	2	2	2	2	2	7.12642	2
TGME49_236910	putative U2 snRNP auxiliary factor;U2 snRNP auxiliary factor, putative	201	-0.398481	-0.311595	0.0868861	-0.231266	0.165132	0.465755	0.679199	0.787455	0.128412	0.69311	1.07039	1.45648	1.59399	1.55848	1.00229	0.924375	0.905254	0.990723	0.914795	0.771025	0.873875	S	4		0		1	1	1	1	1	1	7.35149	0.999967	0.000556648	82.609	66.016	82.609	0.0011364	6	6	6	6	6	6	7.9634	6
TGME49_235930	domain K- type RNA binding proteins family protein	71	-0.397994	-0.657767	-0.259773	-4.3955	-4.28791	-4.62477	-4.01066	-4.14211	-3.96143	-1.44855	-1.31781	-1.84955	-0.860992	-0.965848	-0.815775	2.94695	2.9701	2.77522	3.14967	3.17626	3.14565	S	3		0		1	1	1	1	1	1	7.83499	0.999962	0.0167685	80.229	34.213	80.229	0.027812	25	25	25	25	25	25	8.69189	18
TGME49_231960	omega secalin, putative;putative omega secalin	442	-0.397741	0.253161	0.650902	-2.23197	-2.26046	-3.66737	-2.18445	-2.32792	-2.45421	-0.154463	-0.346991	-1.6441	-0.812511	-0.985525	-1.107	2.07751	1.91347	2.02327	1.37194	1.34239	1.34721	S	3	HMM: MKVRSVLSVGFWAAACIAF, NN: MKVRSVLSVGFWAAACIAF;HMM: MKVRSVLSVGFWAAACVAF, NN: MKVRSVLSVGFWAAACVAF	0		2	2	2	2	2	2	8.22274	1	0.027703	55.908	30.015	48.794	-0.065669	17	17	17	17	17	17	8.03003	13
TGME49_211040	Sec61beta family protein	50	-0.396527	-0.158288	0.238239	2.91717	2.74206	2.57981	3.19287	3.18185	3.05391	4.38897	4.14795	3.92458	4.28063	4.35533	4.3004	1.4718	1.40589	1.34476	1.08776	1.17348	1.24649	S	2		1		9	9	9	9	9	9	9.3479	1	4.77e-08	115.35	83.713	71.933	0.34514	10	10	10	10	10	10	8.01932	4
TGME49_231070	protein kinase	1172	-0.396091	-0.376008	0.020083	1.99031	1.03248	1.34556	1.79287	1.76148	2.00227	-0.479583	-1.54538	-1.43644	-0.909163	-0.787771	-0.636443	-2.4699	-2.57786	-2.782	-2.70204	-2.54925	-2.63871	S	3		0		1	1	1	1	1	1	7.11072	0.880766	0.00939362	53.008	36.235	53.008	0.40753	2	2	2	2	2	2		2
TGME49_309910	hypothetical protein;transmembrane amino acid transporter	1490	-0.395947	-0.422172	-0.0262254	2.62057	2.52091	2.68614	3.00944	2.98997	3.01606	2.30946	2.15244	2.20089	2.62599	2.63901	2.66429	-0.311115	-0.368475	-0.485254	-0.38345	-0.350958	-0.351761	S	2		14		2	2	2	2	2	2	8.16376	0.799938	0.0299745	66.215	25.274	66.215	0.49332	1	1	1	1	1	1	7.71735	1
TGME49_267710	CPSF A subunit region protein	579	-0.395366	-0.510974	-0.115608	3.60252	3.58505	3.76142	4.02932	4.16866	3.93711	1.15867	1.22742	1.17159	1.70855	1.78887	1.59318	-2.44385	-2.35763	-2.58983	-2.32077	-2.3798	-2.34392	S	4		0		2	2	2	2	2	2	7.66859	0.969944	3.44e-31	130.57	112.58	130.57	-0.90637	1	1	1	1	1	1		1
TGME49_261650	hypothetical protein	746	-0.395358	-1.98091	-1.58555	-0.238337	-0.625572	-0.607365	-0.0889759	-0.00922012	-0.187004	0.988201	0.719231	0.846575	2.7238	2.97399	2.79894	1.22654	1.3448	1.45394	2.81278	2.98321	2.98594	S	4		0		3	3	3	3	3	3	8.29973	0.999974	1.52e-82	183.49	165.87	183.49	-0.32021	21	21	20	21	21	21	8.33778	15
TGME49_258470	hypothetical protein	112	-0.3946	-0.424575	-0.0299753	3.38836	3.50864	3.68983	3.89946	3.82722	4.04394	1.83376	1.98052	2.1887	2.43686	2.40918	2.43067	-1.5546	-1.52812	-1.50113	-1.46261	-1.41804	-1.61327	S	2		0		5	5	5	5	5	5	8.50691	0.998038	2.17e-61	227.06	189.69	227.06	-0.27817	2	2	2	2	2	2	7.37696	2
TGME49_290640	DNA mismatch repair protein MSH6-1, putative;putative DNA mismatch repair protein MSH6-1	192	-0.39425	-0.418832	-0.0245819	1.73133	1.60359	1.54353	2.08769	1.97112	2.00239	1.06024	1.09484	1.19244	1.54813	1.52966	1.52622	-0.671091	-0.508751	-0.351091	-0.53956	-0.44146	-0.476168	T	4		0		2	2	2	2	2	2	7.89325	0.996558	2.59e-63	195.25	170.09	78.098	-0.13857	3	3	3	3	3	3	6.97555	3
TGME49_221470	hypothetical protein	363	-0.39417	-0.740917	-0.346747	-0.0628471	0.0214348	0.155291	0.300894	0.400913	0.594582	3.1606	3.24408	3.35677	3.84004	3.99338	4.15078	3.22345	3.22265	3.20148	3.53915	3.59247	3.5562	T	4		0		7	7	7	7	7	7	8.44688	1	3.63e-39	145.79	130.13	44.641	-0.27109	35	35	35	35	35	35	8.80236	24
TGME49_223940	GAP45;GAP45 protein	171	-0.393813	-0.258876	0.134937	-1.43737	-1.18364	-1.089	-0.842367	-0.844616	-0.841589	0.501898	0.995068	1.05574	1.1042	1.10387	1.12126	1.93927	2.1787	2.14474	1.94657	1.94849	1.96285	T	3		0		2	2	2	2	2	2	8.29903	0.570136	7.56e-22	113.51	101.62	111.64	0.16985	19	19	19	19	19	19	8.61599	10
TGME49_321560	zinc knuckle domain-containing protein	434	-0.393564	-0.285505	0.108059	2.05814	2.59623	1.93923	2.68325	2.64403	2.447	-0.676328	-0.630333	-0.788773	-0.383022	-0.33742	-0.518476	-2.73446	-3.22656	-2.728	-3.06627	-2.98145	-2.96548	S	2		0		2	2	2	2	2	2	7.18021	0.999997	7.24e-14	109.83	102.54	109.83	0.11425	1	1	1	1	1	1	6.44273	1
TGME49_201400	Sin3-associated polypeptide SAP18	86	-0.393383	-0.231114	0.162268	3.02289	2.97366	2.89136	3.2807	3.48574	3.30162	1.78688	1.79641	1.83145	1.98647	2.0964	2.02522	-1.23601	-1.17725	-1.05991	-1.29423	-1.38935	-1.2764	S	3		0		5	5	5	5	5	5	8.40487	1	2.49e-07	65.118	57.832	62.052	0.10259	4	4	4	4	4	4	6.85874	3
TGME49_311500	ThiF family protein	816	-0.3926	-0.532438	-0.139838	2.99037	3.06478	3.18507	3.36404	3.46684	3.58715	0.56216	0.62792	0.624626	1.13614	1.12474	1.15113	-2.42821	-2.43686	-2.56045	-2.2279	-2.34209	-2.43601	S	3	HMM: MAPASSVSAIFNPLLVPTLSPACHSH, NN: MAPASSVSAIFNPLLVPTLSPAC	0		6	6	6	6	6	6	7.79125	0.99742	6.45e-15	85.615	78.359	50.627	-0.090367	1	1	1	1	1	1	6.45416	1
TGME49_250820	hypothetical protein	168	-0.392548	-0.204058	0.18849	5.206	5.22858	5.00534	5.52235	5.63264	5.46258	6.289	6.22151	6.06557	6.35711	6.43627	6.39487	1.083	0.992933	1.06023	0.834764	0.803639	0.932289	T	3		0		17	17	17	17	17	17	9.59557	1	0.000730625	120.86	96.601	92.866	1.0224	10	10	10	10	10	10	7.91213	9
TGME49_244460	hypothetical protein	933	-0.391977	-0.00173529	0.390242	-0.722261	-0.893743	-1.05056	-0.535541	-0.471284	-0.483811	-1.37708	-1.5943	-1.6643	-1.55605	-1.57536	-1.49907	-0.654818	-0.700558	-0.613737	-1.0205	-1.10407	-1.01526	S	3		0		3	3	3	3	3	3	7.61996	0.554773	2.25e-06	55.35	52.071	51.444	0.28108	3	3	3	3	3	3	6.87982	3
TGME49_204340	hypothetical protein;putative transmembrane protein	590	-0.391657	-1.21404	-0.822384	0.640243	0.502838	0.505014	1.02491	0.84795	0.950209	1.95623	1.83699	1.86004	3.10658	3.08911	3.09969	1.31599	1.33415	1.35503	2.08167	2.24116	2.14948	S	3	HMM: MKPSSLRILLVAWTIISDAE, NN: MKPSSLRILLVAWTIISDAE	1		5	5	5	5	5	5	8.06856	1	4.7e-37	148.2	139.28	148.2	-0.0053244	15	15	15	15	15	15	8.39261	15
TGME49_225890	hypothetical protein	958	-0.39131	-0.405524	-0.0142136	6.72808	6.2998	6.04149	6.77283	6.839	6.63147	2.81308	2.76452	2.46476	3.07466	3.13381	3.05046	-3.91499	-3.53528	-3.57674	-3.69817	-3.70519	-3.58101	S	4		0		9	9	9	9	9	9	8.22058	1	6.26e-05	99.927	54.743	99.927	0.25626	1	1	1	1	1	1	6.59597	1
TGME49_202760	hypothetical protein	114	-0.390582	-0.675965	-0.285383	3.44352	3.29005	3.41496	3.72436	3.77612	3.81979	1.57339	1.50814	1.55667	2.14977	2.322	2.19434	-1.87013	-1.78191	-1.85829	-1.5746	-1.45413	-1.62546	S	4		0		4	4	4	4	4	4	7.699	1	9.12e-36	128.87	120.4	128.87	-0.13803	3	3	3	3	3	3	6.54442	3
TGME49_257680	myosin light chain MLC1	124	-0.3905	-0.244578	0.145922	-2.1187	-2.14576	-1.80333	-1.5363	-1.65176	-1.70823	1.04134	1.05789	1.15743	1.41596	1.30255	1.27188	3.16004	3.20365	2.96076	2.95226	2.95431	2.98011	S	3		0		2	2	2	2	2	2	7.80655	0.999994	3.23e-16	105.51	90.433	105.51	1.6383	10	10	10	10	10	10	8.94892	6
TGME49_219710	hypothetical protein	1275	-0.390278	-0.587152	-0.196875	-1.8387	-1.20748	-1.21314	-1.07114	-0.902411	-1.11493	-1.03567	-0.409821	-0.452957	-0.0876179	0.0441113	-0.0934849	0.803028	0.797657	0.760178	0.983519	0.946522	1.02145	S	4		0		1	1	1	1	1	1	7.44798	0.999999	1.7e-07	66.88	61.534	66.88	-0.37002	10	10	10	10	10	10	7.76353	10
TGME49_214090	signal peptidase	1290	-0.39016	-0.507442	-0.117283	2.37985	2.32836	2.65774	2.75526	2.8884	2.89278	2.508	2.34924	2.58694	2.93578	3.00732	3.0234	0.128147	0.0208797	-0.0708046	0.180519	0.118923	0.130629	S	5		0		1	1	1	1	1	1	7.95166	0.5	3.74e-06	81.144	34.252	81.144	0.087896	4	4	4	4	4	4	7.42593	4
TGME49_239400	hypothetical protein	892	-0.389699	0.0436873	0.433386	4.18086	3.96106	4.10615	4.54907	4.38658	4.48153	1.63258	1.62301	1.75461	1.68607	1.5895	1.60357	-2.54828	-2.33805	-2.35155	-2.86299	-2.79709	-2.87796	S	3		0		2	2	2	2	2	2	7.84568	0.604384	4.27e-09	151.56	121.64	147.39	-0.040707	1	1	1	1	1	1	6.72916	1
TGGT1_277270	NTPase II;nucleoside-triphosphatase	376	-0.38882	0.338059	0.726879	-6.02592	-5.71135	-6.08229	-5.4884	-5.43475	-5.72996	-1.18492	-0.946837	-1.14372	-1.33946	-1.34443	-1.60577	4.841	4.76452	4.93857	4.14894	4.09032	4.12418	S	2		0		5	5	5	5	5	4	7.3704	0.994701	0.00344185	59.372	47.171	59.372	0.51167	80	80	80	80	80	80	9.74163	23
TGME49_293360	hypothetical protein	238	-0.388538	-0.69414	-0.305601	0.533539	0.547106	0.34091	0.984644	0.854607	0.747919	0.432329	0.463362	0.0405331	1.20009	0.975542	0.843016	-0.10121	-0.083744	-0.300377	0.215441	0.120935	0.0950966	S	2		0		3	3	3	3	3	3	7.54908	0.999996	0.00201146	86.539	77.002	86.539	0.011366	3	3	3	3	3	3	7.83893	3
TGME49_293510	poly(ADP-ribose) polymerase and DNA-Ligase Zn-finger region domain-containing protein	261	-0.388024	-0.437184	-0.04916	-0.347448	-0.0694199	-0.224964	0.222883	0.183466	0.115891	0.115196	0.400517	0.497746	0.775877	0.83857	0.710564	0.462645	0.469936	0.72271	0.552994	0.655104	0.594673	S	2	HMM: MSRLKLTTGFISVIRPIVSL, NN: MSRLKLTTGFISVIRPIVSL	0		3	3	3	3	3	3	7.36685	1	0.000832392	86.367	58.6	52.52	0.60644	7	7	7	7	7	7	7.82946	5
TGME49_209210	hypothetical protein;putative KH domain protein	868	-0.386707	-0.390873	-0.0041666	6.89105	6.64058	6.65384	7.0339	7.14689	7.1648	5.41876	5.24679	5.17943	5.60425	5.74267	5.67067	-1.47229	-1.3938	-1.47441	-1.42965	-1.40422	-1.49413	S	3	HMM: MCACFSCASSLAYIHLLWRTRRDLSICRQFGASASQFLLVFLFPGTLAE, NN: MCACFSCASSLAYIHLLWRTRRDLSICRQFGASASQFLLVFLFPGTLAE;N/A	0		14	14	14	14	14	14	8.90639	0.999998	0.000191028	129	73.649	88.495	0.36887	3	3	3	3	3	3	7.02296	3
TGME49_210980	alternative splicing type 3 and, putative;putative alternative splicing type 3 and	458	-0.386416	-0.51078	-0.124364	3.43607	3.57439	3.48389	3.83743	3.97903	3.83715	2.93655	3.21123	3.10433	3.54749	3.63875	3.59821	-0.499523	-0.363163	-0.379559	-0.289934	-0.340284	-0.238936	S	2		0		6	6	6	6	6	6	8.54459	1	2.25e-06	93.371	83.224	77.08	0.12378	5	5	5	5	5	5	7.35116	5
TGME49_256980	glycerol-3-phosphate-acyltransferase	244	-0.384848	-0.573131	-0.188283	5.42701	6.09528	5.45602	5.93047	6.2425	5.95989	3.89717	4.38318	3.9125	4.55792	4.79919	4.55513	-1.52984	-1.7121	-1.54352	-1.37255	-1.44331	-1.40475	S	3	HMM: MYFLVRWLCIGIVRSF, NN: MYFLVRWLCIGIVRSF	4		10	10	10	10	10	10	8.65254	0.999997	1.19e-13	163.11	128.18	109.83	-0.30963	3	3	3	3	3	3	6.70064	3
TGME49_221660	DEAD/DEAH box helicase domain-containing protein	285	-0.384555	-0.0639453	0.320609	2.71194	2.71381	2.54973	3.10817	3.04304	2.97793	2.80046	2.75393	2.64723	2.85534	2.80061	2.7375	0.0885201	0.0401173	0.0975017	-0.252829	-0.242434	-0.240427	S	2		0		2	2	2	2	2	2	8.08261	0.966769	0.00127998	91.62	74.39	72.34	-0.64204	4	4	4	4	4	4	7.73474	3
TGME49_211040	Sec61beta family protein	49	-0.384188	-0.14595	0.238239	3.27313	3.00002	2.86529	3.46227	3.48461	3.34413	4.74493	4.40591	4.21005	4.55003	4.65809	4.59062	1.4718	1.40589	1.34476	1.08776	1.17348	1.24649	S	2		1		15	15	15	15	15	15	9.56835	1	1.52e-05	115.35	83.713	71.933	0.34514	10	10	10	10	10	10	8.01932	4
TGME49_224840	3'5'-cyclic nucleotide phosphodiesterase domain-containing protein	1062	-0.383988	-0.492426	-0.108438	4.62686	4.95073	4.88838	5.32153	5.23953	5.05687	1.7964	1.92742	1.83844	2.34704	2.40547	2.28702	-2.83046	-3.02331	-3.04994	-2.97449	-2.83406	-2.76985	S	3		7		2	2	2	2	2	2	8.26825	0.99697	2.85e-08	134.61	99.319	134.61	-0.23347	1	1	1	1	1	1	6.97375	1
TGME49_253880	GNS1/SUR4 family protein	339	-0.383536	-0.711141	-0.327606	0.0711823	0.0850611	0.327242	0.606909	0.672556	0.354628	-0.975266	-1.15757	-1.08413	-0.306152	-0.26371	-0.513672	-1.04645	-1.24263	-1.41137	-0.913061	-0.936266	-0.868299	S	3	HMM: MWSLWQLFHFYCLRPTGGADLARVLQVPIFVACALYVPVVYGL, NN: MWSLWQLFHFYCLRPTGGADLARVLQVPIFVACALYVPVVYGL	9		1	1	1	1	1	1	7.47955	0.95371	5.46e-26	110.47	103.2	110.47	-0.58956	2	2	2	2	2	2	7.57117	2
TGME49_270770	PWI domain-containing protein	284	-0.383185	-0.259686	0.123498	1.04262	1.01261	0.971857	1.35673	1.37558	1.44433	-0.178112	-0.111006	-0.0645161	0.0617962	0.110954	0.252674	-1.22073	-1.12362	-1.03637	-1.29493	-1.26463	-1.19165	S	2	HMM: MHPGALPFVPGGAVPPSAGMAGLVAPGVGSF, NN: MHPGALPFVPGGAVPPSAGM	0		2	2	2	2	2	2	7.15305	0.959688	1.08e-05	112.24	71.126	83.692	0.092063	2	2	2	2	2	2	7.0505	2
TGME49_225690	hypothetical protein	817	-0.383095	-0.365048	0.0180474	-2.23583	-2.33443	-2.23267	-1.92956	-1.88111	-1.84298	-1.77726	-1.84225	-1.70085	-1.46868	-1.42733	-1.32921	0.458569	0.492184	0.531818	0.46088	0.453783	0.513765	S	3		0		1	1	1	1	1	1	6.6073	0.998447	0.0501962	42.031	28.452	42.031	0.49414	5	5	5	5	5	5	7.47911	5
TGME49_294010	yrdC domain-containing protein	558	-0.381586	-0.0303032	0.351282	-1.88796	-1.81114	-2.35467	-1.74945	-1.53895	-1.62062	-2.63556	-2.62829	-2.62034	-2.64653	-2.58353	-2.56321	-0.747595	-0.817148	-0.265669	-0.897083	-1.04459	-0.942589	S	2	HMM: MRLALSFCQLGRRIRSILISFCHFSLLEVPSFTR, NN: MRLALSFCQLGRRIRSILISFCHFSLLE	0		1	1	1	1	1	1	6.91641	0.624744	6.44e-15	117.55	97.298	41.31	-0.4758	5	5	5	5	5	5	7.31521	4
TGME49_290200	NAD/NADP octopine/nopaline dehydrogenase, alpha-helical domain-containing protein	5	-0.381285	0.220935	0.602221	-2.11322	-2.21448	-1.96216	-1.84027	-1.59717	-1.70856	0.0872688	-0.06777	0.168089	-0.233768	-0.0813866	-0.160063	2.20049	2.14671	2.13025	1.6065	1.51578	1.5485	S	2	HMM: MGAPSPVAAGVAARTKSPLLTVCVCGGGNSAHAVAA, NN: MGAPSPVAAGVAARTKSPLLTV	0		1	1	1	1	1	1	7.62147	1	0.0276075	49.959	35.095	49.959	-0.15009	13	13	13	13	13	13	7.93586	10
TGME49_219710	hypothetical protein	1562	-0.381216	-0.57809	-0.196875	-1.12642	-1.09443	-1.17727	-0.813209	-0.747478	-0.693789	-0.323393	-0.296774	-0.417093	0.170309	0.199043	0.327658	0.803028	0.797657	0.760178	0.983519	0.946522	1.02145	S	2		0		1	1	1	1	1	1	7.42949	0.950825	3.05e-06	94.122	75.657	94.122	0.29974	10	10	10	10	10	10	7.76353	10
TGME49_247700	AP2 domain transcription factor AP2XII-4	76	-0.380751	0.275934	0.656685	6.5127	6.02525	5.7764	5.97863	6.55042	6.92756	1.34073	1.32619	1.37891	1.07775	1.10176	1.03853	-5.17197	-4.69905	-4.39749	-4.90088	-5.44866	-5.88903	S	3		0		2	2	2	2	2	2	7.7698	0.988537	3.23e-06	112.68	84.251	112.68	-0.067795	1	1	1	1	1	1	6.30876	1
TGME49_301420	hypothetical protein	260	-0.38061	-0.0761784	0.304431	-1.96072	-1.93496	-1.95593	-1.48812	-1.56089	-1.66077	-1.11761	-1.1715	-1.23556	-1.04981	-1.08876	-1.15757	0.843107	0.763464	0.720369	0.438316	0.472128	0.503202	T	3		0		1	1	1	1	1	1	7.28208	0.635264	3.26e-08	97.776	87.93	97.776	0.56572	5	5	5	5	5	5	7.51985	5
TGME49_239620	5'-nucleotidase, C-terminal domain-containing protein	442	-0.379268	-0.389421	-0.0101528	3.00584	2.97545	3.09268	3.33066	3.42306	3.45806	2.98837	2.78191	2.99492	3.25076	3.34997	3.33273	-0.0174732	-0.193544	-0.0977611	-0.0799046	-0.0730896	-0.125326	S	3		0		3	3	3	3	3	3	7.9919	1	0.00130801	106.67	47.25	106.67	-0.27197	4	4	4	4	4	4	7.11008	4
TGME49_232190	Sec7 domain-containing protein	1323	-0.37876	-0.441755	-0.0629946	-2.27778	-2.05916	-2.01443	-1.72081	-1.53768	-1.9566	-2.45459	-2.39137	-2.33903	-1.93889	-1.78548	-2.13536	-0.176805	-0.332209	-0.324604	-0.218082	-0.247797	-0.178755	S	3		0		1	1	1	1	1	1	6.86179	1	3.57e-14	82.639	79.741	82.639	0.81577	7	7	7	7	7	7	7.31315	6
TGME49_263050	ribosomal protein RPL13	328	-0.378644	-0.118333	0.26031	-6.06653	-6.12764	-7.30831	-6.10484	-6.1097	-6.152	-1.69774	-1.777	-3.00463	-1.97934	-2.0426	-2.10243	4.36879	4.35064	4.30368	4.1255	4.0671	4.04958	T	3		0		1	1	1	1	1	1	7.02698	0.999178	0.0270399	56.404	36.198	56.404	-0.068923	32	32	32	32	32	32	9.07162	17
TGME49_215260	carbamoylphosphate synthetase	16	-0.377698	-0.136603	0.241095	-0.40567	-0.491493	-0.14888	0.0480022	0.1196	-0.080553	0.226717	0.195625	0.503056	0.500055	0.483381	0.35177	0.632387	0.687118	0.651936	0.452053	0.363781	0.432323	S	4		0		6	6	6	6	6	6	7.86778	1	1.41e-24	136.96	129.09	108.96	0.67162	7	7	7	7	7	7	7.1554	6
TGME49_291950	RNA recognition motif-containing protein	575	-0.377078	-0.489531	-0.112453	-0.516251	-0.62693	-0.415024	-0.225815	-0.126118	-0.075037	1.00088	0.838642	0.872822	1.28336	1.4131	1.48448	1.51713	1.46557	1.28785	1.50917	1.53921	1.55951	T	3		0		2	2	2	2	2	2	7.88234	0.560528	1.24e-42	155.39	128.97	51.321	0.5406	13	13	13	13	13	13	7.75331	10
TGVEG_249610	hypothetical protein;putative nuclear cap-binding protein	965	-0.376889	-0.534842	-0.157953	-1.71413	-1.22698	-1.29848	-0.871256	-1.07974	-1.15792	-3.45907	-3.13972	-3.10511	-2.64963	-2.7163	-2.73345	-1.74494	-1.91274	-1.80663	-1.77837	-1.63655	-1.57553	T	2		0		1	1	1	1	1	1	6.72729	0.792357	0.0182555	41.911	37.242	41.911	0.551	2	2	2	2	2	2	6.45776	1
TGME49_203220	DEAD/DEAH box helicase domain-containing protein	955	-0.376448	-0.418121	-0.0416737	0.645187	0.221653	0.597225	0.811241	1.07426	0.707909	-0.725346	-0.875309	-0.685833	-0.383781	-0.174232	-0.47411	-1.37053	-1.09696	-1.28306	-1.19502	-1.24849	-1.18202	S	4		0		1	1	1	1	1	1	7.21974	0.974381	0.0271579	45.335	25.339	45.335	-0.24268	1	1	1	1	1	1		1
TGME49_201140	hypothetical protein	169	-0.376332	-0.882786	-0.506454	3.84126	3.9861	4.13106	4.3388	4.43957	4.30905	-0.111147	-0.0266857	0.208939	0.796795	1.0415	0.881168	-3.95241	-4.01279	-3.92212	-3.542	-3.39807	-3.42788	S	3		0		2	2	2	2	2	2	7.23009	0.5	0.00686358	63.662	47.508	63.662	-0.22524	1	1	1	1	1	1	6.56922	1
TGME49_201140	hypothetical protein	171	-0.376332	-0.882786	-0.506454	3.84126	3.9861	4.13106	4.3388	4.43957	4.30905	-0.111147	-0.0266857	0.208939	0.796795	1.0415	0.881168	-3.95241	-4.01279	-3.92212	-3.542	-3.39807	-3.42788	S	3		0		2	2	2	2	2	2	7.23009	0.5	0.00686358	63.662	47.508	63.662	-0.22524	1	1	1	1	1	1	6.56922	1
TGME49_265330	cell-cycle-associated protein kinase GSK, putative;putative cell-cycle-associated protein kinase GSK	22	-0.376166	0.00725166	0.383418	-1.08809	-1.23677	-1.60662	-1.00759	-0.869486	-0.925918	-1.07587	-1.03337	-1.13073	-1.15952	-1.00453	-1.09767	0.012228	0.203402	0.475895	-0.151934	-0.135048	-0.171749	S	2		0		1	1	1	1	1	1	6.87078	0.997219	0.025707	54.198	39.518	54.198	-0.22321	3	3	3	3	3	3	7.56998	3
TGME49_248420	hypothetical protein;putative transporter	110	-0.376115	-0.349452	0.0266633	0.543499	0.547399	0.617688	1.1356	0.701859	0.999473	-3.18188	-3.14001	-2.90512	-2.64213	-2.8565	-2.68003	-3.72538	-3.6874	-3.5228	-3.77773	-3.55836	-3.6795	T	3		10		1	1	1	1	1	1	6.97787	0.99716	5.43e-17	79.071	73.18	79.071	0.14722	1	1	1	1	1	1		1
TGME49_201400	Sin3-associated polypeptide SAP18	445	-0.374736	-0.212468	0.162268	5.49377	5.43141	5.28226	5.79085	5.86355	5.67724	4.25775	4.25416	4.22236	4.49662	4.4742	4.40085	-1.23601	-1.17725	-1.05991	-1.29423	-1.38935	-1.2764	S	2		0		11	11	11	11	11	11	8.87419	0.999151	1.18e-57	226.06	169.41	226.06	0.0040159	4	4	4	4	4	4	6.85874	3
TGME49_239820	D-3-phosphoglycerate dehydrogenase	469	-0.373983	-0.366286	0.00769711	-5.92787	-5.89638	-5.88645	-5.45279	-5.62172	-5.51424	-2.60054	-2.56779	-2.53475	-2.11889	-2.28219	-2.20315	3.32733	3.32859	3.35169	3.3339	3.33953	3.3111	S	3		0		1	1	1	1	1	1	6.19654	1	1.53e-07	100.43	85.994	100.43	0.28387	34	34	34	34	34	34	8.86502	23
TGME49_314780	myosin G	1945	-0.373847	0.136316	0.510163	-0.387808	-0.224958	-0.351646	-0.00500011	0.0183067	0.143821	-0.836035	-0.705345	-0.756374	-0.959502	-0.937057	-0.810143	-0.448227	-0.480387	-0.404728	-0.954502	-0.955364	-0.953964	S	4		0		1	1	1	1	1	1	6.91018	1	1.78e-13	105.21	96.733	105.21	0.10079	2	2	2	2	2	2	6.6935	2
TGME49_201400	Sin3-associated polypeptide SAP18	325	-0.372906	-0.210637	0.162268	1.73933	1.56698	1.42344	1.95844	1.97618	1.91385	0.503315	0.389732	0.363539	0.664213	0.586834	0.637451	-1.23601	-1.17725	-1.05991	-1.29423	-1.38935	-1.2764	S	3		0		2	2	2	2	2	2	7.74139	0.864996	5.05e-23	182.09	144.3	81.346	-0.57145	4	4	4	4	4	4	6.85874	3
TGME49_239620	5'-nucleotidase, C-terminal domain-containing protein	753	-0.372308	-0.38246	-0.0101528	4.64497	4.78779	4.63877	4.98308	5.03	5.17537	4.6275	4.59424	4.54101	4.90318	4.95691	5.05004	-0.0174732	-0.193544	-0.0977611	-0.0799046	-0.0730896	-0.125326	T	3		0		15	15	15	15	15	15	8.67301	1	1.83e-13	153.04	134.31	72.359	-0.24145	4	4	4	4	4	4	7.11008	4
TGME49_214970	DNA replication licensing factor, putative;putative DNA replication licensing factor	376	-0.372055	-0.0100247	0.362031	1.74323	2.36491	2.05077	2.5109	2.33788	2.4263	1.39249	1.96624	1.75941	1.8171	1.60747	1.72364	-0.350738	-0.398676	-0.291365	-0.6938	-0.730413	-0.70266	S	3		0		3	3	3	3	3	3	7.46153	0.5	0.0245927	59.931	28.662	59.931	0.54837	5	5	5	5	5	5	7.31591	4
TGME49_208370	myosin heavy chain, putative;putative myosin heavy chain	1054	-0.371814	-0.624628	-0.252814	-1.22591	-0.893639	-0.753487	-0.629704	-0.589102	-0.538784	1.40795	1.67575	1.76886	2.20409	2.2359	2.28646	2.63386	2.56938	2.52235	2.83379	2.825	2.82524	S	4	HMM: MRNRRRGLLIFGIVTAMLWLFIDVTTTE, NN: MRNRRRGLLIFGIVTAMLWLFIDVTTTESA	2		9	9	9	9	9	9	8.10867	1	2.04e-75	177.46	174.14	177.46	0.22348	28	28	28	28	28	28	8.31469	20
TGME49_225160	hypothetical protein;putative transmembrane protein	398	-0.371663	-0.150002	0.221661	-1.0043	-0.950048	-0.877394	-0.578316	-0.531557	-0.60688	0.0740318	0.137947	0.402418	0.390079	0.351585	0.322737	1.07833	1.088	1.27981	0.968395	0.883142	0.929617	S	2	HMM: MDAQRSSRFQQVKASIIQLVYWCLLNATMVLPI, NN: MDAQRSSRFQQVKASIIQLVYWCLLNATMVLPIFCV	2		3	3	3	3	3	3	8.17872	0.690649	1.21e-07	94.281	79.401	94.281	-0.24789	6	6	6	6	6	6	7.92925	5
TGME49_253700	transporter, major facilitator family protein	781	-0.371579	0.0779711	0.44955	2.88172	3.14532	2.86121	3.35234	3.27955	3.3711	1.64472	1.73123	1.75759	1.65337	1.65839	1.58786	-1.237	-1.41409	-1.10362	-1.69897	-1.62116	-1.78324	S	3		11		3	3	3	3	3	3	7.83546	1	1.17e-08	96.379	79.606	96.379	0.31181	2	2	2	2	2	2	7.11035	1
TGME49_291820	RNA helicase (UPF2 interacting domain) protein	238	-0.371246	-0.361659	0.00958759	3.89509	4.04015	3.70984	4.34036	4.23136	4.1871	3.46519	3.37607	3.28394	3.72112	3.72071	3.76835	-0.429905	-0.664076	-0.4259	-0.619236	-0.510651	-0.418757	S	2		0		7	7	7	7	7	7	8.50168	0.999009	1.26e-13	153.14	125.61	153.14	-0.040933	3	3	3	3	3	3	7.3716	3
TGME49_269690	hypothetical protein;putative transmembrane protein	806	-0.370021	-0.610858	-0.240836	-4.70771	-4.63366	-4.65406	-4.24149	-4.31055	-4.33332	-1.9213	-1.78945	-1.74469	-1.18595	-1.20633	-1.23059	2.7864	2.84421	2.90938	3.05554	3.10422	3.10273	S	3	HMM: MRPLRVAVALFWAMVAVVGFWAS, NN: MRPLRVAVALFWAMVAVVGF;HMM: MRPLRVTVALFWAMVAVVGFWAS, NN: MRPLRVTVALFWAMVAVVGF	1		2	3	3	3	3	3	7.38346	0.999859	2.5e-39	135.78	130.62	135.78	0.69648	32	32	32	32	32	32	8.57167	19
TGME49_273370	coatomer gamma 2-subunit protein, putative;putative coatomer gamma 2-subunit protein	710	-0.36919	-0.288956	0.0802333	0.0139294	-0.115875	-0.0691128	0.242449	0.308075	0.385986	0.718136	0.641878	0.621189	0.863848	0.955183	1.02904	0.704207	0.757753	0.690302	0.621399	0.647108	0.643055	S	3		0		3	3	3	3	3	3	7.93733	0.980542	1.7e-104	199.8	180.7	199.8	-0.64071	9	9	9	9	9	9	7.7589	9
TGME49_209210	hypothetical protein;putative KH domain protein	1403	-0.368805	-0.372971	-0.0041666	1.44287	0.845853	1.19144	1.51342	1.51069	1.56246	-0.0294266	-0.547942	-0.282978	0.083765	0.10647	0.0683308	-1.47229	-1.3938	-1.47441	-1.42965	-1.40422	-1.49413	S	4	HMM: MCACFSCASSLAYIHLLWRTRRDLSICRQFGASASQFLLVFLFPGTLAE, NN: MCACFSCASSLAYIHLLWRTRRDLSICRQFGASASQFLLVFLFPGTLAE;N/A	0		3	3	3	3	3	3	7.54976	0.999889	5.13e-20	103.85	91.182	103.85	-0.2933	3	3	3	3	3	3	7.02296	3
TGME49_291980	HECT-domain (ubiquitin-transferase) domain-containing protein	1799	-0.368403	-0.51696	-0.148557	4.16703	4.24112	4.14229	4.55446	4.62797	4.47322	2.19386	2.11801	2.17568	2.71575	2.67952	2.64316	-1.97317	-2.12311	-1.9666	-1.8387	-1.94846	-1.83006	S	4		0		6	6	6	6	6	6	8.45873	0.872652	5.89e-85	204.89	182.9	202.47	-0.18455	3	3	3	3	3	3	6.11491	3
TGME49_218240	hypothetical protein;putative transmembrane protein	1245	-0.368289	-0.291344	0.0769457	-0.996271	-1.329	-0.987503	-0.776505	-0.664564	-0.766836	0.503315	0.332281	0.545546	0.725205	0.829327	0.700642	1.49959	1.66128	1.53305	1.50171	1.49389	1.46748	S	3	HMM: MRPAFSGTSQGAGTRALWRWGRRSSFVSLCAASFLGVILLGSAQESLSA, NN: MRPAFSGTSQGAGTRALWRWGRRSSFVSLCAASFLGVILLGSAQESLSA	1		3	3	3	3	3	3	7.91291	1	2.62e-49	163.76	152.19	163.76	-0.056893	9	9	9	9	9	9	8.01949	8
TGME49_254940	MIF4G domain-containing protein	2904	-0.368148	-0.131339	0.236808	2.6872	2.56283	2.49773	3.17913	2.94125	2.73182	2.51363	2.29188	2.40966	2.69373	2.51276	2.4027	-0.173571	-0.270948	-0.0880623	-0.485392	-0.428493	-0.329121	S	3		0		2	2	2	2	2	2	7.65649	0.999998	5.53e-135	250.22	243.95	250.22	-0.25503	5	5	5	5	5	5	7.17728	5
TGME49_209500	hypothetical protein	2933	-0.367822	-0.377125	-0.00930333	-0.571287	-0.238511	-0.0794201	0.147471	0.242502	-0.175726	-2.50032	-1.98289	-1.82285	-1.60907	-1.56236	-2.00326	-1.92904	-1.74438	-1.74343	-1.75654	-1.80486	-1.82754	S	3		0		1	1	1	1	1	1	7.50344	0.827987	1.12e-15	104.6	91.699	104.6	0.12874	1	1	1	1	1	1		1
TGME49_230690	LNS2 (Lipin/Ned1/Smp2) protein	1115	-0.367291	0.0442693	0.411561	3.35806	3.36955	3.19007	3.73115	3.74563	3.54277	2.70118	2.76567	2.81556	2.78024	2.74039	2.62898	-0.656881	-0.603882	-0.374512	-0.950918	-1.00525	-0.91379	S	4		0		6	6	6	6	6	6	8.35539	1	2.6e-165	262.03	241.92	262.03	-0.1355	2	2	2	2	2	2	6.94935	2
TGME49_259260	membrane protein FtsH1	95	-0.367087	-0.365726	0.00136185	-0.656813	-0.450861	-0.377685	-0.168682	-0.0500088	-0.165405	-0.5672	-0.460104	-0.370135	-0.130798	-0.0538254	-0.115639	0.089613	-0.00924301	0.00754929	0.0378838	-0.00381661	0.0497665	S	3		1		1	1	1	1	1	1	7.4507	0.742532	0.0116947	60.161	39.958	60.161	0.65639	4	4	4	4	4	4	7.19237	3
TGME49_271990	hypothetical protein	790	-0.36517	-0.689406	-0.324236	2.30517	2.08627	2.51494	2.60918	2.62837	2.76435	-1.18618	-1.94313	-1.46938	-0.879604	-1.0016	-0.649269	-3.49135	-4.02939	-3.98433	-3.48878	-3.62996	-3.41362	S	3		0		1	1	1	1	1	1	7.59158	0.987918	2.33e-16	124.91	111.55	124.91	0.13993	1	1	1	1	1	1		1
TGME49_283740	RNA recognition motif-containing protein	474	-0.364947	-0.518929	-0.153981	3.6866	2.96011	3.63199	3.44419	3.99502	3.93432	0.0796776	0.154837	0.0553436	0.514227	0.666128	0.666288	-3.60692	-2.80527	-3.57664	-2.92996	-3.3289	-3.26804	S	3		0		2	2	2	2	2	2	7.99512	0.992112	8.09e-27	159.4	137.58	159.4	0.12186	1	1	1	1	1	1		1
TGME49_304760	RNA recognition motif-containing protein	468	-0.364311	-0.393292	-0.0289809	0.54701	0.647648	0.77981	1.13577	0.898664	1.03296	0.510378	0.593479	0.576097	1.01756	0.905941	0.936329	-0.0366325	-0.0541687	-0.203712	-0.118214	0.00727654	-0.0966339	S	3		0		4	4	4	4	4	4	8.16388	0.66286	3.42e-10	116.61	87.261	101.62	-0.40996	4	4	4	4	4	4	7.34203	3
TGME49_225690	hypothetical protein	1590	-0.364284	-0.346237	0.0180474	0.246082	0.0272903	-0.10799	0.241421	0.534615	0.482199	0.704651	0.519474	0.423828	0.702301	0.988398	0.995964	0.458569	0.492184	0.531818	0.46088	0.453783	0.513765	S	3		0		2	2	2	2	2	2	7.71491	0.989023	6.62e-22	148.38	139	148.38	0.63632	5	5	5	5	5	5	7.47911	5
TGME49_225690	hypothetical protein	1593	-0.364284	-0.346237	0.0180474	0.246082	0.0272903	-0.10799	0.241421	0.534615	0.482199	0.704651	0.519474	0.423828	0.702301	0.988398	0.995964	0.458569	0.492184	0.531818	0.46088	0.453783	0.513765	S	3		0		2	2	2	2	2	2	7.71491	0.999165	6.62e-22	148.38	139	148.38	0.63632	5	5	5	5	5	5	7.47911	5
TGME49_318440	helicase associated domain (ha2) protein	1977	-0.363821	-0.411959	-0.048138	2.30182	2.46594	2.448	2.80584	2.8577	2.64368	3.6275	3.70483	3.64415	4.09318	4.16168	3.95749	1.32568	1.23889	1.19614	1.28733	1.30398	1.31382	T	2		0		10	10	10	10	10	10	8.84014	1	3.01e-08	150.51	44.112	150.51	0.14131	12	12	12	12	12	12	7.82433	10
TGME49_253820	hypothetical protein	22	-0.363806	-0.557682	-0.193875	-2.68775	-2.53817	-2.48653	-2.13012	-2.21175	-2.27917	-0.473137	-0.384613	-0.3186	0.219212	0.172466	0.105019	2.21461	2.15356	2.16793	2.34933	2.38421	2.38419	T	4		0		1	1	1	1	1	1	7.05165	0.999978	3.03e-09	82.808	77.688	82.808	0.14622	22	22	22	22	22	22	8.42609	12
TGME49_310900	AP2 domain transcription factor AP2XI-2	842	-0.363458	-0.313322	0.0501366	1.83653	1.90256	1.69186	1.99565	2.32639	2.19929	1.49859	1.5685	1.34484	1.68346	1.84414	1.8243	-0.33794	-0.334066	-0.347014	-0.312187	-0.482248	-0.374994	S	2		0		2	2	2	2	2	2	7.72961	0.999859	3.81e-27	176.32	130.25	167.56	-0.042639	4	4	4	4	4	4	6.27443	4
TGME49_219690	hypothetical protein	92	-0.363218	-0.412883	-0.0496657	1.29238	2.48392	2.14772	2.29643	2.38677	2.33047	4.08806	4.82232	4.65638	4.86599	4.95135	4.98807	2.79568	2.3384	2.50866	2.56956	2.56458	2.6576	T	4	HMM: MDAGVFCLFLPSAAVAR, NN: MDAGVFCLFLPSAAVAR	0		34	34	34	34	34	34	8.82478	0.999993	3.3e-171	279.96	244.87	279.96	0.0033317	11	11	11	11	11	11	8.45011	4
TGME49_252510	hypothetical protein	264	-0.362184	-0.337941	0.024243	2.12954	1.84069	1.93338	2.31914	2.37157	2.29946	1.50715	1.28284	1.34706	1.67945	1.75394	1.71747	-0.622393	-0.557854	-0.586323	-0.639683	-0.61763	-0.581985	S	3		0		3	3	3	3	3	3	7.61662	1	3.99e-70	192.58	180.56	58.294	-0.32418	4	4	4	4	4	4	7.04556	3
TGME49_229640	hypothetical protein	663	-0.36208	-0.272013	0.0900663	-0.0272694	0.16997	0.261629	0.489012	0.385466	0.616091	0.021986	0.207821	0.327396	0.463694	0.393152	0.516397	0.0492554	0.0378513	0.0657673	-0.0253181	0.00768661	-0.0996933	S	3		0		2	2	2	2	2	2	7.55496	0.946948	5.54e-28	187.78	155.89	187.78	0.21368	6	6	6	6	6	6	7.26799	6
TGME49_220600	hypothetical protein;putative transporter	438	-0.360504	-0.578063	-0.21756	-0.467728	-0.552771	-0.873316	-0.239443	-0.232035	-0.340826	-0.488707	-0.440939	-0.693405	-0.0274429	0.187941	-0.0493584	-0.0209789	0.111832	0.179911	0.212	0.419975	0.291468	S	3		10;5		1	1	1	1	1	1	7.44772	0.998509	1.24e-14	96.068	90.822	96.068	-0.29012	7	7	7	7	7	7	7.59257	3
TGME49_294800	elongation factor 1-alpha;elongation factor 1-alpha (EF-1-ALPHA), putative;putative elongation factor 1-alpha (EF-1-ALPHA)	255	-0.360246	-0.220036	0.140211	-6.38842	-6.62827	-6.51408	-6.30015	-6.0684	-6.0815	0.705164	0.393862	0.505463	0.626293	0.845819	0.792482	7.09359	7.02213	7.01955	6.92644	6.91422	6.87398	T	3		0		2	2	2	2	2	2	7.32015	0.999877	4.65e-05	75.773	62.028	75.773	0.0098104	237	236	237	239	239	238	10.711	32
TGME49_298610	GYF domain-containing protein	665	-0.358432	-0.52268	-0.164247	1.76127	1.76798	1.45219	1.97068	2.07881	2.00724	2.08304	2.01823	1.69617	2.37198	2.53879	2.45471	0.32177	0.250248	0.243988	0.4013	0.459982	0.447466	S	3		0		4	4	4	4	4	4	7.9427	0.979782	5.82e-07	127.07	91.244	127.07	0.13042	11	11	11	11	11	11	7.65921	8
TGME49_290700	hypothetical protein	219	-0.358229	-1.03653	-0.678301	1.84038	1.57348	1.70639	1.94013	2.17037	2.08444	0.814203	0.748268	0.686184	1.69327	1.81814	1.84683	-1.02618	-0.825207	-1.02021	-0.246857	-0.352228	-0.237604	T	3	HMM: MKRFWLCALLSLLEFSWGCNAL, NN: MKRFWLCALLSLLEFSWGCNAL;HMM: MKRFWLCALLSLLEFSWGCNSL, NN: MKRFWLCALLSLLEFSWGCNSL	0		4	4	4	4	4	4	8.28778	0.854649	2.28e-78	149.48	141.07	77.08	-0.14585	4	4	4	4	4	4	7.85486	4
TGME49_209910	histone H2Bv	31	-0.357854	-0.472341	-0.114488	-0.514198	-0.145926	-0.78599	0.0231457	-0.26405	-0.131649	2.22425	2.49101	1.80179	2.81601	2.47989	2.63817	2.73845	2.63693	2.58778	2.79287	2.74394	2.76982	T	3		0		3	3	3	3	3	3	7.42506	0.683632	0.00111095	89.624	61.341	47.037	-0.17284	19	19	19	19	19	19	8.74838	7
TGME49_289530	ribosomal protein RPL19	183	-0.357387	-0.221995	0.135392	2.02192	2.09979	2.29405	2.40629	2.54784	2.53379	5.55254	5.56889	5.5708	5.74381	5.84721	5.76719	3.53062	3.46909	3.27675	3.33752	3.29937	3.2334	S	2		0		10	10	10	10	10	10	8.90123	0.999179	1.06e-06	130.21	122.92	60.157	0.31269	20	20	20	20	20	20	8.77791	11
TGME49_315760	AP2 domain transcription factor AP2XI-4	1258	-0.356889	-0.0658608	0.291029	-1.68066	-1.31086	-1.24884	-1.11368	-0.997924	-1.05808	-0.913124	-0.660571	-0.540502	-0.68116	-0.567452	-0.668002	0.767534	0.650286	0.70834	0.43252	0.430471	0.390081	S	4		0		1	1	1	1	1	1	7.51045	0.815133	0.000174214	54.425	48.132	54.425	-0.84752	4	4	4	4	4	4	8.06431	1
TGME49_217540	RNA recognition motif-containing protein	281	-0.356749	-0.410121	-0.053372	1.11133	1.06709	0.9725	1.44026	1.42702	1.35389	2.9069	2.78163	2.79696	3.24112	3.27216	3.20258	1.79557	1.71454	1.82446	1.80086	1.84514	1.84869	S	4		0		14	14	14	14	14	14	8.97588	0.991863	9.1e-133	211.48	202.57	211.48	0.33507	12	12	12	12	12	12	8.28675	7
TGME49_316900	Sas10 C-terminal domain-containing protein	90	-0.356722	-0.29309	0.0636323	5.26349	5.31572	5.28853	5.59955	5.64062	5.69775	5.91582	5.8429	5.87083	6.15703	6.16607	6.18574	0.65233	0.527178	0.5823	0.55748	0.525442	0.487989	S	4		0		32	32	32	32	32	32	9.32648	1	9.24e-72	230.29	188.68	210.61	-0.0066424	4	4	4	4	4	4	7.32377	4
TGME49_320100	RNA recognition motif-containing protein	533	-0.356644	-0.397598	-0.0409539	4.30867	4.64528	4.4273	4.75318	4.78601	4.91199	3.93769	3.97945	3.89355	4.30208	4.33727	4.36413	-0.370981	-0.665829	-0.533745	-0.451092	-0.44874	-0.547861	S	3		0		7	7	7	7	7	7	9.06479	1	1.67e-35	173.13	146.1	131.57	-0.2754	3	3	3	3	3	3	6.07041	2
TGME49_295710	HECT-domain (ubiquitin-transferase) domain-containing protein	7641	-0.356358	-0.476318	-0.11996	3.31071	3.46064	3.43865	3.73067	3.84407	3.70433	2.28995	2.24582	2.34743	2.75208	2.83033	2.72974	-1.02075	-1.21483	-1.09123	-0.97859	-1.01375	-0.974586	S	2		0		6	6	6	6	6	6	8.13143	1	1.42e-31	201.97	160.68	120.75	0.27913	5	5	5	5	5	5	6.54183	5
TGME49_273460	eukaryotic translation initiation factor 3 subunit 6 interacting protein	615	-0.356086	-0.196231	0.159855	-2.94932	-2.74296	-2.68142	-2.53274	-2.32686	-2.44584	-0.840192	-0.712613	-0.724913	-0.622915	-0.478886	-0.587222	2.10912	2.03035	1.95651	1.90983	1.84797	1.85862	S	3		2		1	1	1	1	1	1	7.38048	1	0.00263082	80.916	46.415	80.916	-0.12989	20	20	20	20	20	20	8.43653	12
TGME49_316240	dynactin subunit 4;hypothetical protein	688	-0.355545	-0.766148	-0.410602	2.53695	2.96497	2.6338	3.25022	2.99814	2.95399	0.20269	0.296654	0.0719891	1.01463	0.98954	0.865606	-2.33426	-2.66832	-2.56181	-2.23559	-2.0086	-2.08839	S	3		0		2	2	2	2	2	2	7.62966	1	3.32e-34	170.61	154.88	170.61	0.55488	1	1	1	1	1	1	6.44613	1
TGME49_312230	DNA topoisomerase 2, putative;putative DNA topoisomerase 2	1497	-0.354305	0.141352	0.495657	5.69674	5.94902	5.84345	6.03562	6.3828	6.1337	4.01989	4.04087	4.24944	3.96145	3.9892	3.9355	-1.67685	-1.90815	-1.59401	-2.07417	-2.39361	-2.1982	S	3		0		11	11	11	11	11	11	8.87212	1	1.02e-94	231.23	210.98	231.23	0.33053	2	2	2	2	2	2	7.04379	2
TGME49_252430	hypothetical protein;putative START-2 domain protein	342	-0.354222	0.591335	0.945557	-0.507005	-1.21148	-1.46922	-0.917402	-0.357232	-0.850404	-2.59376	-2.86436	-2.67489	-3.22586	-3.28826	-3.3929	-2.08676	-1.65288	-1.20567	-2.30845	-2.93103	-2.54249	S	4		0		1	1	1	1	1	1	7.36316	0.679908	1.2e-05	60.381	54.156	60.381	0.065533	1	1	1	1	1	1	6.62815	1
TGME49_229750	Fms-interacting protein;hypothetical protein	111	-0.353773	-0.0555496	0.298224	0.431933	0.448254	0.19218	0.623137	0.69267	0.81788	-1.23625	-1.37251	-1.31017	-1.3178	-1.16605	-1.26844	-1.66818	-1.82077	-1.50235	-1.94093	-1.85872	-2.08632	S	2		0		1	1	1	1	1	1	6.89445	0.999996	6.29e-15	129.02	108.08	129.02	2.3617	3	3	3	3	3	3	5.94253	3
TGME49_301270	Tyrosine kinase-like (TKL) protein	2789	-0.353187	-0.091053	0.262135	3.3769	3.37348	3.59855	3.47881	3.77908	4.1506	0.0638905	0.100533	-0.0405273	0.134174	0.127377	0.135504	-3.31301	-3.27294	-3.63908	-3.34464	-3.6517	-4.0151	S	3	HMM: MGGGVGRAPRAGRGASVSDSEALSLPALLPPLSPLSSPSPALGD, NN: MGGGVGRAPRAGRGASVSDSEALSLPALLPPLSPLSSPSPALGD;HMM: MGGGVGRAPRAGRGASVSDSEALSMPALLPPLSPLSSPSPALGD, NN: MGGGVGRAPRAGRGASVSDSEALSMPALLPPLSPLSSPSPALGD	0		4	4	4	4	4	4	7.44108	0.999848	4.79e-59	148.19	137.93	79.731	0.34277	1	1	1	1	1	1		1
TGME49_262140	chain a, pp2a-specific methylesterase apo form (pme), putative	86	-0.352997	0.150051	0.503048	3.27839	3.52	3.43601	3.93383	3.84417	3.51539	0.148807	0.140812	0.111998	-0.0186539	-0.035305	0.00542259	-3.12958	-3.37919	-3.32401	-3.95248	-3.87948	-3.50997	S	3		0		3	3	3	3	3	3	7.40855	1	0.00800674	63.181	46.064	63.181	-0.13128	1	1	1	1	1	1		1
TGME49_262140	chain a, pp2a-specific methylesterase apo form (pme), putative	88	-0.352997	0.150051	0.503048	3.27839	3.52	3.43601	3.93383	3.84417	3.51539	0.148807	0.140812	0.111998	-0.0186539	-0.035305	0.00542259	-3.12958	-3.37919	-3.32401	-3.95248	-3.87948	-3.50997	S	3		0		3	3	3	3	3	3	7.40855	1	0.00800674	63.181	46.064	63.181	-0.13128	1	1	1	1	1	1		1
TGME49_306400	hypothetical protein	417	-0.352715	-0.493991	-0.141276	2.95132	3.07342	3.18392	3.55959	3.50124	3.20598	0.373249	0.514685	0.474344	0.959782	1.01557	0.8689	-2.57807	-2.55873	-2.70957	-2.59981	-2.48567	-2.33708	S	4		0		3	3	3	3	3	3	7.93507	0.964927	7.1e-81	193.05	166.2	193.05	0.35037	2	2	2	2	2	2	6.72127	2
TGME49_205380	fructose-bisphospatase I	17	-0.352193	-0.106756	0.245437	-3.9188	-3.87267	-3.6704	-3.37935	-3.43507	-3.59087	-1.20703	-1.11884	-1.02003	-0.910696	-0.998814	-1.11612	2.71177	2.75383	2.65037	2.46866	2.43626	2.47475	S	3		0		1	1	1	1	1	1		1	1.43e-06	68.41	55.403	68.41	0.18427	14	14	14	14	14	14	8.21035	11
TGME49_270240	MAG1;MAG1 protein	436	-0.351714	-2.22895	-1.87724	-4.69989	-4.53268	-4.56524	-4.30629	-4.25208	-4.1843	-0.448254	-0.279299	-0.286867	1.75637	1.97712	1.93894	4.25163	4.25339	4.27837	6.06266	6.22919	6.12324	T	3	HMM: MDCGQCRRQLHAAGVLGLFVTLATATVGLSQ, NN: MDCGQCRRQLHAAGVLGLFVTLATAT	1		2	2	2	2	2	2	7.88806	0.898556	3.34e-12	132.9	104.97	132.9	-0.032531	114	114	114	114	114	114	9.71373	30
TGME49_316900	Sas10 C-terminal domain-containing protein	158	-0.35145	-0.287818	0.0636323	-1.69419	-1.45564	-1.79592	-1.33029	-1.39809	-1.16301	-1.04186	-0.928461	-1.21362	-0.772808	-0.872651	-0.675022	0.65233	0.527178	0.5823	0.55748	0.525442	0.487989	S	2		0		2	2	2	2	2	2		1	2.52e-15	72.474	64.129	72.474	0.13154	4	4	4	4	4	4	7.32377	4
TGME49_258770	polypeptide n-acetylgalactosaminyltransferase 12, putative;putative polypeptide n-acetylgalactosaminyltransferase 12	17	-0.350765	-0.260686	0.0900796	0.999289	0.691688	0.830481	1.03862	1.21028	1.32485	0.642363	0.277718	0.380423	0.611002	0.68157	0.789988	-0.356926	-0.413971	-0.450058	-0.427614	-0.528715	-0.534864	S	3		1		2	2	2	2	2	2	7.40715	1	1.25e-14	110.26	101.91	110.26	-0.25607	3	3	3	3	3	3	6.44841	3
TGME49_288360	tryptophanyl-tRNA synthetase (TrpRS2)	126	-0.350527	-0.305809	0.044717	-6.82538	-6.86464	-7.0301	-6.72124	-6.49131	-6.45598	-2.60217	-2.68547	-2.84808	-2.52962	-2.35278	-2.33589	4.22321	4.17916	4.18202	4.19162	4.13853	4.12009	S	3	HMM: MFFLSTSVIPGAAVFSVRFAR, NN: MFFLSTSVIPGAAVFSVRFAR	0		1	1	1	1	1	1	6.76035	0.977809	3.31e-11	85.881	81.335	85.881	-0.35833	46	46	46	46	46	46	9.16014	29
TGME49_209860	SRP40, C-terminal domain-containing protein	305	-0.349986	-0.297606	0.0523803	-1.94649	-2.32077	-2.4021	-2.02867	-1.67748	-1.91325	-2.43773	-2.57508	-2.65068	-2.3931	-2.10828	-2.26929	-0.491234	-0.254312	-0.248577	-0.36443	-0.430798	-0.356037	S	3		0		2	2	2	2	2	2	6.94201	0.724464	1.11e-11	62.554	58.856	62.554	0.18792	2	2	2	2	2	2	7.10561	2
TGME49_289880	hypothetical protein;putative transmembrane protein	179	-0.349974	-0.558577	-0.208604	2.3341	2.77957	2.60398	2.97432	2.94589	2.84736	1.19981	1.17974	1.12907	1.74141	1.7639	1.67905	-1.13429	-1.59983	-1.47491	-1.23291	-1.182	-1.16831	S	3		2		6	6	6	6	6	6	8.15697	0.996241	5.64e-26	143.06	129.7	94.019	0.33415	4	4	4	4	4	4	7.56635	4
TGME49_209850	RNA recognition motif-containing protein	191	-0.349805	-0.206737	0.143067	4.09202	4.13337	3.75393	4.37955	4.37531	4.27387	5.14509	5.13875	5.14804	5.36082	5.31902	5.37226	1.05307	1.00538	1.39411	0.981264	0.94371	1.09839	S	3		0		19	19	19	19	19	19	8.73896	1	1.8e-28	150.13	125.18	149.44	0.1303	9	9	9	9	9	9	7.9219	8
TGME49_213067	hypothetical protein;putative transmembrane protein	64	-0.349484	-1.0878	-0.738316	-0.00429535	-0.150316	-0.1208	0.222113	0.280308	0.27062	1.68528	1.58208	1.69243	2.68134	2.78385	2.75799	1.68957	1.7324	1.81323	2.45923	2.50354	2.48737	S	3	HMM: MHSIVYVVVSVLAVLGRVDGQ, NN: MHSIVYVVVSVLAVLGRVDGQ	1		4	4	4	4	4	4	8.03427	0.999979	2.12e-13	170.66	103.27	170.66	0.4444	18	18	18	18	18	18	8.1936	11
TGME49_291300	putative RER1 protein;RER1 protein, putative	209	-0.348578	0.0405372	0.389115	0.0996351	-0.1251	-0.0314484	0.25575	0.387964	0.345106	-0.92896	-0.945947	-0.905245	-0.973022	-0.970579	-0.958162	-1.02859	-0.820847	-0.873797	-1.22877	-1.35854	-1.30327	S	3		2		1	1	1	1	1	1	7.21625	0.997748	1.44e-13	83.395	72.975	83.395	1.0543	2	2	2	2	2	2	7.01978	2
TGME49_226030	AGC kinase	15	-0.347944	-0.310271	0.0376734	-2.34054	-2.45747	-2.62949	-2.18674	-2.03717	-2.15975	0.122145	0.0140991	-0.0233192	0.269178	0.431875	0.342684	2.46268	2.47157	2.60617	2.45592	2.46904	2.50243	S	3		0		1	1	1	1	1	1	7.21072	0.993155	1.1e-05	86.997	74.53	86.997	-0.056195	13	13	13	13	13	13	8.33258	10
TGME49_288650	dense granule protein GRA12	420	-0.347714	-0.590079	-0.242365	-1.92297	-1.99637	-1.85499	-1.61117	-1.52204	-1.59799	2.63654	2.4357	2.50209	3.06372	3.18269	3.09816	4.55951	4.43207	4.35708	4.67489	4.70473	4.69615	T	4	HMM: MRAIMASTQQFLRPVGSRPLAGISVVVVVALAIALGTAA, NN: MRAIMASTQQFLRPVGSRPLAGISVVVVVALAIALGTAA;HMM: MRAIVASTQQFLRPVGSRPLAGISIVVVVALAIALGTAA, NN: MRAIVASTQQFLRPVGSRPLAGISIVVVVALAIALGTAA	1		7	7	7	7	7	7	8.27478	0.993083	8.28e-71	210.98	189.18	144.18	-0.13279	54	54	54	54	54	54	9.51829	23
TGME49_314540	hypothetical protein	386	-0.347616	-0.166007	0.18161	2.14957	2.15723	2.0892	2.35996	2.72502	2.35387	-0.203253	-0.245729	-0.0768337	-0.0767613	0.165205	-0.11624	-2.35282	-2.40296	-2.16603	-2.43672	-2.55981	-2.47011	S	4		0		3	3	3	3	3	3	8.20962	0.999999	1.77e-78	204.23	166.41	164.48	0.55355	2	2	2	2	2	2	6.62752	1
TGME49_310900	AP2 domain transcription factor AP2XI-2	1175	-0.347067	-0.296931	0.0501366	-1.98964	-1.90456	-1.96024	-1.73249	-1.49552	-1.58524	-2.32758	-2.23862	-2.30725	-2.04467	-1.97776	-1.96023	-0.33794	-0.334066	-0.347014	-0.312187	-0.482248	-0.374994	T	3		0		1	1	1	1	1	1	6.49421	0.592033	0.00973128	47.942	36.996	47.942	-0.33804	4	4	4	4	4	4	6.27443	4
TGGT1_277270	NTPase II	261	-0.346331	0.244563	0.590894	-4.90598	-4.96766	-4.82983	-4.52313	-4.49554	-4.6458	0.971325	0.846905	0.958681	0.745687	0.708645	0.58889	5.8773	5.81456	5.78852	5.26882	5.20419	5.23469	S	3		0		3	3	3	3	3	3	7.56238	0.945358	1.86e-06	81.884	71.51	81.884	0.53267	126	126	126	126	126	126	10.0755	39
TGME49_301270	Tyrosine kinase-like (TKL) protein	3462	-0.345996	-0.0838614	0.262135	1.25881	1.18631	1.84859	1.56572	1.74853	2.01745	-2.0542	-2.08664	-1.79049	-1.77892	-1.90317	-1.99765	-3.31301	-3.27294	-3.63908	-3.34464	-3.6517	-4.0151	S	4	HMM: MGGGVGRAPRAGRGASVSDSEALSLPALLPPLSPLSSPSPALGD, NN: MGGGVGRAPRAGRGASVSDSEALSLPALLPPLSPLSSPSPALGD;HMM: MGGGVGRAPRAGRGASVSDSEALSMPALLPPLSPLSSPSPALGD, NN: MGGGVGRAPRAGRGASVSDSEALSMPALLPPLSPLSSPSPALGD	0		1	1	1	1	1	1	6.98132	0.878717	9.37e-14	82.364	68.362	82.364	0.081259	1	1	1	1	1	1		1
TGME49_248420	hypothetical protein;putative transporter	418	-0.345146	-0.318483	0.0266633	7.61794	7.59168	7.57027	8.1092	7.88761	7.81852	3.89256	3.90427	4.04746	4.33147	4.32925	4.13903	-3.72538	-3.6874	-3.5228	-3.77773	-3.55836	-3.6795	S	2		10		4	4	4	4	4	4	8.58268	0.998473	3.81e-08	152.7	119.43	150.33	0.5065	1	1	1	1	1	1		1
TGME49_273960	chaperonin GroS protein	193	-0.343963	-0.532397	-0.188434	-1.33301	-1.48431	-1.41387	-1.12022	-1.08305	-0.99604	0.108355	-0.00330353	-0.0152226	0.547832	0.502926	0.636261	1.44137	1.481	1.39865	1.66805	1.58597	1.6323	Y	2		0		1	1	1	1	1	1	7.46602	0.999932	2.19e-06	124.51	99.662	124.51	-0.11399	10	10	10	10	10	10	8.13678	9
TGME49_230580	hypothetical protein	194	-0.343539	-0.0573894	0.28615	-0.798808	-0.674502	-1.32573	-0.661561	-0.555704	-0.551156	-0.937743	-1.06407	-1.34154	-1.02709	-1.02777	-1.11632	-0.138935	-0.389565	-0.01581	-0.36553	-0.472063	-0.565166	S	3		0		2	2	2	2	2	2	7.3714	0.850599	2.83e-22	160.52	143.52	113.51	-0.016022	2	2	2	2	2	2	7.37173	2
TGME49_214260	alpha-glucan water dikinase 1, putative;putative alpha-glucan water dikinase 1	1354	-0.343253	-0.453123	-0.10987	-0.542614	-0.50573	-0.615259	-0.331705	-0.222738	-0.079401	0.352701	0.366432	0.176165	0.62389	0.749943	0.880835	0.895315	0.872162	0.791424	0.955595	0.972681	0.960236	S	3		0		2	2	2	2	2	2	7.37718	1	0.00335904	54.521	48.937	41.672	0.23847	9	9	9	9	9	9	7.61715	7
TGME49_214260	alpha-glucan water dikinase 1, putative;putative alpha-glucan water dikinase 1	1357	-0.343253	-0.453123	-0.10987	-0.542614	-0.50573	-0.615259	-0.331705	-0.222738	-0.079401	0.352701	0.366432	0.176165	0.62389	0.749943	0.880835	0.895315	0.872162	0.791424	0.955595	0.972681	0.960236	S	3		0		2	2	2	2	2	2	7.37718	1	0.00335904	54.521	48.937	41.672	0.23847	9	9	9	9	9	9	7.61715	7
TGME49_277850	trypsin domain-containing protein	253	-0.342706	-0.210358	0.132348	3.10569	2.96514	2.84223	3.32444	3.33868	3.27806	2.7995	2.71962	2.60175	2.89762	2.93574	2.91858	-0.306189	-0.24552	-0.240482	-0.426825	-0.402937	-0.359474	S	3		0		9	9	9	9	9	9	8.45568	1	7.09e-64	197.15	142.32	137.62	-0.23111	2	2	2	2	2	2		1
TGME49_210980	alternative splicing type 3 and, putative;putative alternative splicing type 3 and	267	-0.339496	-0.46386	-0.124364	-1.19664	-1.04473	-1.32285	-0.873815	-0.855756	-0.816159	-1.69616	-1.40789	-1.7024	-1.16375	-1.19604	-1.05509	-0.499523	-0.363163	-0.379559	-0.289934	-0.340284	-0.238936	S	3		0		1	1	1	1	1	1	7.60559	0.999736	0.00365227	58.824	45.235	58.824	0.19224	5	5	5	5	5	5	7.35116	5
TGME49_232050	DnaJ domain-containing protein	106	-0.338811	-0.556422	-0.217613	-2.52934	-2.58072	-2.37393	-2.2882	-2.00755	-2.17181	-2.11406	-2.2473	-1.98774	-1.71855	-1.42542	-1.53587	0.415279	0.333422	0.386187	0.569653	0.58213	0.635943	S	4		2		1	1	1	1	1	1	7.02551	0.950428	1.09e-30	125.35	112.56	125.35	-0.36753	6	6	6	6	6	6	7.70228	4
TGME49_247700	AP2 domain transcription factor AP2XII-4	759	-0.33879	0.317894	0.656685	3.58214	3.23537	2.90076	2.76488	3.75835	4.21142	-1.58983	-1.46368	-1.49673	-2.136	-1.69031	-1.67761	-5.17197	-4.69905	-4.39749	-4.90088	-5.44866	-5.88903	S	2		0		1	1	1	1	1	1	6.72353	0.684763	0.00579123	42.618	34.881	42.618	0.41756	1	1	1	1	1	1	6.30876	1
TGME49_254940	MIF4G domain-containing protein	2839	-0.338711	-0.101903	0.236808	-0.203726	-0.359902	-0.649974	-0.0406303	-0.110372	-0.0464668	-0.377296	-0.630851	-0.738036	-0.526022	-0.538866	-0.375587	-0.173571	-0.270948	-0.0880623	-0.485392	-0.428493	-0.329121	S	3		0		1	1	1	1	1	1	6.99189	0.950906	2.56e-09	96.181	80.637	96.181	1.1806	5	5	5	5	5	5	7.17728	5
TGME49_231640	alveolin domain containing intermediate filament IMC1	51	-0.338479	-0.151835	0.186645	-0.964327	-0.951338	-0.72818	-0.567923	-0.295109	-0.765375	3.18018	3.18877	3.56011	3.43284	3.707	3.24473	4.14451	4.14011	4.28829	4.00076	4.00211	4.0101	S	4		0		4	4	4	4	4	4	8.12212	0.5	4.81e-22	135.55	116.15	135.55	0.0081588	43	43	43	43	43	43	9.19148	21
TGME49_294710	RNA recognition motif-containing protein	856	-0.338367	-0.657224	-0.318856	3.92709	3.93116	3.68993	4.13669	4.2656	4.16099	5.06591	5.06092	4.77934	5.59602	5.68625	5.59557	1.13882	1.12975	1.08941	1.45933	1.42065	1.43457	S	4		0		17	17	17	17	17	17	9.43982	0.999992	1.83e-43	182.11	158.26	145.19	-0.40152	10	10	10	10	10	10	8.18512	9
TGME49_255160	hypothetical protein	59	-0.337983	0.128597	0.466579	1.94631	1.92119	1.78609	2.24583	2.22251	2.19918	0.282515	0.408464	0.175106	0.128874	0.1038	0.24762	-1.66379	-1.51272	-1.61098	-2.11696	-2.11871	-1.95156	S	2		0		2	2	2	2	2	2	7.41034	0.999758	2.32e-21	170.74	135.84	170.74	-0.49929	1	1	1	1	1	1	6.57627	1
TGME49_257530	transporter, major facilitator family protein	18	-0.337871	0.143751	0.481622	5.4413	5.39609	5.05437	5.66496	5.63959	5.60082	7.64415	7.61221	7.36784	7.38519	7.43203	7.37573	2.20285	2.21612	2.31347	1.72023	1.79243	1.77491	S	2		12		14	14	14	14	14	14	9.68469	0.99807	5.01e-23	177.3	144.6	103.43	0.040411	15	15	15	15	15	15	8.42998	7
TGME49_263520	microtubule associated protein SPM1	18	-0.336555	-0.460917	-0.124362	4.37455	4.49171	4.7498	4.89048	4.87634	4.85889	5.15287	5.14092	5.25446	5.65956	5.65104	5.6204	0.77832	0.649214	0.504665	0.769077	0.7747	0.761509	S	4		0		8	8	8	8	8	8	9.51002	1	3.63e-46	187.95	179.29	187.95	0.39491	7	7	7	7	7	7	7.61621	5
TGME49_231640	alveolin domain containing intermediate filament IMC1	70	-0.336528	-0.149883	0.186645	0.0973358	0.103064	-0.0569038	0.354574	0.426708	0.371798	4.24184	4.24318	4.23138	4.35533	4.42882	4.3819	4.14451	4.14011	4.28829	4.00076	4.00211	4.0101	T	3		0		11	11	11	11	11	11	8.66637	0.999931	2.82e-35	147.26	109.29	147.26	-0.094708	43	43	43	43	43	43	9.19148	21
TGME49_253750	PLU-1 family protein	5011	-0.335197	-0.080443	0.254753	-0.686062	-0.663738	-0.592822	-0.226569	-0.383596	-0.326866	-2.21855	-2.22254	-2.26685	-2.17973	-2.15511	-2.13177	-1.53249	-1.5588	-1.67403	-1.95316	-1.77151	-1.80491	S	4		0		1	1	1	1	1	1	7.0582	0.93624	0.000411264	62.052	54.54	62.052	0.040377	2	2	2	2	2	2	6.76184	2
TGME49_253750	PLU-1 family protein	5013	-0.335197	-0.080443	0.254753	-0.686062	-0.663738	-0.592822	-0.226569	-0.383596	-0.326866	-2.21855	-2.22254	-2.26685	-2.17973	-2.15511	-2.13177	-1.53249	-1.5588	-1.67403	-1.95316	-1.77151	-1.80491	S	4		0		1	1	1	1	1	1	7.0582	0.870235	0.000411264	62.052	54.54	62.052	0.040377	2	2	2	2	2	2	6.76184	2
TGME49_238190	DNA-directed RNA polymerase II RPB3	475	-0.333894	-0.220425	0.113469	0.234408	0.0489283	0.0734043	0.338057	0.392665	0.627702	-0.931796	-1.10702	-0.950054	-0.771963	-0.80618	-0.74945	-1.1662	-1.15595	-1.02346	-1.11002	-1.19885	-1.37715	S	3		0		1	1	1	1	1	1	7.47394	0.543873	3.45e-59	150.11	128.16	150.11	1.4335	2	2	2	2	2	2		2
TGME49_282140	cwf21 protein	51	-0.333467	-0.33713	-0.00366163	1.24179	1.67465	1.50737	1.85682	1.80993	1.75748	-0.662707	-0.149536	-0.409659	-0.0436535	-0.0174179	-0.149443	-1.9045	-1.82419	-1.91703	-1.90047	-1.82735	-1.90692	S	3		0		2	2	2	2	2	2	7.07878	1	4.53e-18	144.68	120.2	115.53	-0.10157	2	2	2	2	2	2	6.71489	2
TGME49_258970	hypothetical protein	1196	-0.333378	0.115046	0.448424	1.81993	2.03405	1.90835	2.27474	2.33698	2.15075	0.98896	0.948671	0.937267	0.803961	0.854456	0.871346	-0.830975	-1.08538	-0.971079	-1.47078	-1.48252	-1.27941	S	3		0		3	3	3	3	3	3	8.18616	0.928425	1.16e-26	116.2	103.57	116.2	-0.079453	3	3	3	3	3	3	6.47439	3
TGME49_201400	Sin3-associated polypeptide SAP18	79	-0.333065	-0.170797	0.162268	6.01162	5.87024	5.86957	6.17502	6.36986	6.20574	4.7756	4.69299	4.80966	4.88079	4.98051	4.92935	-1.23601	-1.17725	-1.05991	-1.29423	-1.38935	-1.2764	S	3		0		17	17	17	17	17	17	8.99152	1	2.08e-37	152.62	135.05	62.052	0.10259	4	4	4	4	4	4	6.85874	3
TGME49_201400	Sin3-associated polypeptide SAP18	81	-0.333065	-0.170797	0.162268	6.01162	5.87024	5.86957	6.17502	6.36986	6.20574	4.7756	4.69299	4.80966	4.88079	4.98051	4.92935	-1.23601	-1.17725	-1.05991	-1.29423	-1.38935	-1.2764	S	3		0		17	17	17	17	17	17	8.99152	1	2.08e-37	152.62	135.05	62.052	0.10259	4	4	4	4	4	4	6.85874	3
TGME49_220600	hypothetical protein;putative transporter	25	-0.333024	-0.550584	-0.21756	-1.77492	-1.70373	-1.69765	-1.31782	-1.47751	-1.3819	-1.7959	-1.5919	-1.51774	-1.10582	-1.05753	-1.09043	-0.0209789	0.111832	0.179911	0.212	0.419975	0.291468	S	4		10;5		1	1	1	1	1	1	7.39407	0.762837	1.67e-46	122.24	116.08	122.24	0.10268	7	7	7	7	7	7	7.59257	3
TGME49_221180	hypothetical protein;putative transmembrane protein	731	-0.332807	-0.0722387	0.260568	2.54612	2.60689	2.76773	2.99895	2.91503	3.00518	1.93049	1.90547	2.08496	2.09578	1.97208	2.06977	-0.615639	-0.70142	-0.682764	-0.903166	-0.942951	-0.935409	S	3	HMM: MAGSIHRASGVCRCIFFFLVASLAAPREGCAV, NN: MAGSIHRASGVCRCIFFFLVASLAAPREGCAV	5		4	4	4	4	4	4	8.31194	0.936458	6.6e-06	108.06	89.884	74.62	-0.18347	3	3	3	3	3	3	7.24072	3
TGME49_267580	cyclin2 related protein	301	-0.332578	0.074268	0.406845	3.20821	3.01232	2.81138	3.21287	3.50182	3.31494	1.25306	1.16809	1.17061	1.08918	1.18475	1.09503	-1.95515	-1.84423	-1.64077	-2.12369	-2.31707	-2.21992	S	2		0		3	3	3	3	3	3	8.35712	0.919371	9.11e-07	98.817	74.336	80.585	2.0997	2	2	2	2	2	2	6.88315	2
TGME49_217680	hypothetical protein	695	-0.332553	-0.629754	-0.297201	-4.41969	-4.38648	-4.46417	-4.24301	-4.10525	-3.92442	-0.652574	-0.597166	-0.701432	-0.174334	-0.0439739	0.156397	3.76711	3.78932	3.76273	4.06867	4.06127	4.08082	S	2		0		1	1	1	1	1	1	7.78299	0.859315	2.8e-10	131.03	103.35	131.03	-0.094832	53	54	54	53	53	54	8.77718	39
TGME49_281580	PP2C, putative;putative PP2C	45	-0.332247	-0.688345	-0.356097	1.462	1.58803	1.65234	1.79713	1.82069	2.08129	-0.786638	-0.643193	-0.818903	-0.0985565	-0.0497837	-0.0353603	-2.24864	-2.23123	-2.47124	-1.89569	-1.87047	-2.11665	T	2		0		3	3	3	3	3	3	7.00333	0.979381	3.15e-15	127.59	111.6	127.59	0.16993	3	3	3	3	3	3	6.81409	3
TGME49_250820	hypothetical protein	370	-0.332133	-0.143643	0.18849	1.22938	1.18075	1.09153	1.51734	1.61984	1.36088	2.31239	2.17368	2.15175	2.3521	2.42348	2.29317	1.083	0.992933	1.06023	0.834764	0.803639	0.932289	S	2		0		15	15	15	15	15	15	8.1651	0.999883	6.51e-33	121.09	113.22	63.21	-0.20768	10	10	10	10	10	10	7.91213	9
TGME49_235380	hypothetical protein	447	-0.331724	-0.0485789	0.283145	1.24232	1.11523	0.922352	1.26327	1.41872	1.59309	0.058712	-0.0281467	-0.150694	-0.0920887	-0.0238266	0.141523	-1.18361	-1.14338	-1.07305	-1.35535	-1.44255	-1.45157	S	3		0		5	5	5	5	5	5	7.33478	0.999992	1.34e-05	86.367	80.091	86.367	0.01922	2	2	2	2	2	2	7.0724	2
TGME49_315610	hypothetical protein	36	-0.331324	-0.239469	0.0918539	0.947329	0.776201	0.651527	1.10791	1.23259	1.02854	2.10455	1.85605	1.95005	2.09269	2.33374	2.20263	1.15722	1.07984	1.29852	0.984779	1.10115	1.17409	S	3		0		3	3	3	3	3	3	8.20355	1	2.25e-08	146.79	127.08	124.07	-0.17925	9	9	9	9	9	9	8.57375	5
TGME49_236570	lysine decarboxylase family protein	377	-0.330356	-0.390252	-0.0598964	-3.72272	-3.84498	-3.88507	-3.43504	-3.60477	-3.4219	-2.80487	-3.03269	-3.0166	-2.55583	-2.67952	-2.44806	0.917852	0.812292	0.868465	0.879213	0.925247	0.973839	S	2		0		1	1	1	1	1	1	6.99033	0.642806	0.0507717	41.446	33.879	41.446	-0.14019	8	8	8	8	8	8	8.11747	6
TGME49_236570	lysine decarboxylase family protein	381	-0.330356	-0.390252	-0.0598964	-3.72272	-3.84498	-3.88507	-3.43504	-3.60477	-3.4219	-2.80487	-3.03269	-3.0166	-2.55583	-2.67952	-2.44806	0.917852	0.812292	0.868465	0.879213	0.925247	0.973839	S	2		0		1	1	1	1	1	1	6.99033	0.831215	0.0507717	41.446	33.879	41.446	-0.14019	8	8	8	8	8	8	8.11747	6
TGME49_289650	PEP-carboxykinase I	102	-0.328458	-0.384108	-0.0556496	-2.59195	-2.62723	-2.62965	-2.4403	-2.27924	-2.14391	0.148384	0.104614	0.145535	0.349247	0.517466	0.684143	2.74033	2.73184	2.77518	2.78955	2.79671	2.82805	S	3		0		2	2	2	2	2	2	8.78605	0.623388	1.7e-50	180.66	146.26	180.66	-0.29855	23	23	23	23	23	23	8.6077	15
TGME49_225850	peptidase, M28 family protein	959	-0.328062	-0.287584	0.0404777	-0.0381002	-0.309855	-0.360588	0.000387192	-0.0527239	0.327978	-2.14568	-2.25709	-2.25449	-2.01976	-1.98349	-1.79127	-2.10758	-1.94724	-1.89391	-2.02014	-1.93077	-2.11925	S	3		9		1	1	1	1	1	1	7.23626	0.794723	0.0056213	54.343	38.713	54.343	0.58256	1	1	1	1	1	1		1
TGME49_216670	FUSE-binding protein 2 / KH-type splicing regulatory protein	11	-0.327726	-0.234757	0.0929686	-3.36396	-3.40942	-3.35685	-3.1426	-2.98127	-3.02319	0.494081	0.434641	0.454174	0.594322	0.762917	0.729929	3.85804	3.84406	3.81102	3.73692	3.74418	3.75312	T	3		0		4	4	4	4	4	4	8.215	0.747644	9.25e-31	124.51	112.62	124.51	0.27065	38	38	38	38	38	38	8.75872	30
TGME49_205130	hypothetical protein;putative glyoxalase	3501	-0.327706	-0.0828152	0.244891	3.03532	3.29029	3.16401	3.40591	3.40611	3.66072	0.846933	0.980036	1.12336	1.00142	1.05786	1.1395	-2.18839	-2.31025	-2.04065	-2.40449	-2.34825	-2.52122	S	3		0		3	3	3	3	3	3	7.65002	0.999997	1.87e-35	173.36	142.49	129.02	-0.73819	2	2	2	2	2	2	6.92967	1
TGME49_316340	hypothetical protein	109	-0.327336	-0.286635	0.0407009	3.26061	3.31871	3.24557	3.5711	3.52162	3.71419	4.21768	4.26124	4.23655	4.49925	4.47196	4.60418	0.957069	0.942528	0.990978	0.928148	0.950337	0.889988	S	4		0		12	12	12	12	12	12	8.81834	1	4.83e-15	145.29	103.91	62.739	-0.19355	9	9	9	9	9	9	7.94049	5
TGME49_201400	Sin3-associated polypeptide SAP18	821	-0.327281	-0.165013	0.162268	3.89621	3.69188	3.42917	3.89828	4.10783	3.993	2.6602	2.51463	2.36927	2.60405	2.71848	2.7166	-1.23601	-1.17725	-1.05991	-1.29423	-1.38935	-1.2764	S	3		0		8	8	8	8	8	8	8.11123	0.999996	1.27e-58	185.71	171.57	185.71	-0.066438	4	4	4	4	4	4	6.85874	3
TGME49_291950	RNA recognition motif-containing protein	572	-0.327051	-0.439504	-0.112453	1.24015	1.08484	1.29627	1.44563	1.54791	1.60888	2.75728	2.55041	2.58412	2.9548	3.08712	3.16839	1.51713	1.46557	1.28785	1.50917	1.53921	1.55951	S	4		0		4	4	4	4	4	4	8.2743	0.7548	3.08e-30	129.48	115.87	129.48	-0.050834	13	13	13	13	13	13	7.75331	10
TGME49_308920	splicing factor U2AF protein	99	-0.326775	-0.514741	-0.187967	2.62505	2.20791	2.30257	2.55137	2.79213	2.77236	2.9995	2.57712	2.6384	3.07753	3.32625	3.35546	0.374447	0.369209	0.335833	0.526157	0.534124	0.583107	S	2		0		6	6	6	6	6	6	8.27914	0.992361	4.15e-22	140.75	109.71	140.75	-0.050124	6	6	6	6	6	6	7.56451	3
TGME49_220270	alveolin domain containing intermediate filament IMC6	439	-0.325893	-0.115269	0.210624	0.431688	0.480919	0.459721	0.742197	0.803513	0.804296	1.62652	1.6198	1.62346	1.63634	1.78664	1.79262	1.19483	1.13888	1.16374	0.894146	0.983124	0.988319	S	2		0		4	4	4	4	4	4	7.98622	0.99991	4.76e-08	141.34	137.49	135.13	-0.087883	9	9	9	9	9	9	8.14148	9
TGME49_203710	AP2 domain transcription factor AP2VIIa-4	68	-0.325334	-0.372089	-0.0467549	0.171797	0.156306	-0.0609484	0.518782	0.552006	0.172369	-0.350647	-0.60609	-0.656529	-0.066761	-0.126379	-0.30386	-0.522444	-0.762396	-0.595581	-0.585543	-0.678385	-0.476229	S	4		0		1	1	1	1	1	1	7.28051	0.999997	6.32e-70	189.84	172.36	189.84	0.19928	2	2	2	2	2	2	7.83627	1
TGME49_293470	hypothetical protein;immune mapped protein 1	137	-0.325296	-0.557538	-0.232241	1.56739	1.28628	1.20681	1.56276	1.5829	1.89071	0.0873966	-0.0276928	0.0758648	0.511541	0.564114	0.732527	-1.47999	-1.31397	-1.13095	-1.05122	-1.01878	-1.15818	S	3		0		5	5	5	5	5	5	7.71385	1	4.27e-34	143.54	122.78	139.31	-0.20971	3	3	3	3	3	3	7.27	3
TGME49_248420	hypothetical protein;putative transporter	685	-0.325053	-0.298389	0.0266633	6.45385	6.60241	6.2656	6.91665	6.6512	6.72918	2.72847	2.91501	2.7428	3.13892	3.09284	3.04968	-3.72538	-3.6874	-3.5228	-3.77773	-3.55836	-3.6795	S	3		10		4	4	4	4	4	4	8.08998	1	1.34e-16	178.14	132.86	131.03	0.52899	1	1	1	1	1	1		1
TGME49_214090	signal peptidase	1636	-0.324906	-0.442188	-0.117283	1.99668	2.39519	2.52249	2.60121	2.72994	2.55792	2.12483	2.41607	2.45168	2.78173	2.84887	2.68855	0.128147	0.0208797	-0.0708046	0.180519	0.118923	0.130629	T	4		0		6	6	6	6	6	6	8.51416	1	1.83e-24	138.66	120.94	78.272	-0.28502	4	4	4	4	4	4	7.42593	4
TGME49_214970	DNA replication licensing factor, putative;putative DNA replication licensing factor	377	-0.324746	0.0372857	0.362031	1.98078	2.56361	2.28433	2.6813	2.51512	2.60653	1.63004	2.16493	1.99297	1.9875	1.78471	1.90387	-0.350738	-0.398676	-0.291365	-0.6938	-0.730413	-0.70266	S	3		0		4	4	4	4	4	4	7.55413	0.656132	0.0245927	59.931	28.662	46.457	0.15676	5	5	5	5	5	5	7.31591	4
TGME49_308920	splicing factor U2AF protein	71	-0.324494	-0.512461	-0.187967	3.53212	3.5277	3.55749	3.73147	3.90671	3.95262	3.90657	3.89691	3.89332	4.25762	4.44084	4.53573	0.374447	0.369209	0.335833	0.526157	0.534124	0.583107	S	2		0		2	2	2	2	2	2	8.40372	0.999578	0.0183474	113.1	39.465	113.1	-0.052067	6	6	6	6	6	6	7.56451	3
TGME49_224260	PHD-finger domain-containing protein	5324	-0.323036	0.0369234	0.359959	2.81049	2.91711	2.49569	3.08451	2.88601	3.22188	-0.104837	-0.166842	-0.472768	-0.317026	-0.281218	-0.256973	-2.91533	-3.08395	-2.96845	-3.40153	-3.16723	-3.47885	S	2		0		1	1	1	1	1	1	6.94916	0.932041	0.0018149	101.3	69.31	101.3	0.64589	1	1	1	1	1	1	6.20919	1
TGME49_208500	protein phosphatase 2C domain-containing protein	620	-0.322808	-0.361967	-0.0391591	2.19468	2.00238	1.87344	2.28361	2.48429	2.27104	1.54747	1.50714	1.37891	1.80113	1.92426	1.79404	-0.647213	-0.495245	-0.49453	-0.482477	-0.560034	-0.476999	S	4		0		5	5	5	5	5	5	8.46356	0.999994	2.49e-119	199.93	186.05	199.93	-1.0075	3	3	3	3	3	3	7.12044	3
TGME49_253750	PLU-1 family protein	3937	-0.322792	-0.0680383	0.254753	2.82302	3.07047	3.19093	3.49684	3.29314	3.26282	1.29054	1.51167	1.5169	1.54368	1.52163	1.45791	-1.53249	-1.5588	-1.67403	-1.95316	-1.77151	-1.80491	S	3		0		3	3	3	3	3	3	7.81436	1	8.33e-21	120.85	107.8	120.85	-1.2536	2	2	2	2	2	2	6.76184	2
TGME49_208310	hypothetical protein;putative pinA	427	-0.321925	-0.468379	-0.146453	2.21312	2.18435	2.24	2.47033	2.4459	2.68702	0.963368	0.955017	0.833893	1.36146	1.35673	1.43922	-1.24975	-1.22934	-1.40611	-1.10887	-1.08917	-1.2478	S	3		0		4	4	4	4	4	4	7.88173	1	9.81e-14	85.337	79.445	76.423	0.70561	2	2	2	2	2	2	6.97909	2
TGME49_248420	hypothetical protein;putative transporter	6	-0.320742	-0.294079	0.0266633	7.85656	8.0897	7.81296	8.31802	8.19613	8.2073	4.13118	4.4023	4.29015	4.54029	4.63777	4.5278	-3.72538	-3.6874	-3.5228	-3.77773	-3.55836	-3.6795	T	2		10		4	4	4	4	4	4	8.40788	0.994364	1.81e-69	187.76	173.66	148.57	-0.22663	1	1	1	1	1	1		1
TGME49_288680	endonuclease IV APN	238	-0.320635	-0.592057	-0.271422	-5.21389	-4.59511	-4.72377	-4.65219	-4.4328	-4.48587	-4.56973	-3.96522	-4.09688	-3.75776	-3.52949	-3.56841	0.644165	0.629888	0.626888	0.894434	0.903307	0.917467	T	2	HMM: MHLSSLILVLALASLCRPVISK, NN: MHLSSLILVLALASLCRPVISK	0		1	1	1	1	1	1	6.92821	0.606986	5.37e-07	69.084	65.087	69.084	0.7489	7	7	7	7	7	7	7.67448	6
TGME49_268370	non-specific serine/threonine protein kinase	5527	-0.320322	-0.086993	0.233329	0.754308	0.88155	0.581704	1.15531	0.933083	1.09013	-1.99447	-2.06047	-1.92508	-1.84717	-1.97016	-1.9017	-2.74877	-2.94202	-2.50678	-3.00248	-2.90325	-2.99184	T	4		0		1	1	1	1	1	1	7.46532	0.796794	7.3e-20	103.18	92.558	103.18	-0.48662	1	1	1	1	1	1		1
TGME49_257350	eukaryotic translation initiation factor, putative;putative eukaryotic translation initiation factor	369	-0.319444	0.108862	0.428307	-2.66021	-2.61216	-3.50299	-2.69204	-2.40496	-2.72002	-2.4268	-2.08062	-3.01357	-2.67623	-2.44056	-2.73079	0.233406	0.531534	0.48942	0.0158005	-0.0355949	-0.0107651	T	4		0		1	1	1	1	1	1	6.8428	0.699753	0.000602137	56.442	47.16	56.442	-0.16779	4	4	4	4	4	4	7.1478	4
TGME49_249990	hypothetical protein;putative microtubule-binding protein	358	-0.319291	-0.479941	-0.16065	-4.60377	-4.69372	-4.34299	-4.22463	-4.1697	-4.28827	-1.94991	-2.09301	-1.75272	-1.47447	-1.41164	-1.46971	2.65386	2.60071	2.59027	2.75017	2.75806	2.81856	S	4		0		1	1	1	1	1	1	7.11203	1	0.000109741	73.688	65.586	73.688	-0.045966	23	23	23	23	23	23	8.38119	18
TGME49_291180	hypothetical protein	3862	-0.318095	-0.378636	-0.0605405	0.779388	0.77659	0.877268	0.989246	1.23399	1.16429	-0.0719929	-0.0311737	-0.00254631	0.223768	0.440477	0.36595	-0.851381	-0.807764	-0.879814	-0.765478	-0.793518	-0.798342	S	2		0		3	3	3	3	3	3	7.75737	0.970973	3.78e-34	119.35	112.4	119.35	-1.2964	4	4	4	4	4	4	6.87104	4
TGME49_239400	hypothetical protein	1140	-0.317931	0.115456	0.433386	-0.138697	-0.242361	-0.263867	0.0335855	0.148507	0.126774	-2.68698	-2.58041	-2.61541	-2.82941	-2.64858	-2.75119	-2.54828	-2.33805	-2.35155	-2.86299	-2.79709	-2.87796	S	2		0		1	1	1	1	1	1		0.593751	0.0346461	60.301	44.686	60.301	1.493	1	1	1	1	1	1	6.72916	1
TGME49_243200	hypothetical protein	1230	-0.317418	0.534495	0.851913	-0.650324	-0.531202	-0.464945	-0.410665	-0.23707	-0.046483	-1.65592	-1.79105	-1.77685	-2.36679	-2.28094	-2.17957	-1.00559	-1.25985	-1.31191	-1.95613	-2.04387	-2.13308	S	3		0		1	1	1	1	1	1	7.2399	0.999891	0.00286135	51.777	39.576	51.777	0.34637	2	2	2	2	2	2	7.12522	2
TGME49_312640	hypothetical protein;PUB domain protein	142	-0.31589	-0.803954	-0.488064	1.71038	1.77854	1.61329	1.95081	2.14729	1.95177	-0.637275	-0.744674	-0.791608	0.100458	0.0706482	0.0671997	-2.34765	-2.52321	-2.4049	-1.85035	-2.07665	-1.88457	T	3		0		1	1	1	1	1	1	7.73218	0.583807	7.92e-09	137.8	107.59	137.8	0.11102	2	2	2	2	2	2	6.70334	2
TGME49_205130	hypothetical protein;putative glyoxalase	4389	-0.314841	-0.0699501	0.244891	0.00179005	0.452724	-0.23559	0.338245	0.426197	0.399004	-2.1866	-1.85753	-2.27624	-2.06624	-1.92206	-2.12222	-2.18839	-2.31025	-2.04065	-2.40449	-2.34825	-2.52122	S	2		0		1	1	1	1	1	1		0.640371	0.0438158	57.39	30.796	57.39	-0.49207	2	2	2	2	2	2	6.92967	1
TGME49_201400	Sin3-associated polypeptide SAP18	719	-0.314717	-0.152448	0.162268	5.01594	4.85295	4.7688	5.10569	5.25251	5.22364	3.77993	3.67569	3.70889	3.81146	3.86316	3.94724	-1.23601	-1.17725	-1.05991	-1.29423	-1.38935	-1.2764	T	3		0		7	7	7	7	7	7	8.93324	1	7.41e-55	159.67	149.76	159.67	0.76058	4	4	4	4	4	4	6.85874	3
TGME49_203710	AP2 domain transcription factor AP2VIIa-4	2537	-0.314529	-0.361284	-0.0467549	-0.813054	-0.737517	-0.840626	-0.453051	-0.364188	-0.630371	-1.3355	-1.49991	-1.43621	-1.03859	-1.04257	-1.1066	-0.522444	-0.762396	-0.595581	-0.585543	-0.678385	-0.476229	S	2		0		3	3	3	3	3	3	8.00467	0.745545	6.85e-23	117.61	104.43	117.61	-0.16164	2	2	2	2	2	2	7.83627	1
TGME49_248700	alveolin domain containing intermediate filament IMC12	246	-0.31397	-0.462646	-0.148676	2.58436	2.35007	2.28863	2.66715	2.71783	2.77998	5.0461	4.68842	4.81283	5.2937	5.24714	5.39445	2.46174	2.33835	2.5242	2.62654	2.52931	2.61446	S	2		0		17	17	17	17	17	17	8.99951	0.99984	5.47e-22	152.06	134.4	152.06	-0.69573	13	13	13	13	13	13	8.27056	8
TGME49_203220	DEAD/DEAH box helicase domain-containing protein	958	-0.313485	-0.355159	-0.0416737	1.74469	1.47693	1.7051	1.85267	2.08308	1.93142	0.374153	0.379967	0.422045	0.657648	0.834591	0.749403	-1.37053	-1.09696	-1.28306	-1.19502	-1.24849	-1.18202	S	3		0		2	2	2	2	2	2	7.70076	0.89256	0.0144874	63.734	50.334	63.734	-0.061645	1	1	1	1	1	1		1
TGME49_281400	phosphofructokinase domain-containing protein	1836	-0.313272	-0.064456	0.248816	3.97983	4.17772	4.068	4.06332	4.38644	4.71561	1.10874	0.841669	1.13031	1.03985	1.23859	0.995655	-2.87109	-3.33605	-2.93769	-3.02347	-3.14785	-3.71995	S	3		0		2	2	2	2	2	2	7.38593	0.999994	6.23e-86	168.27	156.44	168.27	0.53831	1	1	1	1	1	1		1
TGME49_251170	hypothetical protein;KRUF family protein	497	-0.312495	-0.12076	0.191735	0.0925322	0.139598	-0.0803204	0.373899	0.653216	0.0621805	-1.59462	-1.8221	-1.85054	-1.58389	-1.47569	-1.8454	-1.68715	-1.9617	-1.77022	-1.95779	-2.1289	-1.90758	T	4	HMM: MHTNSSICQLTAFHSTAAR, NN: MHTNSSICQLTAFHSTAAR;HMM: MLPALPLWLTPVSAV, NN: MLPALPLWLTPVSAV;HMM: MLPALPLWLTPVSAVRLWAR, NN: MLPALPLWLTPVSAV;HMM: MMAIWTSLLFSSRWQVVRVKKQRLRNRLPPRRQRTLCLCHPFPAPRRSRAT, NN: MMAIWTSLLFSSRWQVVRVK;N/A	0		1	1	1	1	1	1	7.10911	1	0.00392421	56.746	45.581	56.746	0.10187	2	2	2	2	2	2	6.318	2
TGME49_217540	RNA recognition motif-containing protein	279	-0.311508	-0.36488	-0.053372	0.744066	0.790714	0.662575	1.0933	1.08567	0.95291	2.53964	2.50525	2.48704	2.89417	2.93081	2.8016	1.79557	1.71454	1.82446	1.80086	1.84514	1.84869	S	3		0		11	11	11	11	11	11	8.96093	0.952476	1.76e-86	165.13	157.17	91.599	-0.2264	12	12	12	12	12	12	8.28675	7
TGME49_231640	alveolin domain containing intermediate filament IMC1	52	-0.311061	-0.124415	0.186645	-0.438906	-0.491991	-0.299292	-0.129646	0.111746	-0.279106	3.7056	3.64812	3.989	3.87111	4.11385	3.731	4.14451	4.14011	4.28829	4.00076	4.00211	4.0101	S	3		0		9	9	9	9	9	9	8.65638	0.98063	3.29e-91	234.15	210.49	234.15	0.2603	43	43	43	43	43	43	9.19148	21
TGME49_226720	translin family protein	262	-0.310459	-1.25577	-0.945309	-0.378802	0.00818634	-0.0117235	0.103659	0.234941	0.210438	-1.13209	-0.810343	-0.731786	0.176882	0.550968	0.365232	-0.75329	-0.818529	-0.720062	0.0732231	0.316027	0.154795	S	4		0		1	1	1	1	1	1	7.63194	0.49999	1.54e-06	70.57	64.904	70.57	0.097814	4	4	4	4	4	4	7.57074	4
TGME49_226720	translin family protein	264	-0.310459	-1.25577	-0.945309	-0.378802	0.00818634	-0.0117235	0.103659	0.234941	0.210438	-1.13209	-0.810343	-0.731786	0.176882	0.550968	0.365232	-0.75329	-0.818529	-0.720062	0.0732231	0.316027	0.154795	S	4		0		1	1	1	1	1	1	7.63194	0.49999	1.54e-06	70.57	64.904	70.57	0.097814	4	4	4	4	4	4	7.57074	4
TGME49_306060	rhoptry neck protein RON8	2702	-0.310135	-0.144861	0.165274	-2.29921	-2.11622	-2.29679	-1.92117	-1.8802	-1.98044	0.731998	0.922257	0.803797	0.992939	1.00197	0.897724	3.03121	3.03848	3.10058	2.91411	2.88217	2.87816	S	3	HMM: MVATTLHSLPSRYLYTLLMSFLFVCGALAL, NN: MVATTLHSLPSRYLYTLLMSFLFVCGALAL	1		2	2	2	2	2	2	7.52561	1	4.66e-105	232.02	214.3	232.02	-0.054988	36	36	36	36	36	36	8.45156	27
TGME49_242890	hypothetical protein	1256	-0.309997	-0.410301	-0.100303	4.93884	4.74244	4.78647	5.03179	5.38784	4.97811	3.06726	2.86101	2.91299	3.30202	3.47902	3.29112	-1.87158	-1.88143	-1.87347	-1.72977	-1.90881	-1.68699	S	3		0		6	6	6	6	6	6	8.21149	1	1.21e-129	248.7	228.09	248.7	0.16442	2	2	2	2	2	2		2
TGME49_249390	glutamate/leucine/phenylalanine/valine dehydrogenase family protein	169	-0.309796	-0.0842097	0.225587	-0.815279	-1.03837	-1.1261	-0.78013	-0.561983	-0.708248	3.0507	2.81422	2.78579	2.89775	3.05324	2.95235	3.86598	3.85259	3.91189	3.67788	3.61522	3.66059	S	3	HMM: MVHVSASLPFSFFPRFFLSQPRGTRSF, NN: MVHVSASLPFSFFPRFFLSQPRGTRSF;HMM: MVHVSASLPFSFFPRLFLSQPRGTRSI, NN: MVHVSASLPFSFFPRLFLSQPRGTRSI	0		6	6	6	6	6	6	8.9914	0.973448	4.71e-151	264.99	249.46	246.44	-0.24327	50	50	50	50	50	50	8.90387	33
TGME49_214840	AP2 domain transcription factor AP2X-7	1783	-0.308235	-0.304312	0.0039227	-1.25693	-1.28164	-1.17028	-1.07693	-0.94334	-0.763884	0.598517	0.522362	0.710381	0.801269	0.902225	1.0407	1.85545	1.80401	1.88066	1.8782	1.84557	1.80458	S	3		0		2	2	2	2	2	2	7.67861	0.787605	2.51e-07	130.47	105.5	130.47	0.28988	17	17	17	17	17	17	7.96679	13
TGME49_247470	nucleolar protein, putative;putative nucleolar protein	516	-0.308222	-0.203067	0.105156	-3.03116	-3.02191	-3.53578	-3.06477	-2.85813	-2.74128	-1.42021	-1.41442	-1.88197	-1.56344	-1.36916	-1.17479	1.61095	1.60749	1.65381	1.50133	1.48896	1.56649	S	3		0		1	1	1	1	1	1	8.01953	0.994651	2.97e-05	74.287	63.867	74.287	-0.060833	9	9	9	9	9	9	8.04096	8
TGME49_210980	alternative splicing type 3 and, putative;putative alternative splicing type 3 and	460	-0.308121	-0.432484	-0.124364	4.2769	4.37043	4.24047	4.561	4.67584	4.57533	3.77737	4.00727	3.86091	4.27106	4.33555	4.33639	-0.499523	-0.363163	-0.379559	-0.289934	-0.340284	-0.238936	S	2		0		12	12	12	12	12	12	8.76293	1	2.51e-08	136.36	114.81	77.08	0.12378	5	5	5	5	5	5	7.35116	5
TGME49_230940	hypothetical protein	170	-0.307892	0.292737	0.600629	-4.47536	-4.35752	-4.73009	-4.20664	-4.16005	-4.27261	-1.12957	-1.02634	-1.30949	-1.41372	-1.41188	-1.51801	3.34579	3.33118	3.42059	2.79292	2.74817	2.7546	S	3		0		2	2	2	2	2	2	7.14411	0.999999	9.22e-15	121.44	107.2	121.44	-0.69046	31	31	31	31	31	31	8.5162	23
TGME49_235160	hypothetical protein	1069	-0.306534	-0.102441	0.204093	-0.053092	0.226433	0.0509262	0.396608	0.199301	0.54796	-0.671231	-0.400848	-0.606054	-0.446499	-0.535971	-0.38834	-0.618139	-0.627281	-0.656981	-0.843107	-0.735272	-0.9363	S	2	HMM: MSQDSSLNSMAGGAMFTGAVSAF, NN: MSQDSSLNSMAGGAMFTGAVSAFPSHAS	0		1	1	1	1	1	1	7.00642	0.908695	1.32e-15	150.27	130.42	150.27	0.29646	4	4	4	4	4	4	6.74014	3
TGME49_214090	signal peptidase	940	-0.306019	-0.423302	-0.117283	2.32764	2.43854	2.59289	2.6955	2.78708	2.79454	2.45578	2.45942	2.52208	2.87602	2.906	2.92517	0.128147	0.0208797	-0.0708046	0.180519	0.118923	0.130629	S	4		0		13	13	13	13	13	13	8.5092	0.999872	1.62e-137	226.69	217.49	226.69	-0.075351	4	4	4	4	4	4	7.42593	4
TGME49_205220	putative U5 snRNP-associated subunit;U5 snRNP-associated subunit, putative	332	-0.30569	-0.267617	0.0380732	0.656435	0.600336	0.401022	0.8508	0.958023	0.766041	0.0413265	-0.0364418	-0.179325	0.28964	0.260141	0.0786285	-0.615108	-0.636778	-0.580347	-0.561159	-0.697882	-0.687412	T	3		0		2	2	2	2	2	2		0.947338	3.38e-09	67.11	56.495	67.11	-0.73029	2	2	2	2	2	2	6.69	2
TGME49_294730	hypothetical protein;Sec16 Sec23-binding domain protein	769	-0.305182	-0.386903	-0.0817217	1.28144	1.49073	1.71618	2.03055	1.48436	1.88899	-1.64955	-1.5528	-1.35807	-1.12963	-1.19739	-1.07269	-2.93099	-3.04353	-3.07425	-3.16019	-2.68175	-2.96168	S	4		0		1	1	1	1	1	1	6.92615	0.59701	0.000258377	43.416	37.832	43.416	0.14632	1	1	1	1	1	1	6.63882	1
TGME49_253700	transporter, major facilitator family protein	528	-0.305027	0.144523	0.44955	2.91341	3.27502	3.13588	3.44969	3.32424	3.46546	1.67641	1.86093	2.03227	1.75073	1.70308	1.68222	-1.237	-1.41409	-1.10362	-1.69897	-1.62116	-1.78324	S	3		11		5	5	5	5	5	5	7.73937	0.99712	1.37e-22	119.41	100.62	115.87	0.20784	2	2	2	2	2	2	7.11035	1
TGME49_260240	ccr4-associated factor family protein	543	-0.304667	-0.0343898	0.270277	0.897782	0.930499	1.01878	1.20299	1.39652	1.16155	-0.959046	-1.00629	-1.00566	-1.03042	-0.824666	-1.01275	-1.85683	-1.93679	-2.02444	-2.23341	-2.22118	-2.1743	S	3		0		2	2	2	2	2	2	7.28337	0.99962	0.000209812	95.854	55.907	95.854	1.1609	2	2	2	2	2	2	6.61619	2
TGME49_290700	hypothetical protein	264	-0.304654	-0.982955	-0.678301	3.76538	3.59889	3.86043	3.96723	4.22306	3.94838	2.73921	2.77368	2.84022	3.72038	3.87083	3.71077	-1.02618	-0.825207	-1.02021	-0.246857	-0.352228	-0.237604	S	5	HMM: MKRFWLCALLSLLEFSWGCNAL, NN: MKRFWLCALLSLLEFSWGCNAL;HMM: MKRFWLCALLSLLEFSWGCNSL, NN: MKRFWLCALLSLLEFSWGCNSL	0		6	6	6	6	6	6	8.21408	0.999895	2e-06	103.4	88.668	87.319	-0.31794	4	4	4	4	4	4	7.85486	4
TGME49_205130	hypothetical protein;putative glyoxalase	4372	-0.30457	-0.059679	0.244891	2.61935	2.74194	2.60167	2.87649	2.90067	3.09952	0.430965	0.43169	0.561018	0.472002	0.552412	0.578297	-2.18839	-2.31025	-2.04065	-2.40449	-2.34825	-2.52122	S	3		0		3	3	3	3	3	3	7.90527	0.954733	0.000696696	73.887	45.713	70.986	-0.15506	2	2	2	2	2	2	6.92967	1
TGME49_254440	ribosomal protein RPL12	142	-0.303926	0.122837	0.426763	0.0381641	0.0884018	0.0129967	0.15604	0.41457	0.480732	0.854723	0.804556	0.751217	0.59383	0.649458	0.798697	0.816559	0.716154	0.73822	0.43779	0.234888	0.317965	T	3		0		1	1	1	1	1	1	7.38126	0.624642	0.00157762	55.128	44.363	55.128	0.51846	9	9	9	9	9	9	8.5845	5
TGME49_209500	hypothetical protein	304	-0.303217	-0.312521	-0.00930333	-1.05971	-1.66525	-1.00194	-0.974504	-0.999606	-0.843136	-2.98874	-3.40963	-2.74537	-2.73105	-2.80446	-2.67067	-1.92904	-1.74438	-1.74343	-1.75654	-1.80486	-1.82754	S	3		0		1	1	1	1	1	1	7.2444	0.500458	4.33e-19	98.631	93.512	98.631	0.33507	1	1	1	1	1	1		1
TGME49_209500	hypothetical protein	305	-0.303217	-0.312521	-0.00930333	-1.05971	-1.66525	-1.00194	-0.974504	-0.999606	-0.843136	-2.98874	-3.40963	-2.74537	-2.73105	-2.80446	-2.67067	-1.92904	-1.74438	-1.74343	-1.75654	-1.80486	-1.82754	S	3		0		1	1	1	1	1	1	7.2444	0.500022	4.33e-19	98.631	93.512	98.631	0.33507	1	1	1	1	1	1		1
TGME49_279100	hypothetical protein;putative transmembrane protein	79	-0.303203	0.402937	0.70614	0.547362	0.466007	0.274343	0.5914	0.818098	0.787824	-0.544969	-0.475821	-0.752631	-1.05137	-0.992064	-0.9388	-1.09233	-0.941828	-1.02697	-1.64277	-1.81016	-1.72662	S	3	HMM: MWRIWRCRLSFLFATGCLLGALTAGLGS, NN: MWRIWRCRLSFLFATGCLLGALTA;HMM: MWRIWRCRLSFLFVTGCLLGALTAGLGS, NN: MWRIWRCRLSFLFVTGCLLGALTA	1;2		4	4	4	4	4	4	7.38927	1	0.000598491	89.231	75.422	89.231	-0.27234	2	2	2	2	2	2	7.12642	2
TGME49_289880	hypothetical protein;putative transmembrane protein	776	-0.301915	-0.510518	-0.208604	2.96241	3.23792	2.956	3.3752	3.24467	3.4422	1.82812	1.63809	1.48109	2.14229	2.06267	2.27389	-1.13429	-1.59983	-1.47491	-1.23291	-1.182	-1.16831	S	3		2		1	1	1	1	1	1	7.80294	0.736447	0.0402559	46.88	11.202	46.88	-0.3667	4	4	4	4	4	4	7.56635	4
TGME49_311230	hypothetical protein;putative transmembrane protein	3742	-0.301688	-0.215022	0.0866663	-2.20286	-2.24666	-2.17916	-1.98003	-1.86946	-1.87411	0.0478153	-0.0871086	-0.0347633	0.125591	0.194428	0.250992	2.25067	2.15955	2.14439	2.10562	2.06389	2.1251	T	3		1		1	1	1	1	1	1	7.39419	0.5	1.44e-11	99.11	87.042	99.11	-0.0059622	21	21	21	21	21	21	8.19756	19
TGME49_311230	hypothetical protein;putative transmembrane protein	3743	-0.301688	-0.215022	0.0866663	-2.20286	-2.24666	-2.17916	-1.98003	-1.86946	-1.87411	0.0478153	-0.0871086	-0.0347633	0.125591	0.194428	0.250992	2.25067	2.15955	2.14439	2.10562	2.06389	2.1251	T	3		1		1	1	1	1	1	1	7.39419	0.5	1.44e-11	99.11	87.042	99.11	-0.0059622	21	21	21	21	21	21	8.19756	19
TGME49_209500	hypothetical protein	2491	-0.301402	-0.310705	-0.00930333	0.767426	0.799077	0.485065	0.968477	0.966824	1.02047	-1.16161	-0.945302	-1.25837	-0.788067	-0.838033	-0.807066	-1.92904	-1.74438	-1.74343	-1.75654	-1.80486	-1.82754	S	2		0		1	1	1	1	1	1	7.33608	0.994934	1.12e-13	156.02	105.71	156.02	-0.20932	1	1	1	1	1	1		1
TGME49_219690	hypothetical protein	90	-0.301397	-0.351062	-0.0496657	-2.75175	-1.53768	-1.74734	-1.70219	-1.68222	-1.74817	0.0439262	0.800718	0.761324	0.867374	0.882357	0.909424	2.79568	2.3384	2.50866	2.56956	2.56458	2.6576	T	4	HMM: MDAGVFCLFLPSAAVAR, NN: MDAGVFCLFLPSAAVAR	0		5	5	5	5	5	5	7.97115	0.585659	1.47e-21	128.07	113.5	94.389	-0.29384	11	11	11	11	11	11	8.45011	4
TGME49_259880	hypothetical protein	562	-0.301189	0.117254	0.418442	3.35011	2.72846	2.24757	3.38936	2.98263	2.85771	-2.20283	-2.50248	-2.61929	-2.29276	-2.5918	-2.7918	-5.55294	-5.23095	-4.86686	-5.68212	-5.57444	-5.64952	T	3		0		1	1	1	1	1	1		0.96153	1.49e-09	63.536	58.603	63.536	0.59777	1	1	1	1	1	1	6.76228	1
TGME49_209850	RNA recognition motif-containing protein	498	-0.301027	-0.15796	0.143067	-2.33345	-2.22759	-2.47502	-1.87425	-1.97469	-2.28404	-1.28038	-1.22221	-1.08091	-0.892988	-1.03097	-1.18565	1.05307	1.00538	1.39411	0.981264	0.94371	1.09839	S	4		0		2	2	2	2	2	2	7.59508	1	7.37e-05	79.467	70.446	79.467	0.11576	9	9	9	9	9	9	7.9219	8
TGME49_209850	RNA recognition motif-containing protein	501	-0.301027	-0.15796	0.143067	-2.33345	-2.22759	-2.47502	-1.87425	-1.97469	-2.28404	-1.28038	-1.22221	-1.08091	-0.892988	-1.03097	-1.18565	1.05307	1.00538	1.39411	0.981264	0.94371	1.09839	S	4		0		2	2	2	2	2	2	7.59508	1	7.37e-05	79.467	70.446	79.467	0.11576	9	9	9	9	9	9	7.9219	8
TGME49_232370	CW-type Zinc Finger protein	265	-0.300877	-0.396772	-0.0958952	-0.690428	-0.366997	-0.423241	-0.303532	-0.167423	-0.107079	-0.286795	-0.133032	-0.14253	0.0614414	0.278452	0.288067	0.403633	0.233965	0.28071	0.364973	0.445875	0.395145	S	2		0		3	3	3	3	3	3	7.32216	0.999639	0.00068567	79.346	46.414	79.346	-0.18531	8	8	8	8	8	8	7.50515	7
TGME49_223790	hypothetical protein	619	-0.30041	-0.0542449	0.246165	0.344317	0.564654	0.165729	0.595481	0.854522	0.525927	-2.19699	-2.30646	-2.30312	-2.1908	-2.07033	-2.3827	-2.54131	-2.87111	-2.46885	-2.78628	-2.92485	-2.90863	S	3		0		1	1	1	1	1	1	6.86661	0.767337	1.4e-13	78.974	73.164	78.974	-0.30801	1	1	1	1	1	1		1
TGME49_264610	RNA recognition motif-containing protein	131	-0.299403	-0.473987	-0.174584	-3.52914	-3.69547	-3.98412	-3.4636	-3.44731	-3.39961	-0.656682	-0.820889	-1.15208	-0.452269	-0.410654	-0.344767	2.87245	2.87458	2.83204	3.01133	3.03666	3.05484	S	2		0		2	2	2	2	2	2	7.24306	1	0.017953	72.638	46.744	72.638	-0.050755	27	27	27	27	27	27	8.65208	15
TGME49_271380	PUB domain-containing protein	207	-0.29746	-0.564787	-0.267327	3.43519	3.58709	3.56292	3.8852	3.77099	3.82138	2.36876	2.43529	2.42957	2.9807	3.01034	2.93693	-1.06644	-1.1518	-1.13335	-0.904499	-0.760649	-0.884449	T	3		0		6	6	6	6	6	6	8.02559	0.999691	3.11e-22	128.88	110.65	128.88	-0.045199	4	4	4	4	4	4	7.20156	4
TGME49_293470	hypothetical protein;immune mapped protein 1	389	-0.297323	-0.529565	-0.232241	2.57627	2.75912	2.55726	2.86252	2.9717	2.9504	1.09628	1.44516	1.42631	1.8113	1.95292	1.79221	-1.47999	-1.31397	-1.13095	-1.05122	-1.01878	-1.15818	T	3		0		3	3	3	3	3	3	7.56182	1	0.000610046	105.03	79.79	105.03	-0.37537	3	3	3	3	3	3	7.27	3
TGME49_313080	hypothetical protein;putative transmembrane protein	439	-0.297138	-0.967923	-0.670785	-1.74357	-1.69274	-1.73199	-1.45492	-1.24442	-1.57754	1.06384	1.05298	0.981167	1.94865	2.19	1.86311	2.80741	2.74572	2.71316	3.40358	3.43442	3.44064	T	4	HMM: MAASVPRLPPLFLSTALLLCLAA, NN: MAASVPRLPPLFLSTALLLCLAA	1		2	2	2	2	2	2	7.65592	1	1.24e-09	97.124	73.071	95.666	-0.26793	25	25	25	25	25	25	8.65863	16
TGME49_206630	hypothetical protein	566	-0.296521	-0.129265	0.167257	1.38956	1.1024	1.12053	1.46766	1.57217	1.46222	-2.14228	-2.23749	-1.98903	-2.06402	-1.99435	-1.92264	-3.53184	-3.33989	-3.10956	-3.53169	-3.56651	-3.38486	S	4		6		1	1	1	1	1	1	7.15008	0.663441	1.09e-05	47.97	46.207	47.97	0.14097	1	1	1	1	1	1	6.49597	1
TGME49_310900	AP2 domain transcription factor AP2XI-2	247	-0.296382	-0.246246	0.0501366	-0.714389	-0.615107	-0.603074	-0.325647	-0.409655	-0.308122	-1.05233	-0.949174	-0.950087	-0.637834	-0.891903	-0.683116	-0.33794	-0.334066	-0.347014	-0.312187	-0.482248	-0.374994	S	4		0		1	1	1	1	1	1	7.10599	0.702021	0.00574276	43.349	34.492	43.349	-0.46347	4	4	4	4	4	4	6.27443	4
TGME49_281980	phosphatidate cytidylyltransferase	276	-0.296017	-0.537005	-0.240989	3.51535	3.29226	3.01168	3.53278	3.58192	3.59265	1.4332	1.29808	1.31996	1.91159	1.85186	1.8988	-2.08215	-1.99418	-1.69172	-1.62118	-1.73005	-1.69385	S	3		7		3	3	3	3	3	3	8.05231	0.976203	2.34e-12	140.3	121.17	112.34	-0.053266	2	2	2	2	2	2	6.67119	1
TGME49_214090	signal peptidase	871	-0.29536	-0.412642	-0.117283	4.42869	4.65232	4.73684	4.85889	4.94524	4.89979	4.55684	4.6732	4.66603	5.03941	5.06417	5.03042	0.128147	0.0208797	-0.0708046	0.180519	0.118923	0.130629	S	2		0		20	20	20	20	20	20	9.52733	1	3.18e-90	238.19	216.29	115.38	-0.32729	4	4	4	4	4	4	7.42593	4
TGME49_206670	hypothetical protein;RNA recognition motif (A.K.A RRM, RBD, or RNP domain) protein	207	-0.295031	-0.397313	-0.102282	-6.0891	-5.69214	-5.73948	-5.55503	-5.75374	-5.32686	-6.15764	-5.65383	-5.58402	-5.41512	-5.55931	-5.22911	-0.0685329	0.0383015	0.155464	0.139906	0.194424	0.0977497	S	3		0		1	1	1	1	1	1	7.29003	0.999889	7.86e-05	46.412	45.56	46.412	-0.84348	5	5	5	5	5	5	7.54996	5
TGME49_233710	inorganic anion transporter, sulfate permease (SulP) family protein	905	-0.294865	-0.356822	-0.061957	1.3917	1.94797	1.89368	2.05955	2.12171	1.93668	-0.643009	-0.206287	-0.150106	0.0276566	0.0528946	-0.00948715	-2.03471	-2.15425	-2.04379	-2.0319	-2.06881	-1.94617	S	3		9		1	1	1	1	1	1	7.3189	0.998798	3.45e-20	119.18	96.356	119.18	-0.0843	2	2	2	2	2	2	6.79577	2
TGME49_313080	hypothetical protein;putative transmembrane protein	429	-0.29404	-0.964825	-0.670785	3.10877	2.92251	3.04021	3.24546	3.38993	3.31823	5.91618	5.66822	5.75337	6.64904	6.82435	6.75887	2.80741	2.74572	2.71316	3.40358	3.43442	3.44064	S	3	HMM: MAASVPRLPPLFLSTALLLCLAA, NN: MAASVPRLPPLFLSTALLLCLAA	1		24	24	24	24	24	24	9.50889	0.937943	4.54e-66	207.47	186.87	181.83	-0.024291	25	25	25	25	25	25	8.65863	16
TGME49_205130	hypothetical protein;putative glyoxalase	4399	-0.29278	-0.0478896	0.244891	4.8063	4.71583	4.54027	5.00894	4.95545	4.97635	2.61791	2.40558	2.49962	2.60446	2.60719	2.45513	-2.18839	-2.31025	-2.04065	-2.40449	-2.34825	-2.52122	S	2		0		6	6	6	6	6	6	8.64098	1	2.09e-39	214.08	187.87	214.08	0.16691	2	2	2	2	2	2	6.92967	1
TGME49_280700	arginine decarboxylase	34	-0.292736	-0.0162063	0.276529	-1.84099	-1.7931	-1.81464	-1.60797	-1.39325	-1.56929	-2.4389	-2.50176	-2.31947	-2.41165	-2.30211	-2.49777	-0.597918	-0.708666	-0.504837	-0.803677	-0.908853	-0.928476	S	2		0		1	1	1	1	1	1	6.88164	0.830658	0.000949636	67.227	55.852	67.227	0.26775	2	2	2	2	2	2	7.10609	2
TGME49_271930	hypothetical protein	146	-0.292176	-0.243449	0.0487263	5.9133	6.00811	6.85543	6.51001	6.34272	6.80063	2.71381	2.86391	3.39522	3.17658	3.10075	3.42594	-3.19949	-3.1442	-3.46021	-3.33343	-3.24196	-3.37469	T	4		0		7	7	7	7	7	7	8.40038	0.999915	0.000818844	118.77	98.562	111.63	-0.65883	2	2	2	2	2	2		1
TGME49_248420	hypothetical protein;putative transporter	4	-0.291396	-0.264732	0.0266633	6.21411	6.38115	6.00502	6.54457	6.40504	6.52486	2.48873	2.69374	2.48222	2.76685	2.84668	2.84536	-3.72538	-3.6874	-3.5228	-3.77773	-3.55836	-3.6795	T	2		10		2	2	2	2	2	2	8.30827	0.924006	3.56e-47	216.83	184.58	216.83	-0.41018	1	1	1	1	1	1		1
TGME49_233010	cell-cycle-assocaited protein kinase ERK7, putative;putative cell-cycle-assocaited protein kinase ERK7	655	-0.291347	-0.167824	0.123523	-0.980813	-1.07548	-1.3904	-0.852551	-0.959676	-0.760432	-1.00651	-1.01322	-1.14123	-0.95236	-0.91834	-0.786798	-0.0256996	0.0622597	0.24917	-0.0998096	0.0413361	-0.0263653	T	2		0		1	1	1	1	1	1	7.08597	0.708843	1.65e-28	172.42	143.61	172.42	-0.16527	4	4	4	4	4	4	7.23175	3
TGME49_232190	Sec7 domain-containing protein	2107	-0.291274	-0.354269	-0.0629946	-0.237215	-0.331288	-0.384901	-0.0269604	0.0696526	-0.122274	-0.414021	-0.663497	-0.709505	-0.245043	-0.178144	-0.301029	-0.176805	-0.332209	-0.324604	-0.218082	-0.247797	-0.178755	S	3		0		3	3	3	3	3	3	8.33246	0.937081	0.0036751	69.747	58.488	42.947	0.22496	7	7	7	7	7	7	7.31315	6
TGME49_308890	transcription elongation factor SPT6	505	-0.291098	-0.05864	0.232458	-0.950501	-1.30693	-1.09738	-0.483544	-0.942635	-1.05534	-1.83011	-2.04619	-1.83517	-1.47093	-2.07695	-1.98766	-0.879604	-0.739256	-0.737787	-0.987391	-1.13431	-0.93232	T	3	HMM: MLRSRSRFSQCPRFPRFSLVFVFFLSQFLFSRFAK, NN: MLRSRSRFSQCPRFPRFSLVFVFFLSQFLFSRFAK;N/A	0;3		1	1	1	1	1	1	6.91912	0.5	5.91e-44	153.82	133.91	153.82	-0.30816	5	5	5	5	5	5	6.95014	5
TGME49_268850	enolase 2	462	-0.291074	-0.35305	-0.0619753	-4.16637	-4.32001	-4.3827	-4.1351	-3.7988	-4.06195	0.318638	0.158268	-0.0459633	0.402191	0.672115	0.415785	4.48501	4.47828	4.33674	4.53729	4.47092	4.47774	S	3		0		2	2	2	2	2	2	7.42904	0.986898	4.06e-16	118.32	111.96	102.15	-0.14795	51	51	51	51	51	51	9.36558	21
TGME49_203710	AP2 domain transcription factor AP2VIIa-4	1070	-0.291049	-0.337804	-0.0467549	0.130167	0.372091	0.143091	0.526911	0.628742	0.362843	-0.392277	-0.390305	-0.45249	-0.0586319	-0.0496426	-0.113386	-0.522444	-0.762396	-0.595581	-0.585543	-0.678385	-0.476229	T	3		0		1	1	1	1	1	1	7.35482	0.812941	4.35e-20	106.36	94.159	106.36	0.68953	2	2	2	2	2	2	7.83627	1
TGGT1_258970	hypothetical protein	1298	-0.290935	0.157489	0.448424	-0.535025	-0.159234	-0.297001	-0.0363312	0.0310106	-0.113135	-1.366	-1.24461	-1.26808	-1.50711	-1.45151	-1.39254	-0.830975	-1.08538	-0.971079	-1.47078	-1.48252	-1.27941	T	3		0		1	1	1	1	1	1	6.86398	0.999958	0.000138877	80.361	59.523	80.361	0.0022644	3	3	3	3	3	3	6.47439	3
TGME49_219810	hypothetical protein	745	-0.290911	-0.265218	0.0256927	2.51488	2.25905	2.31572	2.55738	2.72623	2.67878	3.3138	3.08154	3.17063	3.33998	3.55763	3.46401	0.798916	0.822489	0.854906	0.7826	0.8314	0.785232	S	3		1		11	11	11	11	11	11	9.18264	0.9693	7.95e-162	222.61	216.95	222.61	0.40348	9	9	9	9	9	9	7.70893	8
TGME49_225160	hypothetical protein;putative transmembrane protein	237	-0.290512	-0.0688507	0.221661	-2.32451	-2.21705	-2.63452	-2.14159	-2.02168	-2.14127	-1.24617	-1.12905	-1.35471	-1.17319	-1.13854	-1.21165	1.07833	1.088	1.27981	0.968395	0.883142	0.929617	T	3	HMM: MDAQRSSRFQQVKASIIQLVYWCLLNATMVLPI, NN: MDAQRSSRFQQVKASIIQLVYWCLLNATMVLPIFCV	2		2	2	2	2	2	2	6.41662	1	0.00114038	112.44	79.87	112.44	-0.11218	6	6	6	6	6	6	7.92925	5
TGME49_209500	hypothetical protein	2938	-0.289618	-0.298921	-0.00930333	-2.15288	-2.40165	-2.1683	-2.13457	-1.59013	-2.12928	-4.08192	-4.14603	-3.91173	-3.89111	-3.39499	-3.95682	-1.92904	-1.74438	-1.74343	-1.75654	-1.80486	-1.82754	S	2		0		1	1	1	1	1	1	6.82598	0.741506	0.00046114	53.444	44.064	53.444	-0.11719	1	1	1	1	1	1		1
TGME49_229640	hypothetical protein	1044	-0.289181	-0.199114	0.0900663	3.01658	2.06128	2.04749	2.5298	2.71339	2.7497	3.06584	2.09913	2.11325	2.50448	2.72108	2.65	0.0492554	0.0378513	0.0657673	-0.0253181	0.00768661	-0.0996933	S	3		0		3	3	3	3	3	3	7.59071	1	0.000222467	95.981	76.304	95.981	0.44596	6	6	6	6	6	6	7.26799	6
TGME49_221480	hypothetical protein	199	-0.289077	0.59366	0.882738	4.98394	5.0045	5.09394	5.33087	5.41187	5.20688	3.01435	3.253	3.3517	2.67211	2.62962	2.53635	-1.96959	-1.7515	-1.74224	-2.65876	-2.78225	-2.67053	S	3		2		12	12	12	12	12	12	8.50997	1	1.7e-77	205.32	171.1	205.32	0.18605	1	1	1	1	1	1	7.11674	1
TGME49_301410	hypothetical protein	551	-0.288817	-0.246982	0.041835	2.51853	2.39434	1.79786	2.71444	2.40091	2.46183	-1.42218	-1.33275	-1.58038	-1.22259	-1.26927	-1.10249	-3.94071	-3.72709	-3.37824	-3.93704	-3.67018	-3.56432	S	4		0		2	2	2	2	2	2	7.50172	0.912556	2.05e-44	107.56	104.66	107.56	0.2783	1	1	1	1	1	1		1
TGME49_233710	inorganic anion transporter, sulfate permease (SulP) family protein	125	-0.288493	-0.35045	-0.061957	5.16823	5.01283	4.98868	5.39139	5.39949	5.24435	3.13352	2.85858	2.94489	3.35949	3.33067	3.29818	-2.03471	-2.15425	-2.04379	-2.0319	-2.06881	-1.94617	S	3		9		7	7	7	7	7	7	8.54759	0.999966	2.15e-42	179.78	155.89	179.78	-0.19165	2	2	2	2	2	2	6.79577	2
TGME49_256760	pyruvate kinase PyK1	26	-0.287663	-0.860749	-0.573087	-0.169773	-0.135788	-0.171564	0.116178	0.157427	0.112257	3.71633	3.68589	3.67066	4.52083	4.58956	4.54474	3.8861	3.82167	3.84223	4.40465	4.43213	4.43248	S	2		0		16	16	16	16	16	16	9.76932	0.859323	1.49e-69	237.59	202.82	112.24	-0.011602	50	50	50	50	50	50	9.13306	20
TGME49_239400	hypothetical protein	894	-0.287521	0.145865	0.433386	4.63014	4.53736	4.44537	4.78913	4.62985	5.05645	2.08185	2.19931	2.09383	1.92614	1.83277	2.17849	-2.54828	-2.33805	-2.35155	-2.86299	-2.79709	-2.87796	S	2		0		4	4	4	4	4	4	8.11817	0.972287	1.35e-13	149	131.72	62.104	0.17241	1	1	1	1	1	1	6.72916	1
TGME49_292200	RNA recognition motif-containing protein	450	-0.287249	-0.317429	-0.0301794	-0.674285	-1.07347	-1.1929	-0.658912	-0.843822	-0.576181	-1.56507	-1.75252	-1.80921	-1.34149	-1.52529	-1.30773	-0.890785	-0.679045	-0.616304	-0.682579	-0.681471	-0.731546	S	3		0		1	1	1	1	1	1	6.82372	0.983408	1.12e-08	88.239	78.859	88.239	-0.47876	4	4	4	4	4	4	7.03019	4
TGME49_313080	hypothetical protein;putative transmembrane protein	425	-0.287205	-0.957989	-0.670785	3.04475	2.8482	2.96599	3.14212	3.31605	3.26239	5.85216	5.59392	5.67915	6.5457	6.75046	6.70303	2.80741	2.74572	2.71316	3.40358	3.43442	3.44064	S	4	HMM: MAASVPRLPPLFLSTALLLCLAA, NN: MAASVPRLPPLFLSTALLLCLAA	1		29	29	29	29	29	29	9.55846	0.999994	7.08e-50	179.17	151.25	150.11	-0.11734	25	25	25	25	25	25	8.65863	16
TGME49_280490	U-box domain-containing protein	830	-0.28698	-0.332942	-0.045962	-2.04178	-2.1319	-2.06322	-1.78352	-1.81337	-1.77907	-1.33432	-1.36072	-1.30468	-1.00195	-1.0345	-0.964434	0.707462	0.771177	0.758543	0.781565	0.77887	0.814634	T	3		0		2	2	2	2	2	2	8.12607	0.958087	5.91e-58	141.17	129.97	141.17	0.23219	6	6	6	6	6	6	7.26846	6
TGME49_311690	UBA/TS-N domain-containing protein	352	-0.285911	-0.206724	0.0791864	2.50946	2.83727	2.88631	2.90761	3.05393	3.12923	0.812489	0.873594	0.905632	0.984283	1.12876	1.09885	-1.69697	-1.96368	-1.98067	-1.92333	-1.92517	-2.03039	T	2		0		2	2	2	2	2	2	7.88145	0.71821	1.36e-93	219.69	201.06	153.49	-1.0308	3	3	3	3	3	3	7.20596	3
TGME49_214840	AP2 domain transcription factor AP2X-7	1781	-0.285786	-0.281863	0.0039227	-0.547243	-0.531622	-0.29526	-0.360298	-0.194086	0.0376167	1.30821	1.27238	1.5854	1.5179	1.65148	1.8422	1.85545	1.80401	1.88066	1.8782	1.84557	1.80458	T	3		0		1	1	1	1	1	1	7.48555	0.976421	1.29e-06	132.08	88.32	132.08	-0.044709	17	17	17	17	17	17	7.96679	13
TGME49_205130	hypothetical protein;putative glyoxalase	2963	-0.285685	-0.0407937	0.244891	2.67306	3.3054	2.90468	3.26037	3.21545	3.26437	0.484669	0.995146	0.864031	0.855883	0.867189	0.743155	-2.18839	-2.31025	-2.04065	-2.40449	-2.34825	-2.52122	S	2		0		3	3	3	3	3	3	7.80323	1	6.11e-90	236.27	208.13	93.371	0.18358	2	2	2	2	2	2	6.92967	1
TGME49_227620	dense granule protein GRA2	184	-0.284635	-0.505085	-0.220449	3.44317	3.67568	3.61596	3.81781	3.95058	3.82032	8.00895	7.97823	7.83801	8.3518	8.56584	8.42279	4.56578	4.30254	4.22205	4.53399	4.61526	4.60247	S	2	HMM: MFAVKHCLLVVAVGALVNVSVRAA, NN: MFAVKHCLLVVAVGALVNVSVRAA	0		54	54	54	54	54	54	10.9343	1	5.56e-08	149.3	145.25	95.981	0.099618	42	42	42	42	42	42	9.88838	11
TGME49_283510	hypothetical protein	29	-0.283014	-0.404665	-0.121651	-0.437033	-0.476616	-0.512154	-0.248995	-0.169594	-0.158173	0.016655	-0.01091	-0.080492	0.306425	0.405302	0.427521	0.453688	0.465706	0.431662	0.55542	0.574896	0.585693	S	4		0		9	9	9	9	9	9	8.07218	0.976158	1.25e-92	192.07	186.98	192.07	-0.11206	6	6	6	6	6	6	7.82084	6
TGME49_263810	hypothetical protein;putative transmembrane protein	146	-0.282791	-0.36922	-0.0864297	1.7597	1.99267	2.07586	2.20993	2.18263	2.28404	0.927761	1.03862	1.26228	1.41249	1.52	1.40384	-0.831942	-0.954048	-0.81358	-0.797441	-0.662638	-0.880201	T	4		1		2	2	2	2	2	2	7.65943	0.995938	1.27e-05	82.609	55.086	82.609	-0.37665	1	1	1	1	1	1	7.69275	1
TGME49_221660	DEAD/DEAH box helicase domain-containing protein	283	-0.282237	0.0383727	0.320609	1.0251	1.1991	1.015	1.39009	1.37057	1.32524	1.11362	1.23921	1.1125	1.13727	1.12814	1.08482	0.0885201	0.0401173	0.0975017	-0.252829	-0.242434	-0.240427	S	2		0		1	1	1	1	1	1	7.90883	0.862363	1.37e-05	134.75	74.914	134.75	0.52243	4	4	4	4	4	4	7.73474	3
TGME49_205558	NAC domain-containing protein	94	-0.281778	-0.08081	0.200968	-3.18195	-2.9426	-3.23292	-2.81525	-2.99941	-2.69748	-2.04492	-1.91683	-1.90243	-1.90462	-1.96455	-1.75259	1.13703	1.02577	1.33049	0.910631	1.03486	0.944891	T	2		0		1	1	1	1	1	1	6.84472	0.785922	1.23e-09	120.63	98.961	120.63	1.4059	9	9	9	9	9	9	8.6001	4
TGME49_216670	FUSE-binding protein 2 / KH-type splicing regulatory protein	463	-0.281366	-0.188398	0.0929686	-7.74385	-8.16453	-8.16486	-7.68598	-7.80005	-7.74312	-3.88581	-4.32046	-4.35384	-3.94905	-4.05587	-3.99	3.85804	3.84406	3.81102	3.73692	3.74418	3.75312	S	3		0		1	1	1	1	1	1	6.87223	0.588422	2.08e-05	46.15	44.899	46.15	-0.17494	38	38	38	38	38	38	8.75872	30
TGME49_216670	FUSE-binding protein 2 / KH-type splicing regulatory protein	465	-0.281366	-0.188398	0.0929686	-7.74385	-8.16453	-8.16486	-7.68598	-7.80005	-7.74312	-3.88581	-4.32046	-4.35384	-3.94905	-4.05587	-3.99	3.85804	3.84406	3.81102	3.73692	3.74418	3.75312	S	3		0		1	1	1	1	1	1	6.87223	0.577589	2.08e-05	46.15	44.899	46.15	-0.17494	38	38	38	38	38	38	8.75872	30
TGME49_268330	hypothetical protein;transport protein Trs120	2139	-0.280754	-0.34878	-0.0680265	2.20965	2.38046	2.45114	2.58112	2.72579	2.5766	1.14171	1.26325	1.34013	1.58195	1.66513	1.54435	-1.06794	-1.11721	-1.11101	-0.999163	-1.06066	-1.03225	T	3		1		8	8	8	8	8	8	8.399	0.996468	1.98e-94	223.18	203.25	223.18	-0.11697	5	5	5	5	5	5	6.64706	3
TGVEG_230160	hypothetical protein	5	-0.280567	-0.350879	-0.0703127	1.40011	1.34568	1.43111	1.6004	1.5165	1.9017	4.60148	4.51533	4.55014	4.85053	4.71468	5.15438	3.20138	3.16965	3.11903	3.25013	3.19817	3.25268	S	2		0		7	7	7	7	7	7	8.96664	1	7.08e-35	211.82	131.51	211.82	0.10956	12	12	12	12	12	12	8.45685	7
TGME49_228190	eukaryotic initiation factor-3, subunit 5, putative;putative eukaryotic initiation factor-3, subunit 5	4	-0.280462	-0.170956	0.109506	-2.92302	-3.02512	-2.74604	-2.8543	-2.38127	-2.61722	-1.40175	-1.57599	-1.32114	-1.48484	-1.04709	-1.25407	1.52127	1.44913	1.4249	1.36946	1.33417	1.36315	S	3		0		1	1	1	1	1	1	7.15646	0.529122	3.59e-09	93.776	74.479	93.776	0.13489	10	10	10	10	10	10	8.19457	7
TGME49_306960	phenylalanine--tRNA ligase, beta subunit protein	143	-0.280425	-0.244944	0.0354817	-0.446482	-0.3582	-0.217272	0.0331097	-0.107117	-0.10667	0.964827	1.11411	1.17568	1.42344	1.30592	1.26009	1.41131	1.47231	1.39295	1.39033	1.41303	1.36676	S	3		0		4	4	4	4	4	4	7.53414	1	3.38e-40	171.81	151.52	171.81	0.21934	10	10	10	10	10	10	7.93207	7
TGME49_315760	AP2 domain transcription factor AP2XI-4	2975	-0.280292	0.010737	0.291029	-2.72866	-2.3711	-2.50054	-2.26624	-2.27357	-2.21962	-1.96113	-1.72081	-1.7922	-1.83371	-1.84309	-1.82954	0.767534	0.650286	0.70834	0.43252	0.430471	0.390081	S	3		0		1	1	1	1	1	1	7.43873	0.932941	0.00247507	76.82	40.527	76.82	-0.36902	4	4	4	4	4	4	8.06431	1
TGME49_267740	hypothetical protein	82	-0.28017	-0.786898	-0.506729	0.532566	0.679213	0.637602	0.792221	0.875219	1.02245	0.192158	0.222919	0.398409	0.912317	1.04634	1.21553	-0.340408	-0.456293	-0.239193	0.120096	0.171118	0.193077	S	4	HMM: MRAASIGWRAVCTKRKGVLLFTAVVSIVGEISISK, NN: MRAASIGWRAVCTKRKGVLLFTAVVSIVGEISISK	1		3	3	3	3	3	3	7.87251	0.987492	5.58e-60	143.47	137.84	143.47	-0.30432	7	7	7	7	7	7	7.82572	4
TGME49_250770	eukaryotic initiation factor-4A, putative;putative eukaryotic initiation factor-4A	56	-0.27982	0.0534121	0.333232	-3.83995	-3.46052	-3.67402	-3.38676	-3.38844	-3.35984	0.188288	0.513569	0.361679	0.278683	0.266941	0.357676	4.02824	3.97409	4.0357	3.66544	3.65538	3.71751	S	3		0		1	1	1	1	1	1		0.993395	1.3e-10	106.86	93.162	106.86	1.2215	31	31	31	31	31	31	8.9561	16
TGME49_309140	transducin beta-like protein TBL1	553	-0.279787	-0.123164	0.156624	0.275182	-0.223789	-0.0428104	0.307383	0.254872	0.285689	-1.17507	-1.42902	-1.15064	-1.22055	-1.06144	-1.10325	-1.45025	-1.20524	-1.10783	-1.52793	-1.31631	-1.38894	T	3		0		1	1	1	1	1	1	7.21992	0.766319	8.68e-10	70.145	67.386	70.145	0.54742	3	3	3	3	3	3	6.50263	2
TGME49_232150	hypothetical protein	8	-0.279641	0.328195	0.607836	0.0724812	0.112907	0.0294552	0.240532	0.30287	0.510366	0.525213	0.652563	0.648672	0.213255	0.2043	0.424309	0.452732	0.539656	0.619217	-0.027277	-0.0985699	-0.0860577	S	4		0		7	7	7	7	7	7	7.72311	1	1.44e-50	140.38	132.62	140.38	0.067362	7	7	7	7	7	7	6.9398	6
TGME49_235020	COPI protein, putative;putative COPI protein	179	-0.278952	-0.197694	0.0812581	-2.13224	-2.07039	-2.00759	-1.77073	-1.86434	-1.7383	-1.66475	-1.80474	-1.82436	-1.53244	-1.67382	-1.4945	0.467495	0.265657	0.183226	0.238287	0.190521	0.243795	S	4		0		1	1	1	1	1	1	7.85305	0.690698	3.4e-117	207.22	193.01	207.22	-0.030388	5	5	5	5	5	5	7.47004	4
TGME49_306660	RNA pseudouridine synthase superfamily protein	1564	-0.27876	-0.125717	0.153043	-0.250523	-0.253094	-0.387872	0.128283	-0.202656	0.019165	-0.247166	-0.380831	-0.53406	-0.176846	-0.359551	-0.248508	0.00335693	-0.127737	-0.146189	-0.305128	-0.156895	-0.267673	S	4		0		1	1	1	1	1	1	7.28726	0.956629	1.82e-41	125.71	114.43	125.71	0.31035	3	3	3	3	3	3		3
TGME49_204310	hypothetical protein;putative transmembrane protein	2203	-0.277289	-0.274287	0.00300201	1.46789	1.35758	1.4056	1.70539	1.79026	1.5673	-0.327017	-0.269449	-0.171557	0.055151	0.108994	-0.109306	-1.79491	-1.62703	-1.57716	-1.65024	-1.68126	-1.6766	S	2		2		3	3	3	3	3	3	7.46673	0.962478	6.91e-06	102.07	89.178	72.359	0.079701	2	2	2	2	2	2	6.26642	2
TGME49_309590	rhoptry protein ROP1	414	-0.276996	-0.220693	0.0563027	-2.6701	-2.64366	-2.66154	-2.32794	-2.36067	-2.4557	1.40839	1.33298	1.28816	1.63734	1.56529	1.48899	4.07849	3.97664	3.9497	3.96528	3.92596	3.94469	S	3	HMM: MACRQLLCSVQNLLFYFLPDIYCT, NN: MACRQLLCSVQNLLFYFLPDIYCT	0		6	6	6	6	6	6	7.79691	1	1.4e-07	135.72	85.627	67.153	-0.0089024	35	35	35	35	35	35	9.36511	12
TGME49_268770	dual specificity phosphatase, catalytic domain-containing protein	807	-0.276643	-0.216901	0.0597427	1.58229	1.62149	1.56127	1.94693	1.79527	1.85277	-1.40786	-1.28587	-1.30992	-1.02337	-1.18123	-1.14835	-2.99015	-2.90736	-2.87118	-2.97029	-2.9765	-3.00112	S	3	HMM: MSRTSAGLVPAGGPSSPAFSFFAHFSPLSGH, NN: MSRTSAGLVPAGGPSSPAFSF	0		1	1	1	1	1	1	7.63882	0.999606	0.005568	48.597	39.74	48.597	0.20695	1	1	1	1	1	1		1
TGVEG_279100	putative transmembrane protein	76	-0.276425	0.121113	0.397538	2.72116	2.47512	2.59173	2.78177	2.90853	2.92699	3.26373	3.07056	3.14721	3.01878	3.00803	3.09134	0.542564	0.595435	0.555485	0.237016	0.0995045	0.16435	S	3	HMM: MWRIWRCRLSFLFVTGCLLGALTAGLGS, NN: MWRIWRCRLSFLFVTGCLLGALTA;N/A	1		18	18	18	18	18	18	8.57022	1	3.5e-10	144.88	106.92	89.231	-0.27234	5.5	5.5	5.5	5.5	5.5	5.5	7.73678	4
TGME49_261430	hypothetical protein;putative transmembrane protein	909	-0.275925	0.0414447	0.31737	3.95508	4.36494	4.29135	4.07611	4.82472	4.53831	0.777691	0.793198	0.629269	0.606302	0.872152	0.597368	-3.17739	-3.57174	-3.66208	-3.46981	-3.95257	-3.94094	S	3		9		4	4	4	4	4	4	8.18353	1	1.21e-100	215.98	196.86	203.47	0.16132	1	1	1	1	1	1	6.65369	1
TGME49_214260	alpha-glucan water dikinase 1, putative;putative alpha-glucan water dikinase 1	1308	-0.275548	-0.385418	-0.10987	-0.268251	-0.0823708	0.0603638	0.173109	0.13147	0.231808	0.627064	0.789791	0.851788	1.1287	1.10415	1.19204	0.895315	0.872162	0.791424	0.955595	0.972681	0.960236	T	4		0		5	5	5	5	5	5	7.89652	0.60567	2.86e-30	159.47	140.17	126.97	-0.0062128	9	9	9	9	9	9	7.61715	7
TGME49_253700	transporter, major facilitator family protein	454	-0.275475	0.174075	0.44955	0.58082	1.39039	1.07889	1.22419	1.30815	1.34419	-0.656181	-0.0237007	-0.024725	-0.474777	-0.313011	-0.439045	-1.237	-1.41409	-1.10362	-1.69897	-1.62116	-1.78324	S	2		11		2	2	2	2	2	2	7.13685	0.999982	8.78e-05	94.281	73.443	94.281	0.22915	2	2	2	2	2	2	7.11035	1
TGME49_222220	alveolin domain containing intermediate filament IMC7	394	-0.274953	-0.404713	-0.129761	-6.62261	-6.36096	-6.54876	-6.30741	-6.04224	-6.35783	-3.97935	-3.84028	-4.03319	-3.63427	-3.32877	-3.67565	2.64326	2.52068	2.51556	2.67314	2.71347	2.68218	S	3		0		1	1	1	1	1	1	8.69828	0.893815	1.39e-76	140.16	132.08	140.16	-0.4976	23	23	23	23	23	23	8.69664	11
TGME49_230940	hypothetical protein	426	-0.274624	0.326004	0.600629	-4.91697	-4.81242	-4.82216	-4.63746	-4.52798	-4.56223	-1.57117	-1.48124	-1.40156	-1.84455	-1.77981	-1.80763	3.34579	3.33118	3.42059	2.79292	2.74817	2.7546	T	2		0		2	2	2	2	2	2	7.53345	0.905557	2.13e-07	78.78	70.866	44.641	0.21511	31	31	31	31	31	31	8.5162	23
TGME49_254940	MIF4G domain-containing protein	2902	-0.274189	-0.0373813	0.236808	-1.89361	-2.01492	-2.11545	-1.68652	-1.67309	-1.84181	-2.06718	-2.28587	-2.20352	-2.17191	-2.10158	-2.17094	-0.173571	-0.270948	-0.0880623	-0.485392	-0.428493	-0.329121	T	3		0		1	1	1	1	1	1	7.80037	0.597842	1.69e-34	124.51	120.39	124.51	-0.26883	5	5	5	5	5	5	7.17728	5
TGME49_255190	myosin C	6	-0.273578	-0.166192	0.107388	-1.43663	-1.21135	-1.34727	-1.15101	-0.877541	-1.14596	-1.1713	-0.9951	-1.26759	-1.03065	-0.902148	-1.00261	0.265331	0.216249	0.0796795	0.120359	-0.0246067	0.143345	T	2		0		1	1	1	1	1	1	6.6806	1	0.0384771	70.728	35.926	70.728	0.37553	2	2	2	2	2	2	7.43355	2
TGME49_238040	protein disulfide-isomerase domain-containing protein	24	-0.272572	-0.321534	-0.0489611	0.719078	0.970608	0.900999	1.14489	1.25371	1.0098	-0.319964	-0.179419	-0.292877	-0.0346394	0.118492	0.0884895	-1.03904	-1.15003	-1.19388	-1.17953	-1.13522	-0.921316	S	3		1		3	3	3	3	3	3	7.27598	0.999999	2.12e-05	108.14	88.53	108.14	-0.16111	7.5	7.5	7.5	7.5	7.5	7.5	7.20244	6.5
TGME49_249360	RED family protein	370	-0.271822	-0.265222	0.00660038	0.386829	0.549718	0.707943	0.782667	0.898953	0.778337	-2.53781	-2.45103	-2.34526	-2.24805	-2.05662	-2.23377	-2.92464	-3.00075	-3.05321	-3.03072	-2.95557	-3.01211	S	2		0		1	1	1	1	1	1		0.984574	3.76e-10	74.561	62.253	74.561	0.14007	1	1	1	1	1	1	6.39848	1
TGME49_217540	RNA recognition motif-containing protein	334	-0.271746	-0.325118	-0.053372	-1.67514	-1.58052	-1.64728	-1.3458	-1.3555	-1.38641	0.120438	0.134016	0.177177	0.455067	0.489639	0.462278	1.79557	1.71454	1.82446	1.80086	1.84514	1.84869	S	3		0		2	2	2	2	2	2	8.12054	1	0.00210138	59.857	38.181	54.259	-0.44365	12	12	12	12	12	12	8.28675	7
TGME49_254600	ubiquitin family protein	14	-0.271497	-0.233228	0.038269	-0.484068	-0.217945	-0.325622	0.0931969	-0.19274	-0.1136	-0.753014	-0.532	-0.492423	-0.310728	-0.391235	-0.375788	-0.268946	-0.314054	-0.166801	-0.403925	-0.198496	-0.262188	S	4		0		1	1	1	1	1	1	8.32118	0.997689	3.63e-23	153.19	138.03	153.19	-0.054711	2	2	2	2	2	2	7.40033	2
TGME49_269180	MIF4G domain-containing protein	1758	-0.271041	-0.0432296	0.227812	0.146854	-0.0163326	-0.108375	0.280283	0.171928	0.383058	1.92186	1.85098	1.80164	1.88678	1.81329	2.00409	1.775	1.86731	1.91002	1.6065	1.64136	1.62103	S	3		0		2	2	2	2	2	2	7.92561	1	5.75e-34	142.85	126.08	142.85	-0.29097	21	21	21	21	21	21	8.11737	16
TGME49_225200	hypothetical protein	80	-0.270997	0.128719	0.399717	1.11332	2.4186	1.009	1.96536	1.53054	1.85801	0.00764847	1.54504	0.102535	0.659683	0.157772	0.451611	-1.10567	-0.873556	-0.906469	-1.30568	-1.37277	-1.4064	S	3	HMM: MGLFAFLSRRCLLLLFFAVLLSGEDWIRPTLAA, NN: MGLFAFLSRRCLLLLFFAVLLSGE	0		1	1	1	1	1	1	7.28522	0.938091	1.74e-15	115.55	106.99	115.55	0.56382	4	4	4	4	4	4	6.97992	4
TGME49_257530	transporter, major facilitator family protein	32	-0.270798	0.210824	0.481622	2.82742	3.09543	2.99945	3.30794	3.26938	3.15737	5.03027	5.31155	5.31292	5.02817	5.06181	4.93228	2.20285	2.21612	2.31347	1.72023	1.79243	1.77491	T	3		12		36	36	36	36	36	36	9.30884	0.999998	5.74e-228	304.69	267.52	304.69	0.23208	15	15	15	15	15	15	8.42998	7
TGME49_313270	hypothetical protein;putative collagen alpha-1(III) chain, related protein	1208	-0.270769	-0.147576	0.123193	-1.40281	-1.69408	-1.92925	-1.48452	-1.41203	-1.31728	-0.885669	-1.19941	-1.41917	-1.11803	-1.01953	-0.923958	0.517145	0.494671	0.51008	0.366493	0.392498	0.393326	S	3		0		1	1	1	1	1	1	7.26529	0.903893	0.0010211	65.652	47.958	65.652	-0.14649	7	7	7	7	7	7	7.54683	6
TGME49_313270	hypothetical protein;putative collagen alpha-1(III) chain, related protein	542	-0.270721	-0.147529	0.123193	1.06588	1.0587	1.25235	1.48323	1.37872	1.32714	1.58302	1.55337	1.76243	1.84973	1.77122	1.72046	0.517145	0.494671	0.51008	0.366493	0.392498	0.393326	S	4		0		4	4	4	4	4	4	8.23401	0.578519	9.93e-151	254.29	241.16	123.86	0.098529	7	7	7	7	7	7	7.54683	6
TGME49_217540	RNA recognition motif-containing protein	277	-0.27039	-0.323762	-0.053372	-1.19121	-1.22688	-1.31888	-0.972759	-0.919174	-1.03387	0.604361	0.487661	0.505583	0.828104	0.925968	0.814819	1.79557	1.71454	1.82446	1.80086	1.84514	1.84869	T	3		0		6	6	6	6	6	6	8.51134	0.903942	1.19e-48	129.89	123.32	91.599	-0.2264	12	12	12	12	12	12	8.28675	7
TGME49_265310	heat shock protein 40, putative;putative heat shock protein 40	148	-0.269893	-0.595447	-0.325554	-3.0616	-2.99758	-2.98697	-2.70014	-2.77936	-2.75697	-1.60476	-1.60954	-1.53916	-1.00555	-0.986422	-0.975149	1.45684	1.38804	1.44781	1.6946	1.79293	1.78182	S	4		0		1	1	1	1	1	1	7.15869	0.992219	3.79e-10	100.76	93.966	100.76	0.55305	12	12	12	12	12	12	7.99352	6
TGME49_234230	hypothetical protein	149	-0.269835	-0.318953	-0.0491174	-1.04126	-0.634908	-1.47297	-0.751789	-0.794725	-0.793121	-2.56804	-2.40844	-2.90448	-2.35095	-2.229	-2.34416	-1.52678	-1.77354	-1.43151	-1.59916	-1.43428	-1.55104	S	4		0		1	1	1	1	1	1	7.13117	0.647943	9.51e-11	70.811	68.053	70.811	-1.3606	3	3	3	3	3	3	6.62086	3
TGME49_222400	hypothetical protein;putative transmembrane protein	467	-0.269776	-0.32121	-0.0514343	2.4133	2.34779	2.10117	2.52041	2.46469	2.68649	1.22407	1.16532	1.06833	1.44312	1.41384	1.5644	-1.18923	-1.18247	-1.03284	-1.07729	-1.05085	-1.12209	S	3		5		6	6	6	6	6	6	7.89261	0.609684	5.93e-70	192.3	177.01	93.243	-0.21712	2	2	2	2	2	2	7.06554	2
TGME49_217540	RNA recognition motif-containing protein	327	-0.269655	-0.323027	-0.053372	-0.50627	-0.468456	-0.694147	-0.32357	-0.23728	-0.299057	1.2893	1.24608	1.13031	1.47729	1.60786	1.54963	1.79557	1.71454	1.82446	1.80086	1.84514	1.84869	S	2		0		3	3	3	3	3	3	8.68647	0.997484	0.00210138	99.7	21.509	79.146	-0.032696	12	12	12	12	12	12	8.28675	7
TGME49_260140	phosphomannose isomerase type I protein	235	-0.269242	-0.556387	-0.287144	7.13849	6.73556	7.15635	7.17943	7.41028	7.24842	3.71225	3.65408	3.6909	4.22799	4.25512	4.24328	-3.42624	-3.08147	-3.46545	-2.95143	-3.15516	-3.00514	S	2	HMM: MVRLSLPPWPSVFSFASAAFLGLGT, NN: MVRLSLPPWPSVFSFASAA;HMM: MVRLSLPPWPSVFSFASAAFLGLGTRIFRSSSF, NN: MVRLSLPPWPSVFSFASAA	0		7	7	7	7	7	7	8.72997	0.985466	3.72e-05	134.2	75.725	134.2	0.33151	1	1	1	1	1	1	6.55236	1
TGME49_263180	myosin D	20	-0.268995	-0.232301	0.0366944	0.911604	1.2171	1.26375	1.4868	1.3856	1.32703	3.66859	4.07067	4.10554	4.29007	4.14785	4.10378	2.75699	2.85357	2.84178	2.80327	2.76224	2.77675	S	3		0		9	9	9	9	9	9	9.32052	1	6.33e-70	207.21	162.9	175.04	-0.093534	26	26	26	26	26	26	8.3565	21
TGME49_239620	5'-nucleotidase, C-terminal domain-containing protein	749	-0.268651	-0.278804	-0.0101528	5.06716	5.16996	5.02862	5.30006	5.31205	5.45958	5.04969	4.97642	4.93086	5.22016	5.23896	5.33426	-0.0174732	-0.193544	-0.0977611	-0.0799046	-0.0730896	-0.125326	S	3		0		19	19	19	19	19	19	8.79569	1	2.36e-14	155.57	111.89	72.359	-0.24145	4	4	4	4	4	4	7.11008	4
TGME49_258770	polypeptide n-acetylgalactosaminyltransferase 12, putative;putative polypeptide n-acetylgalactosaminyltransferase 12	13	-0.268326	-0.178245	0.0900796	1.30771	1.09007	1.22969	1.39139	1.45683	1.58423	0.950788	0.676094	0.779636	0.963777	0.928114	1.04936	-0.356926	-0.413971	-0.450058	-0.427614	-0.528715	-0.534864	T	3		1		3	3	3	3	3	3	7.40715	1	1.25e-14	110.26	101.91	110.26	-0.25607	3	3	3	3	3	3	6.44841	3
TGME49_268330	hypothetical protein;transport protein Trs120	2137	-0.268202	-0.336228	-0.0680265	0.0517826	0.0217447	0.13533	0.25708	0.371572	0.384812	-1.01616	-1.09546	-0.975676	-0.742083	-0.689092	-0.647433	-1.06794	-1.11721	-1.11101	-0.999163	-1.06066	-1.03225	T	3		1		3	3	3	3	3	3	7.96387	0.553952	7.08e-05	76.799	66.304	47.806	0.54964	5	5	5	5	5	5	6.64706	3
TGME49_250820	hypothetical protein	1116	-0.268028	-0.0795377	0.18849	3.1955	3.30984	3.29693	3.56051	3.6173	3.42854	4.2785	4.30277	4.35715	4.39528	4.42094	4.36083	1.083	0.992933	1.06023	0.834764	0.803639	0.932289	S	2		0		16	16	16	16	16	16	9.38557	0.999994	6.87e-78	201.61	180.26	192.6	0.29639	10	10	10	10	10	10	7.91213	9
TGME49_259260	membrane protein FtsH1	191	-0.267743	-0.266381	0.00136185	0.749674	0.571547	0.664776	0.892244	1.15596	0.741024	0.839287	0.562303	0.672325	0.930128	1.15214	0.790791	0.089613	-0.00924301	0.00754929	0.0378838	-0.00381661	0.0497665	S	3		1		2	2	2	2	2	2	7.89913	0.95468	3.05e-18	94.807	86.49	76.937	-0.28	4	4	4	4	4	4	7.19237	3
TGME49_214880	hypothetical protein	717	-0.267147	-0.15443	0.112716	3.78028	3.79822	3.87283	4.00893	4.19732	4.04652	2.89438	2.8609	2.84565	2.91748	3.14897	2.99778	-0.885891	-0.937321	-1.02718	-1.09145	-1.04834	-1.04874	T	3		0		7	7	7	7	7	7	8.43894	0.999998	8.48e-183	295.65	258.91	295.65	0.10943	3	3	3	3	3	3	7.12408	3
TGME49_206670	hypothetical protein;RNA recognition motif (A.K.A RRM, RBD, or RNP domain) protein	1786	-0.266449	-0.368731	-0.102282	5.19248	4.99558	4.87491	5.25901	5.32806	5.27525	5.12395	5.03388	5.03038	5.39891	5.52249	5.373	-0.0685329	0.0383015	0.155464	0.139906	0.194424	0.0977497	S	3		0		13	13	13	13	13	13	9.04556	1	5.44e-34	154.84	139.45	70.54	-0.018576	5	5	5	5	5	5	7.54996	5
TGME49_312530	splicing factor, CC1 family protein	179	-0.266364	-0.600512	-0.334147	2.27998	2.03639	2.45374	2.50803	2.61116	2.45001	1.54432	1.39556	1.78772	2.12125	2.31658	2.09131	-0.735657	-0.640831	-0.666021	-0.386776	-0.294586	-0.358705	T	4		0		2	2	2	2	2	2	8.81547	0.563363	4.53e-11	113.31	94.957	57.238	-0.18348	2	2	2	2	2	2		2
TGME49_268370	non-specific serine/threonine protein kinase	5524	-0.266345	-0.0330162	0.233329	3.24712	3.45548	3.22901	3.51895	3.63046	3.58124	0.49835	0.513456	0.722227	0.516474	0.727207	0.589401	-2.74877	-2.94202	-2.50678	-3.00248	-2.90325	-2.99184	S	4		0		2	2	2	2	2	2	7.65692	0.988402	7.3e-20	103.18	92.558	50.505	-0.20013	1	1	1	1	1	1		1
TGME49_230690	LNS2 (Lipin/Ned1/Smp2) protein	901	-0.26542	0.146141	0.411561	-0.927721	-0.735104	-1.02723	-0.569776	-0.729695	-0.594327	-1.5846	-1.33898	-1.40174	-1.52069	-1.73494	-1.50812	-0.656881	-0.603882	-0.374512	-0.950918	-1.00525	-0.91379	T	4		0		2	2	2	2	2	2	7.12126	0.997011	3.06e-58	151.28	138.66	151.28	0.091088	2	2	2	2	2	2	6.94935	2
TGME49_209210	hypothetical protein;KH domain protein	34	-0.26515	-0.269317	-0.0041666	6.08933	5.99239	6.06536	6.21613	6.36405	6.36236	4.61704	4.59859	4.59095	4.78647	4.95982	4.86824	-1.47229	-1.3938	-1.47441	-1.42965	-1.40422	-1.49413	T	5		0		16	16	16	16	16	16	9.15036	1	3.83e-137	248.39	238.8	176.78	-0.10826	3	3	3	3	3	3	7.02296	3
TGME49_263270	glycerophosphodiester phosphodiesterase family protein	398	-0.26485	-1.13108	-0.866226	0.829351	0.843702	0.81653	0.970934	1.18573	1.12747	-0.0914288	-0.0857887	-0.156942	0.860722	1.16237	1.03597	-0.92078	-0.929491	-0.973473	-0.110212	-0.0233536	-0.0915012	S	3		6		4	4	4	4	4	4	8.20561	0.854881	1.15e-31	110.75	101.58	110.75	-0.9476	2	2	2	2	2	2	6.70361	2
TGME49_311400	WD domain, G-beta repeat-containing protein	781	-0.264027	-0.132818	0.131209	-1.43464	-1.07565	-1.06917	-0.959427	-0.932056	-0.895901	0.626089	0.92461	0.925003	0.946507	0.928907	0.998743	2.06073	2.00026	1.99417	1.90593	1.86096	1.89464	S	3		0		2	2	2	2	2	2	8.06175	0.999999	2.86e-09	119.92	101.09	111.22	0.094869	20	20	20	20	20	20	8.19036	14
TGME49_268370	non-specific serine/threonine protein kinase	8345	-0.263665	-0.0303364	0.233329	2.13746	2.13377	1.82629	2.16387	2.29797	2.4267	-0.611311	-0.808248	-0.680488	-0.838613	-0.605283	-0.565142	-2.74877	-2.94202	-2.50678	-3.00248	-2.90325	-2.99184	S	3		0		1	1	1	1	1	1	7.52559	0.999619	7.04e-07	99.705	85.103	99.705	-0.2088	1	1	1	1	1	1		1
TGME49_230340	hypothetical protein;putative high molecular mass nuclear antigen	126	-0.26345	0.0177012	0.281151	1.0771	0.810043	0.873249	1.07363	1.28666	1.19045	1.23733	0.957727	1.14096	1.01396	1.2064	1.06256	0.160231	0.147684	0.26771	-0.0596771	-0.0802593	-0.127891	T	3		0		2	2	2	2	2	2	7.67237	0.974977	1.17e-13	147.09	120.38	147.09	-0.29706	5	5	5	5	5	5	7.61052	4
TGME49_310900	AP2 domain transcription factor AP2XI-2	1307	-0.263397	-0.21326	0.0501366	2.79671	2.57244	2.78238	2.85585	3.11842	2.96744	2.45877	2.23837	2.43536	2.54366	2.63617	2.59244	-0.33794	-0.334066	-0.347014	-0.312187	-0.482248	-0.374994	S	3		0		2	2	2	2	2	2	8.01351	0.976566	6.03e-64	202.22	170.33	202.22	-0.17354	4	4	4	4	4	4	6.27443	4
TGME49_278660	P-type ATPase4, putative;putative P-type ATPase4	101	-0.263182	-0.266448	-0.00326661	1.9795	1.96658	2.18511	2.23009	2.3335	2.35715	3.82075	3.88445	4.02562	4.13569	4.18986	4.2046	1.84125	1.91787	1.84051	1.9056	1.85637	1.84746	S	3		8		8	8	8	8	8	8	8.79059	0.900173	2.01e-41	176.69	157.33	97.083	-0.03075	12	12	12	12	12	12	8.12875	10
TGME49_294610	histone lysine methyltransferase, SET, putative;putative histone lysine methyltransferase, SET	112	-0.263141	0.730492	0.993633	2.31889	1.9705	1.86157	2.34541	2.21465	2.38032	0.564312	0.420422	0.346857	-0.271229	-0.393576	-0.19508	-1.75458	-1.55008	-1.51471	-2.61664	-2.60823	-2.5754	S	4		0		2	2	2	2	2	2	7.45228	0.774462	8.04e-38	112.03	103.81	112.03	0.14231	1	1	1	1	1	1	6.52173	1
TGME49_294610	histone lysine methyltransferase, SET, putative;putative histone lysine methyltransferase, SET	116	-0.263141	0.730492	0.993633	2.31889	1.9705	1.86157	2.34541	2.21465	2.38032	0.564312	0.420422	0.346857	-0.271229	-0.393576	-0.19508	-1.75458	-1.55008	-1.51471	-2.61664	-2.60823	-2.5754	S	4		0		2	2	2	2	2	2	7.45228	0.97492	8.04e-38	112.03	103.81	112.03	0.14231	1	1	1	1	1	1	6.52173	1
TGME49_249390	glutamate/leucine/phenylalanine/valine dehydrogenase family protein	318	-0.261045	-0.0354576	0.225587	-3.52948	-3.59273	-3.54094	-3.31752	-3.22783	-3.33466	0.336498	0.259859	0.370951	0.360357	0.387386	0.325937	3.86598	3.85259	3.91189	3.67788	3.61522	3.66059	S	3	HMM: MVHVSASLPFSFFPRFFLSQPRGTRSF, NN: MVHVSASLPFSFFPRFFLSQPRGTRSF;HMM: MVHVSASLPFSFFPRLFLSQPRGTRSI, NN: MVHVSASLPFSFFPRLFLSQPRGTRSI	0		3	3	3	3	3	3	7.52345	0.979384	7.72e-14	103.73	93.352	103.73	0.059724	50	50	50	50	50	50	8.90387	33
TGME49_260240	ccr4-associated factor family protein	611	-0.260933	0.00934368	0.270277	1.2163	1.17614	0.999316	1.31935	1.46505	1.39016	-0.640531	-0.760651	-1.02513	-0.914067	-0.756129	-0.784141	-1.85683	-1.93679	-2.02444	-2.23341	-2.22118	-2.1743	T	3		0		1	1	1	1	1	1	7.31437	0.657209	0.000610163	89.451	82.764	89.451	-0.3955	2	2	2	2	2	2	6.61619	2
TGME49_252340	hypothetical protein	703	-0.260531	-0.0542153	0.206315	1.43735	1.23286	0.92444	1.53404	1.28193	1.56028	-0.833887	-0.86036	-1.05383	-0.816944	-0.872098	-0.896386	-2.27124	-2.09322	-1.97827	-2.35099	-2.15403	-2.45666	S	4		11		2	2	2	2	2	2	6.75659	0.957355	4.86e-10	91.202	76.039	91.202	0.097656	1	1	1	1	1	1	6.67721	1
TGME49_273905	hypothetical protein;putative ARM repeat protein	173	-0.26015	-0.324261	-0.0641104	2.3776	2.49147	2.65428	2.80779	2.69211	2.8039	2.2179	2.32234	2.50432	2.66919	2.6192	2.72895	-0.159704	-0.169123	-0.149962	-0.138598	-0.0729084	-0.0749512	S	3	HMM: MNLFLFFLRFRAIPRSSVLPSQSLLLKTAKRVHSPLFLVYLLLLSAVPAAVTR, NN: MNLFLFFLRFRAIPRSSVLPSQSLLLKTAKRVHSPLFLVYLLLLSAVPAAVTR;N/A	0;2		3	3	3	3	3	3	8.11817	0.99173	7.49e-28	163.34	123.59	118.37	0.1108	6	6	6	6	6	6	7.31714	3
TGME49_313370	hypothetical protein;leucine rich repeat protein	473	-0.259755	-0.350931	-0.0911757	-0.90114	-0.995641	-0.97031	-0.75349	-0.688126	-0.646211	-2.78918	-2.83723	-2.86092	-2.4819	-2.55172	-2.4009	-1.88804	-1.84159	-1.89061	-1.72841	-1.8636	-1.75469	S	2		0		1	1	1	1	1	1	6.97996	0.948733	2.32e-13	84.68	80.927	84.68	0.048445	3	3	3	3	3	3	6.23583	2
TGME49_305850	RNA recognition motif-containing protein	204	-0.259701	0.102864	0.362565	-5.00181	-5.03806	-4.87853	-4.63312	-4.67733	-4.82885	-2.19049	-2.11011	-1.95978	-2.06666	-2.18167	-2.32064	2.81133	2.92795	2.91875	2.56647	2.49566	2.5082	S	3		0		1	1	1	1	1	1	6.94102	0.928529	2.6e-13	75.88	72.204	75.88	0.64733	21	21	21	21	21	21	9.31813	11
TGME49_256760	pyruvate kinase PyK1	42	-0.259525	-0.832612	-0.573087	-1.90958	-1.85145	-1.74405	-1.56428	-1.58482	-1.5774	1.97652	1.97023	2.09818	2.84037	2.84731	2.85508	3.8861	3.82167	3.84223	4.40465	4.43213	4.43248	S	3		0		3	3	3	3	3	3	8.42594	0.999976	9.11e-10	127.32	82.811	127.32	-0.51426	50	50	50	50	50	50	9.13306	20
TGME49_280370	hypothetical protein;putative KH domain protein	199	-0.259359	0.126417	0.385777	-0.484463	-0.497319	-0.500502	-0.126062	-0.430488	-0.147656	-1.88749	-2.04067	-2.12599	-2.02613	-2.22532	-2.18194	-1.40303	-1.54335	-1.62548	-1.90007	-1.79483	-2.03429	S	4		0		1	1	1	1	1	1	7.9323	0.737899	1.33e-14	99.987	88.991	99.987	-0.32305	3	3	3	3	3	3	6.14339	3
TGME49_212220	hypothetical protein	364	-0.25902	-0.451373	-0.192353	0.102755	-0.181511	-0.292545	0.145107	0.102781	0.157869	0.234131	-0.0769024	-0.0388088	0.470398	0.517992	0.484148	0.131376	0.104608	0.253736	0.325291	0.415211	0.326279	S	2		0		2	2	2	2	2	2	7.65848	0.88138	0.0186953	78.513	46.755	68.355	0.12887	6	6	6	6	6	6	7.51435	5
TGME49_294730	hypothetical protein;Sec16 Sec23-binding domain protein	482	-0.257086	-0.338807	-0.0817217	3.59853	3.64596	3.76267	4.22659	3.65752	3.8943	0.667538	0.60243	0.68841	1.06641	0.975773	0.932621	-2.93099	-3.04353	-3.07425	-3.16019	-2.68175	-2.96168	S	4		0		3	3	3	3	3	3	8.05664	0.999481	6.8e-34	156.2	137.97	105.24	0.21204	1	1	1	1	1	1	6.63882	1
TGME49_289880	hypothetical protein;putative transmembrane protein	174	-0.256656	-0.46526	-0.208604	4.48039	4.67236	4.55603	4.8276	4.87259	4.77856	3.3461	3.07253	3.08112	3.59469	3.69059	3.61025	-1.13429	-1.59983	-1.47491	-1.23291	-1.182	-1.16831	S	2		2		17	17	17	17	17	17	9.10826	0.996792	7.61e-80	221.68	203.46	173.45	-0.014875	4	4	4	4	4	4	7.56635	4
TGME49_306400	hypothetical protein	926	-0.256471	-0.397746	-0.141276	7.94252	7.88315	8.08214	8.40297	8.21783	8.05642	5.36445	5.32441	5.37257	5.80316	5.73216	5.71934	-2.57807	-2.55873	-2.70957	-2.59981	-2.48567	-2.33708	S	3		0		10	10	10	10	10	10	9.14928	1	0.000834751	110.92	76.922	52.579	0.18692	2	2	2	2	2	2	6.72127	2
TGME49_263810	hypothetical protein;putative transmembrane protein	142	-0.256215	-0.342644	-0.0864297	6.78623	6.91568	6.72902	7.08795	7.00694	7.10468	5.95429	5.96163	5.91544	6.29051	6.3443	6.22448	-0.831942	-0.954048	-0.81358	-0.797441	-0.662638	-0.880201	T	3		1		18	18	18	18	18	18	9.64294	1	6.13e-15	132.59	103.23	132.59	0.1763	1	1	1	1	1	1	7.69275	1
TGME49_223590	proteasome subunit	204	-0.256179	-0.38896	-0.132781	0.000173569	0.0328808	-0.119068	0.281965	0.201561	0.198997	1.16942	1.18592	1.09678	1.55441	1.56135	1.50325	1.16925	1.15304	1.21585	1.27244	1.35979	1.30425	S	3	HMM: MKNYRCERFSCLLFACAVCPSTLR, NN: MKNYRCERFSCLLFACAVCPSTLRKHQVTFCGIWSRFELVVFAA;HMM: MKNYRCGRFSCLLFACAVCPSTLR, NN: MKNYRCGRFSCLLFACAVCPSTLRKHQVTFCGIWSRFELVVFAA	0		3	3	3	3	3	3	7.80247	1	0.00770435	85.154	42.843	46.352	-0.008314	6	6	6	6	6	6	8.21896	4
TGME49_311500	ThiF family protein	830	-0.255989	-0.395827	-0.139838	0.479271	0.483714	0.580332	0.628628	0.825692	0.856963	-1.94894	-1.95315	-1.98011	-1.59927	-1.5164	-1.57905	-2.42821	-2.43686	-2.56045	-2.2279	-2.34209	-2.43601	S	3	HMM: MAPASSVSAIFNPLLVPTLSPACHSH, NN: MAPASSVSAIFNPLLVPTLSPAC	0		1	1	1	1	1	1	7.29159	0.935079	1.06e-08	88.329	84.231	88.329	-1.6045	1	1	1	1	1	1	6.45416	1
TGME49_305450	acetyltransferase, GNAT family protein	128	-0.255815	0.139076	0.39489	1.26218	1.24296	1.20977	1.46413	1.59427	1.42396	-1.39175	-1.50127	-1.33718	-1.4891	-1.50263	-1.65569	-2.65393	-2.74423	-2.54695	-2.95323	-3.0969	-3.07965	S	3		1		1	1	1	1	1	1	7.1817	0.945727	6.63e-06	108.66	89.53	108.66	0.078909	1	1	1	1	1	1	6.7508	1
TGME49_209210	hypothetical protein;putative KH domain protein	1008	-0.255349	-0.259516	-0.0041666	1.75947	1.47772	1.59835	1.75996	1.84681	1.99482	0.287182	0.0839214	0.123936	0.330305	0.442591	0.500691	-1.47229	-1.3938	-1.47441	-1.42965	-1.40422	-1.49413	S	3	HMM: MCACFSCASSLAYIHLLWRTRRDLSICRQFGASASQFLLVFLFPGTLAE, NN: MCACFSCASSLAYIHLLWRTRRDLSICRQFGASASQFLLVFLFPGTLAE;N/A	0		1	1	1	1	1	1	7.74884	1	0.00153797	99.752	61.591	99.752	-0.38482	3	3	3	3	3	3	7.02296	3
TGME49_223940	GAP45;GAP45 protein	153	-0.255217	-0.120281	0.134937	6.03764	6.05816	6.08309	6.35208	6.35165	6.24081	7.97691	8.23686	8.22783	8.29864	8.30014	8.20366	1.93927	2.1787	2.14474	1.94657	1.94849	1.96285	S	4		0		49	49	49	49	49	49	10.0377	1	2.53e-35	184.32	159.77	45.885	0.85437	19	19	19	19	19	19	8.61599	10
TGME49_220900	hypothetical protein	128	-0.254776	0.689811	0.944587	2.24041	2.57628	2.55086	2.66531	2.8106	2.65597	2.17068	2.46518	2.59504	1.7579	1.74161	1.66196	-0.069725	-0.111097	0.0441761	-0.907404	-1.069	-0.994007	S	2		0		10	10	10	10	10	10	8.26465	0.899241	6.89e-33	146.17	130.11	139.45	0.31364	4	4	4	4	4	4	7.55861	3
TGME49_214260	alpha-glucan water dikinase 1, putative;putative alpha-glucan water dikinase 1	1309	-0.254202	-0.364072	-0.10987	-0.175859	0.00204086	0.136723	0.250982	0.184549	0.289978	0.719456	0.874203	0.928146	1.20658	1.15723	1.25021	0.895315	0.872162	0.791424	0.955595	0.972681	0.960236	S	3		0		5	5	5	5	5	5	8.03141	0.750572	8.38e-59	212.19	183.11	212.19	0.37939	9	9	9	9	9	9	7.61715	7
TGME49_253750	PLU-1 family protein	6560	-0.254185	0.000569185	0.254753	4.01425	4.12073	4.19614	4.40696	4.41055	4.27616	2.48177	2.56193	2.52211	2.4538	2.63904	2.47125	-1.53249	-1.5588	-1.67403	-1.95316	-1.77151	-1.80491	S	3		0		4	4	4	4	4	4	8.34048	1	1.64e-108	244.21	218.59	82.609	0.73626	2	2	2	2	2	2	6.76184	2
TGME49_289650	PEP-carboxykinase I	104	-0.254059	-0.309708	-0.0556496	0.909189	0.77215	0.619417	0.863571	1.06053	1.13884	3.64952	3.50399	3.3946	3.65312	3.85723	3.96689	2.74033	2.73184	2.77518	2.78955	2.79671	2.82805	S	3		0		10	10	10	10	10	10	8.64771	0.963252	6.98e-116	253.21	221.61	253.21	-0.19269	23	23	23	23	23	23	8.6077	15
TGME49_230690	LNS2 (Lipin/Ned1/Smp2) protein	125	-0.253864	0.157696	0.411561	-1.18469	-1.41893	-1.81212	-1.22618	-0.97472	-1.45325	-1.84157	-2.02281	-2.18663	-2.1771	-1.97997	-2.36703	-0.656881	-0.603882	-0.374512	-0.950918	-1.00525	-0.91379	S	3		0		1	1	1	1	1	1	6.45013	0.998046	0.0146037	42.118	35.813	42.118	-0.88765	2	2	2	2	2	2	6.94935	2
TGME49_276170	phosphatidylinositol 3- and 4-kinase	829	-0.253636	-0.227359	0.0262767	3.94814	4.05185	4.05288	4.34626	4.31115	4.15637	2.60777	2.62102	2.63263	2.87251	2.8851	2.78588	-1.34038	-1.43083	-1.42025	-1.47374	-1.42605	-1.37049	S	2		0		2	2	2	2	2	2	8.41679	0.5	0.0388846	112.37	44.058	99.375	0.052024	1	1	1	1	1	1	6.49154	1
TGME49_217680	hypothetical protein	1333	-0.253499	-0.550701	-0.297201	-3.68706	-3.86345	-3.68247	-3.48437	-3.50588	-3.48223	0.0800571	-0.074131	0.0802631	0.584303	0.555397	0.598591	3.76711	3.78932	3.76273	4.06867	4.06127	4.08082	S	3		0		1	1	1	1	1	1	7.66597	0.502891	5.31e-50	164.3	142.32	164.3	-0.1355	53	54	54	53	53	54	8.77718	39
TGME49_269010	AP2 domain transcription factor AP2VIII-7	166	-0.253084	-0.385255	-0.132171	5.61421	5.44728	6.06104	5.92226	5.79801	6.16152	1.10525	0.844334	0.86862	1.16519	1.40849	1.40028	-4.50897	-4.60294	-5.19242	-4.75706	-4.38952	-4.76124	S	3		0		2	2	2	2	2	2	7.70265	0.996445	6.72e-70	192.58	164.49	134.28	-0.071449	1	1	1	1	1	1	6.60529	1
TGME49_229750	Fms-interacting protein;hypothetical protein	2	-0.252726	0.0454973	0.298224	2.65698	2.75783	2.70134	2.9479	2.84864	3.07779	0.988792	0.937065	1.19899	1.00696	0.989922	0.991474	-1.66818	-1.82077	-1.50235	-1.94093	-1.85872	-2.08632	S	3		0		3	3	3	3	3	3	7.84834	1	4.32e-16	130.05	108.99	130.05	-0.0051336	3	3	3	3	3	3	5.94253	3
TGME49_260540	alveolin domain containing intermediate filament IMC14	216	-0.252458	0.0312557	0.283713	-0.212163	-0.317664	-0.155684	0.0596161	0.0413914	-0.0291452	-1.28197	-1.35101	-1.35423	-1.31709	-1.33666	-1.42723	-1.0698	-1.03335	-1.19854	-1.3767	-1.37805	-1.39808	S	2		0		1	1	1	1	1	1	7.44623	0.795869	0.00523307	68.261	51.738	68.261	0.74889	1	1	1	1	1	1	6.78959	1
TGME49_254940	MIF4G domain-containing protein	2916	-0.25226	-0.015451	0.236808	2.32763	2.42152	2.34406	2.70657	2.71021	2.43321	2.15406	2.15057	2.256	2.22117	2.28172	2.10409	-0.173571	-0.270948	-0.0880623	-0.485392	-0.428493	-0.329121	S	2		0		4	4	4	4	4	4	7.87464	1	3.07e-06	128.64	111.75	75.764	0.31854	5	5	5	5	5	5	7.17728	5
TGME49_267710	CPSF A subunit region protein	645	-0.251941	-0.367549	-0.115608	1.428	1.68654	2.07775	1.89095	2.07051	1.98665	-1.01585	-0.671089	-0.512081	-0.429825	-0.30928	-0.357269	-2.44385	-2.35763	-2.58983	-2.32077	-2.3798	-2.34392	S	2		0		2	2	2	2	2	2	7.25602	1	0.00831006	106.35	59.891	106.35	-0.25637	1	1	1	1	1	1		1
TGME49_299110	cleft lip and palate transmembrane protein 1 (clptm1) protein	440	-0.251629	-0.147275	0.104354	-2.39436	-2.09788	-2.50271	-2.14943	-1.94914	-2.14148	-1.94237	-1.72092	-2.03741	-1.84375	-1.58716	-1.82795	0.451992	0.376965	0.4653	0.305681	0.36198	0.313532	S	3	HMM: MGKLGGALLVAVAAYLSYSI, NN: MGKLGGALLVAVAAYLSYSI	5		1	1	1	1	1	1	7.24334	0.880247	5.4e-06	74.006	62.688	74.006	0.17618	7	7	7	7	7	7	7.64592	6
TGME49_250820	hypothetical protein	968	-0.251389	-0.0628993	0.18849	-0.102835	-0.0151615	-0.0775871	0.161028	0.27039	0.127167	0.980169	0.977772	0.982637	0.995792	1.07403	1.05946	1.083	0.992933	1.06023	0.834764	0.803639	0.932289	S	3		0		3	3	3	3	3	3	7.67211	0.999975	7.17e-34	160.36	136.72	118.51	-0.10362	10	10	10	10	10	10	7.91213	9
TGME49_248420	hypothetical protein;putative transporter	696	-0.250711	-0.224047	0.0266633	2.37392	2.31769	2.01325	2.63211	2.43023	2.39467	-1.35146	-1.36971	-1.50955	-1.14562	-1.12813	-1.28483	-3.72538	-3.6874	-3.5228	-3.77773	-3.55836	-3.6795	T	2		10		1	1	1	1	1	1	7.6385	0.901344	9.86e-47	150.14	136.18	150.14	0.055068	1	1	1	1	1	1		1
TGME49_292120	membrane occupation and recognition nexus protein MORN2	403	-0.250076	-0.47946	-0.229383	-0.308474	0.329792	0.45746	0.380938	0.411478	0.436592	-0.197451	0.287935	0.480843	0.625973	0.680345	0.703388	0.111023	-0.0418568	0.0233822	0.245035	0.268867	0.266796	T	3		0		2	2	2	2	2	2	7.52456	0.996884	8.87e-07	101.17	62.153	101.17	0.63007	5	5	5	5	5	5	7.51448	4
TGME49_219710	hypothetical protein	1554	-0.248518	-0.445393	-0.196875	1.04882	1.2403	1.02512	1.35931	1.39075	1.30974	1.85185	2.03796	1.78529	2.34283	2.33727	2.33118	0.803028	0.797657	0.760178	0.983519	0.946522	1.02145	S	2		0		4	4	4	4	4	4	7.88331	0.997184	0.000807064	83.758	66.834	83.758	-0.51844	10	10	10	10	10	10	7.76353	10
TGME49_309250	hypothetical protein	2685	-0.248098	-0.133418	0.11468	-1.07373	-1.01944	-1.06397	-0.921673	-0.758364	-0.732803	0.637962	0.380701	0.260853	0.466825	0.713999	0.498945	1.71169	1.40014	1.32482	1.3885	1.47236	1.23175	S	4		0		3	3	3	3	3	3	7.77695	0.999999	1.79e-146	255.39	238.71	255.39	-0.30265	2	2	2	2	2	2	8.61207	1
TGME49_321450	Myb family DNA-binding domain-containing protein	2881	-0.248073	-0.291409	-0.0433354	2.95418	3.00321	3.25069	3.33813	3.23074	3.38344	0.0490284	-0.0219517	-0.224247	0.174147	0.209801	0.293108	-2.90515	-3.02517	-3.47494	-3.16398	-3.02094	-3.09033	S	2		0		2	2	2	2	2	2	7.89174	0.999999	6.94e-24	134.87	121.72	68.291	0.14336	1	1	1	1	1	1	6.26012	1
TGME49_229640	hypothetical protein	1171	-0.247978	-0.157912	0.0900663	-1.80795	-1.79021	-1.97511	-1.5942	-1.75486	-1.48028	-1.75869	-1.75236	-1.90934	-1.61951	-1.74717	-1.57997	0.0492554	0.0378513	0.0657673	-0.0253181	0.00768661	-0.0996933	S	2		0		1	1	1	1	1	1	6.78007	0.884907	2.46e-05	84.371	77.154	84.371	-0.89392	6	6	6	6	6	6	7.26799	6
TGME49_229640	hypothetical protein	1177	-0.247978	-0.157912	0.0900663	-1.80795	-1.79021	-1.97511	-1.5942	-1.75486	-1.48028	-1.75869	-1.75236	-1.90934	-1.61951	-1.74717	-1.57997	0.0492554	0.0378513	0.0657673	-0.0253181	0.00768661	-0.0996933	T	2		0		1	1	1	1	1	1	6.78007	0.607356	2.46e-05	84.371	77.154	84.371	-0.89392	6	6	6	6	6	6	7.26799	6
TGME49_243460	hypothetical protein	1406	-0.247001	-0.378034	-0.131033	0.743599	0.695221	0.993692	0.920027	0.98625	1.26724	-0.203234	-0.308863	-0.0252285	0.105175	0.143339	0.348263	-0.946833	-1.00408	-1.01892	-0.814852	-0.842911	-0.918976	S	3		0		3	3	3	3	3	3	7.31568	1	0.000692597	62.203	52.131	44.625	-0.98775	4	4	4	4	4	4	7.03463	4
TGME49_224260	PHD-finger domain-containing protein	879	-0.246368	0.113591	0.359959	4.84172	4.96976	5.13591	5.23474	5.16754	5.28422	1.9264	1.88581	2.16746	1.83321	2.00031	1.80537	-2.91533	-3.08395	-2.96845	-3.40153	-3.16723	-3.47885	S	2		0		2	2	2	2	2	2	7.93113	0.999552	0.00154183	116.74	77.862	116.74	-0.041734	1	1	1	1	1	1	6.20919	1
TGME49_304760	RNA recognition motif-containing protein	469	-0.246202	-0.275184	-0.0289809	4.27759	4.31765	4.52135	4.69017	4.5831	4.58192	4.24096	4.26348	4.31764	4.57196	4.59038	4.48529	-0.0366325	-0.0541687	-0.203712	-0.118214	0.00727654	-0.0966339	S	2		0		13	13	13	13	13	13	9.10175	0.998419	1.07e-34	184.22	141.52	94.569	-0.51433	4	4	4	4	4	4	7.34203	3
TGME49_267300	COPI associated protein;hypothetical protein	235	-0.246013	0.128277	0.37429	4.58621	4.58079	4.68958	4.79409	4.91543	4.8851	2.22758	2.24588	2.30273	2.16053	2.12703	2.1038	-2.35864	-2.33491	-2.38685	-2.63356	-2.7884	-2.7813	S	3		4		7	7	7	7	7	7	7.98154	1	1.65e-31	183.24	143.33	125.23	-0.59868	1	1	1	1	1	1	6.36203	1
TGME49_291980	HECT-domain (ubiquitin-transferase) domain-containing protein	3064	-0.245661	-0.394218	-0.148557	2.35068	2.42715	2.4214	2.59613	2.92914	2.41093	0.377504	0.304031	0.454798	0.757429	0.980682	0.580875	-1.97317	-2.12311	-1.9666	-1.8387	-1.94846	-1.83006	T	4		0		1	1	1	1	1	1	7.91125	0.758004	8.42e-43	158.05	141.46	158.05	0.14938	3	3	3	3	3	3	6.11491	3
TGME49_252640	P-type ATPase PMA1	45	-0.245645	-0.784988	-0.539343	-0.103114	-0.0305891	-0.554605	0.0701418	0.00248432	-0.0240011	-1.61333	-1.5667	-1.76427	-0.851598	-0.845483	-0.892261	-1.51022	-1.53611	-1.20966	-0.92174	-0.847967	-0.868259	T	3		9		1	1	1	1	1	1	6.84671	0.970982	3.57e-12	107.72	87.285	107.72	-0.29897	3	3	3	3	3	3	6.86656	2
TGME49_244210	RNA polymerase-associated protein RTF1	681	-0.245266	-0.393728	-0.148462	-0.786815	-0.742467	-0.797317	-0.61562	-0.315261	-0.659919	-1.59235	-1.5464	-1.74812	-1.37789	-1.0323	-1.2955	-0.805534	-0.803938	-0.950806	-0.762272	-0.717043	-0.635576	S	2		0		1	1	1	1	1	1	7.77222	0.800258	0.00772162	78.705	55.236	78.705	-0.1458	3	3	3	3	3	3	6.37712	3
TGME49_267080	26S protease regulatory subunit 4, putative	15	-0.245092	-0.534302	-0.28921	0.120947	0.741011	0.856928	0.827642	0.892918	0.733603	1.64771	2.15487	2.12128	2.50714	2.58942	2.43021	1.52676	1.41386	1.26435	1.67949	1.6965	1.69661	S	3		0		2	2	2	2	2	2	8.06092	1	9.77e-05	85.493	43.176	81.656	-0.45537	10	10	10	10	10	10	7.96629	7
TGME49_233110	IMP dehydrogenas;IMP dehydrogenasa	401	-0.244682	-0.667195	-0.422513	-3.46023	-3.10569	-3.35652	-3.03067	-3.0806	-3.07713	-1.70961	-1.40739	-1.68737	-0.902912	-0.954086	-0.945789	1.75061	1.69831	1.66915	2.12776	2.12651	2.13134	S	2		0		1	1	1	1	1	1	6.85433	1	0.00293565	113.67	94.044	113.67	0.026242	15	15	15	15	15	15	8.43824	12
TGME49_212820	ubiquitin family protein	410	-0.24451	-0.367465	-0.122955	0.370401	0.738069	0.504249	0.910362	0.729953	0.705933	-1.54795	-1.44812	-1.51452	-1.03908	-1.14973	-1.21938	-1.91835	-2.18619	-2.01877	-1.94944	-1.87968	-1.92532	S	2		0		1	1	1	1	1	1	7.04532	0.860151	2.42e-09	123.14	97.412	123.14	0.52523	3	3	3	3	3	3	7.21088	3
TGME49_224260	PHD-finger domain-containing protein	3392	-0.244296	0.115663	0.359959	1.29141	1.46749	1.45374	1.80327	1.38685	1.75541	-1.62391	-1.61646	-1.51471	-1.59826	-1.78038	-1.72344	-2.91533	-3.08395	-2.96845	-3.40153	-3.16723	-3.47885	S	3		0		1	1	1	1	1	1		0.524364	0.0179702	46.873	31.973	46.873	0.082754	1	1	1	1	1	1	6.20919	1
TGME49_313370	hypothetical protein;leucine rich repeat protein	1272	-0.243622	-0.334798	-0.0911757	1.67464	1.89209	1.99367	2.00393	2.30252	1.98481	-0.2134	0.0505028	0.10306	0.27552	0.438917	0.23012	-1.88804	-1.84159	-1.89061	-1.72841	-1.8636	-1.75469	S	4		0		2	2	2	2	2	2	8.09307	0.947486	2.93e-64	124.95	119.71	124.95	-0.20022	3	3	3	3	3	3	6.23583	2
TGME49_205130	hypothetical protein;putative glyoxalase	4384	-0.242831	0.0020593	0.244891	-0.735581	-0.50079	-0.77317	-0.464176	-0.52997	-0.2869	-2.92397	-2.81104	-2.81382	-2.86867	-2.87823	-2.80812	-2.18839	-2.31025	-2.04065	-2.40449	-2.34825	-2.52122	S	3		0		1	1	1	1	1	1	6.65042	0.999976	0.0126493	46.337	34.136	46.337	-0.068856	2	2	2	2	2	2	6.92967	1
TGME49_261430	hypothetical protein;putative transmembrane protein	1070	-0.242511	0.0748587	0.31737	1.97275	2.21176	2.32624	2.11915	2.66456	2.45458	-1.20464	-1.35998	-1.33584	-1.35066	-1.28801	-1.48636	-3.17739	-3.57174	-3.66208	-3.46981	-3.95257	-3.94094	S	3		9		3	3	3	3	3	3	7.31846	0.999998	2.26e-07	60.459	57.424	60.459	-0.45324	1	1	1	1	1	1	6.65369	1
[truncated: 2,619 more rows]
[truncated: 13 more columns]

## Sheet: Changing phosphosites
Leading proteins	Protein name	Postion within protein	Log2 fold change Tachy_Brady norm	Log2 fold change Tachy/Brady	Log2 fold change Tachy/Brady prot	Tachy 1 norm	Tachy 2 norm	Tachy 3 norm	Brady 1 norm	Brady 2 norm	Brady 3 norm	Tachy 1	Tachy 2	Tachy 3	Brady 1	Brady 2	Brady 3	Tachy prot 1	Tachy prot 2	Tachy prot 3	Brady prot 1	Brady prot 2	Brady prot 3	Amino acid	Charge	[SignalP Peptide]	[# TM Domains]	Significant	Reporter intensity count Tachy 1	Reporter intensity count Tachy 2	Reporter intensity count Tachy 3	Reporter intensity count Brady 1	Reporter intensity count Brady 2	Reporter intensity count Brady 3	Log10 Intensity	Localization probability	PEP	Score	Delta score	Score for localization	Mass error [ppm]	Reporter intensity count Tachy 1 Proteome	Reporter intensity count Tachy 2 Proteome	Reporter intensity count Tachy 3 Proteome	Reporter intensity count Brady 1 Proteome	Reporter intensity count Brady 2 Proteome	Reporter intensity count Brady 3 Proteome	Log 10 Intensity Proteome	Razor + unique peptides Proteome
[truncated: 337 more rows]
[truncated: 14 more columns]

[truncated: 2 more sheets: Quantified proteome, Changing proteome]
